# Supplementary material for: AKAP150-anchored PKA regulates synaptic transmission and plasticity, neuronal excitability and CRF neuromodulation in the mouse lateral habenula
Source: Commun Biol. 2024 Mar 20;7:345. doi: 10.1038/s42003-024-06041-8 (PMC10954712; doi:10.1038/s42003-024-06041-8)
Supplement: Supplementary file 4 — Supplementary Data 1 [file 42003_2024_6041_MOESM4_ESM.xlsx]

## Sheet: Figure 2
Figure 2b-e	mEPSC mean and cumulative probabilties (CP)
	CP amplitude		CP IEI		CP charge transfer		CP tau decay			mean amplitude		mean frequency		mean area		mean tau decay
	WT	DPKA	WT	DPKA			WT	DPKA		WT	DPKA	WT	DPKA	WT	DPKA	WT	DPKA
	45.166	52.49	13.0788	3.4905	WT	DPKA	5.5	2.7		23.27	19.1226	4.17	1.45067	98.77	52.5478	5.19	2.88151
	6.714	9.766	1.7855	0.4938	48.16	136.72	4.7	3.2		18.56	9.88042	4.56	5.01755	53.74	48.4411	3.25	6.19433
	32.959	16.479	5.2253	2.6169	66.22	37.23	3.4	5		16.44	16.0927	1.34	6.93997	56.43	50.86	3.81	3.81274
	29.907	27.466	2.3639	1.0955	49.19	86.55	1.4	3.1		15.1628	14.7717	4.9	3.4417	58.8	51.67	4.26485	4.61151
	7.935	15.869	0.5159	6.2629	58.35	78.37	7.1	2.3		12.2901	13.4218	4.83	6.76083	81.9292	64.7391	6.52869	5.64389
	42.114	18.311	0.9613	2.0414	21.55	37.6	4.5	3		17.9233	11.8856	6	1.81842	59.8026	55.5584	3.08059	4.06591
	17.09	43.335	0.7378	7.1308	31.92	51.45	3.7	3.4		15.4	15.6794	4.35	4.51241	53.84	34.9475	3.39	3.57557
	10.986	30.518	11.6286	0.2246	22.71	133.24	3.3	2.7		23.1047	14.284	9	6.67107	76.3419	50.0196	3.25086	4.09101
	16.479	15.259	0.9628	3.055	68.91	78.31	7.5	0.9		22.86	12.0884	0.12	0.868228	45.64	49.0773	1.23	5.13611
	14.038	24.414	1.6284	0.6423	52.12	21.73	7.9	1.9		12.45	21.1177	3.75	2.79674	99.94	37.2322	3.11	1.91471
	13.428	10.986	9.6286	0.5682	85.08	51.33	2.6	5.3		26.0749	12.419	12	4.34693	74.9625	61.1	2.88297	3.92512
	18.921	10.986	8.0768	2.5627	32.23	45.17	5.1	2.7		11.48	14.6253	4.02	2.03618	84.47	46.96	5.91	3.28734
	28.687	12.817	3.2339	1.0552	48.71	30.4	6	3.7		21.111	11.8718	6.3	2.02582	76.5448	41.7871	3.58795	3.42232
	14.038	28.687	5.0911	8.134	33.08	47.85	4.5	3.6		12.37	16.2656	6.46	9.4598	59.34	39.6071	4.41	4.48403
	9.766	18.311	3.8899	1.2289	167.91	98.69	3.7	1.2		14.5	12.9451	3.63	4.5113	97.05	61.7755	6.22	4.47077
	13.428	7.935	4.0739	0.387	35.89	29.11	3.6	3		20.3338		7.9		81.7336	49.3668	4.25072
	17.09	12.817	0.846	0.6475	32.04	20.51	4.7	2.2		16.3011		4.6		62.483		3.81912
	36.621	14.038	1.1469	1.7855	23.86	30.33	2.6	2.5		15.1662		8		55.4306		3.6993
	15.869	11.597	0.2979	4.8246	51.09	33.94	4.3	1.2		11.35		4		69.9		4.9
	14.648	18.311	1.0755	0.3117	34.85	21.55	3.3	2.6		21.84		5.35		75.95		4.55
	23.804	17.7	0.2131	2.1286	78.12	46.51	5.4	3.5		14.0371		19		57.3464		5.02924
	7.324	28.687	5.888	0.6128	31.37	52.61	7.8	2.9		27.4		18.73		61.82		3.38
	36.011	34.18	2.01	0.2198	45.78	81.48	2.7	3.7		17.1478		12.816		55.102		3.76966
	21.973	7.324	1.1685	2.236	38.15	114.07	2.9	3		14.3576		5.94		59.8184		4.64875
	14.648	18.311	1.1057	0.173	37.84	47.61	4.6	4.1		20.3553		8.71		70.1334		3.88906
	10.376	25.635	0.4058	1.4904	175.11	90.03	3.4	3.3		21.6543		8.96		51.3106		2.52927
	23.193	17.7	0.0416	1.0336	20.63	53.1	10.8	1.5						69.6244		5.30061
	25.024	26.245	1.3092	0.2718	24.72	50.23	6.2	2.5						40.34		3.87
	15.259	22.583	0.834	3.2526	39.43	59.27	5	3.6
	15.259	21.362	9.3915	2.9487	42.91	73.91	7.2	1.3
	12.817	14.038	0.3015	0.4087	136.11	25.09	4.8	1.2
	17.7	13.428	3.7929	3.6909	33.02	21.48	1.7	5.3
	9.155	21.973	3.2599	0.4862	53.47	88.07	5.6	3.3
	15.869	28.076	5.1274	3.2028	45.59	85.21	5.6	2.8
	84.839	26.855	5.1209	0.6426	72.81	73.36	2.7	1.1
	20.142	34.18	1.3003	3.1762	64.7	56.21	5.8	2.6
	51.27	21.362	2.7508	2.6826	20.94	59.51	5.9	1.4
	16.479	23.193	3.1703	2.5772	64.94	43.27	3.5	1.2
	38.452	19.531	0.4944	0.2922	56.7	32.71	6	4
	32.959	6.104	1.0534	0.488	28.02	172.73	6.2	4.9
	30.518	12.817	1.1204	1.4217	41.44	43.52	8.1	1.7
	32.349	52.49	0.6955	2.9706	39.37	22.34	4.4	1.2
	51.88	10.986	1.8181	0.6842	35.64	21.67	3.5	1.9
	24.414	11.597	2.8534	0.2735	20.63	60.06	3.2	3.2
	8.545	14.038	6.6753	0.3248	31.74	58.78	7.9	4.6
	28.687	28.076	1.3024	1.3224	48.22	77.09	3.5	3.4
	43.335	18.921	1.9702	0.1878	31.19	57.86	1.4	3.3
	27.466	21.973	2.0763	1.8444	21.79	33.26	4.4	1.6
	9.155	18.311	3.6308	1.0054	28.32	31.01	2.9	2.9
	38.452	11.597	0.2019	1.4532	33.57	55.18	3.7	2.1
	28.076	15.259	0.1824	0.7924	26	34.61	4.4	3
	7.324	20.142	2.572	0.2535	50.66	114.38	4.5	3.4
	12.207	14.648	0.1166	1.6797	71.66	25.21	7.8	3
	52.49	40.283	1.8642	4.8303	36.38	27.22	2.7	1.9
	7.935	8.545	0.7423	2.0323	48.65	21.42	4.7	2.5
	18.311	9.155	2.0101	0.7703	49.87	31.43	4.2	1.9
	22.583	12.817	0.5	5.324	28.63	33.39	5.5	1.6
	21.362	15.869	2.3094	1.6138	46.39	38.02	6.5	3.6
	34.18	19.531	1.753	2.493	68.6	40.28	14.1	1.6
	12.207	9.766	1.6342	0.6475	41.5	20.2	6.9	2.9
	12.207	19.531	0.3588	2.6408	73.24	53.83	10.2	2.7
	63.477	14.038	0.2822	3.1288	55.79	36.5	2.6	3.9
	8.545	25.635	2.4544	6.3398	63.42	30.58	7.7	3.9
	6.104	17.09	1.8069	1.8174	44.13	88.2	5	2.2
	17.7	14.038	0.2013	4.0929	36.19	38.45	7.5	2.1
	12.817	10.986	0.801	2.8591	35.16	31.31	6	3
	21.973	7.935	0.3211	0.6671	31.8	36.44	7.2	4.1
	23.804	23.804	0.0621	2.9193	35.58	27.95	4.6	4.4
	12.817	12.207	1.2903	2.0813	60.55	35.52	7.5	3
	7.935	14.038	0.9869	0.0683	47.91	68.54	7.6	2.4
	11.597	18.311	3.439	1.9783	28.93	37.48	4.8	1.1
	28.687	11.597	0.1935	1.2564	61.22	20.14	8.6	2.4
	78.735	27.466	0.5107	0.9594	40.95	42.85	2.6	1.6
	12.207	23.193	1.2471	0.5078	27.71	30.09	8.5	2.7
	12.817	23.193	1.0465	4.522	50.6	72.08	4.2	3.1
	12.207	25.024	2.072	0.8907	36.62	69.95	7.3	4.3
	14.648	23.193	2.164	0.8716	197.63	87.1	4.7	2.9
	25.024	21.362	0.9353	0.9524	26.61	70.43	1.1	2.7
	35.4	61.646	0.0133	1.6476	39.12	56.64	3.8	1.6
	29.907	34.79	0.2509	3.1117	65.67	40.47	2.8	2.8
	10.376	21.362	1.6352	1.5018	35.95	161.68	2.9	2.5
	13.428	12.207	0.159	2.4768	30.4	88.75	5.2	2.5
	23.193	19.531	1.0814	8.8897	134.16	48.58	4.6	1.2
	9.155	12.207	1.251	2.1783	92.29	23.62	5.7	2.9
	18.311	20.142	5.4566	4.9913	40.1	52.61	6.7	2.4
	13.428	12.817	2.1655	2.0739	22.71	31.19	4	3.5
	19.531	12.817	0.7065	3.5793	56.52	55.97	2.8	2.5
	17.09	14.038	1.0115	0.2387	29.72	32.23	6.2	1.5
	23.804	29.297	0.0337	1.7826	28.81	28.93	3.2	1.1
	27.466	31.128	1.8778	3.414	59.69	20.81	3.4	2.1
	9.155	36.011	0.0588	0.5149	21.79	66.96	4.2	1.6
	15.259	23.804	1.6029	0.1725	43.4	59.75	3	2.7
	17.7	7.935	0.9317	1.8415	22.71	91.19	5.3	4.1
	26.245	9.155	2.27	2.383	48.65	75.38	3.7	4.3
	18.921	17.09	0.3036	0.0836	164.73	39.06	4.7	2.3
	14.038	17.7	0.8303	3.0564	86.91	24.17	7.7	2.5
	21.973	16.479	1.1508	2.2223	49.19	41.38	5.8	3
	20.142	31.128	0.7841	1.2344	86.61	50.6	4	4.9
	7.935	18.921	0.023	3.8209	24.17	65.31	3.6	2.3
	15.869	15.259	0.6049	1.8826	29.24	65	6.6	2.3
	36.011	11.597	1.2972	0.8829	21.91	39.73	4.9	1.6
	26.245	27.466	1.0233	3.9684	27.1	31.13	2.9	2.7
	7.324	15.869	0.1519	0.9592	29.6	32.29	4	2.8
	19.531	18.921	0.36	1.7874	36.68	78.25	5.6	3.3
	6.714	12.207	0.6298	5.1883	62.68	48.89	4.4	2.8
	34.79	11.597	0.6316	1.4936	78.12	44.43	4.8	2.3
	26.855	28.076	0.4539	2.6195	62.93	29.11	4.6	2
	39.673	14.038	0.3828	2.8283	39.49	23.93	4.5	4.3
	23.804	20.752	0.1238	1.5563	63.23	100.52	4.9	3.6
	28.076	25.024	0.6263	1.6007	39.92	42.05	3	2.5
	10.376	14.038	1.115	0.4854	40.1	54.26	4.9	1.3
	18.921	12.817	0.5512	1.0259	39.12	44.68	4.8	4.6
	39.673	40.894	0.0983	1.5086	53.04	50.54	2.6	1.5
	11.597	10.376	0.71	1.8718	80.02	22.28	6.1	4.3
	7.324	15.259	0.8913	0.7741	47.97	153.5	6.2	3.2
	35.4	12.207	3.6827	0.8027	56.76	40.41	3.6	2.4
	57.983	14.648	4.3507	1.4447	58.23	39.18	1.4	4.4
	13.428	32.349	0.2098	3.2386	170.47	45.53	5.9	1.2
	31.738	14.648	1.7438	3.4774	84.05	22.03	5.7	2.8
	43.945	22.583	0.3004	0.9401	27.1	87.52	4.9	3
	9.155	13.428	1.7896	0.9018	130.19	41.26	5.1	3.1
	43.335	17.09	0.5954	2.5566	22.52	64.7	2.9	3.1
	17.7	34.18	0.522	0.9181	67.63	37.29	7	2.2
	56.763	17.09	1.1196	0.1383	74.83	36.74	2.9	3.7
	36.011	12.817	0.5793	5.1465	54.02	135.86	5.7	1.7
	15.869	16.479	1.6072	3.3749	138.73	38.15	4.2	1.3
	19.531	17.7	1.8064	2.4078	57.07	30.21	6.2	3.6
	36.011	10.986	1.85	3.2225	89.6	61.1	4.7	4.6
	16.479	30.518	2.7167	0.7377	71.59	67.02	4.5	2.4
	26.245	28.687	1.8545	3.5654	72.02	25.39	3.5	2.2
	9.766	28.076	3.4857	0.5145	39.31	71.53	3.9	2.7
	11.597	17.7	0.2813	14.1013	38.27	69.09	4.6	1.9
	10.376	17.7	0.364	1.2179	80.99	56.64	6.1	3.3
	22.583	50.049	0.6032	0.1223	80.81	50.35	4.7	2.1
	21.973	10.986	0.1694	1.9602	72.81	23.68	5.8	2.2
	41.504	26.855	1.072	0.2727	71.66	43.46	4.5	2.9
	17.7	18.311	0.1101	3.2012	23.8	130.92	6.2	3.2
	36.011	8.545	0.522	1.1876	41.44	31.13	4.1	1.2
	13.428	10.986	2.2551	0.8552	33.33	44.25	3.2	2.6
	21.362	18.921	1.9931	0.1423	25.51	48.89	2.3	3.2
	30.518	15.259	0.4477	0.9712	53.89	24.05	7.1	3.2
	9.155	24.414	0.2973	7.747	40.59	39.31	4.9	3.3
	51.27	21.362	3.9804	1.7478	36.19	57.25	4.2	8.2
	17.7	14.038	3.4019	1.1121	70.13	81.91	5.6	2.6
	14.038	13.428	0.8876	4.3181	21.24	58.23	4.6	3.4
	52.49	14.038	1.0134	2.526	66.1	70.98	3.1	1.6
	10.376	14.038	1.3051	1.6415	73.67	24.9	8.1	1.6
	23.193	12.207	3.4176	4.4885	34	24.05	5.3	2.6
	18.921	14.038	0.6143	5.2459	80.14	36.99	5	4.8
	28.687	14.038	0.0293	4.3064	41.69	47.18	7.6	5.7
	13.428	7.324	1.2356	1.5993	29.72	50.05	3.5	3.8
	11.597	12.207	0.5951	0.3011	77.45	45.96	9.7	3.2
	25.024	26.855	0.523	0.4201	45.96	40.65	5	4
	25.024	29.907	1.4397	5.3863	59.14	31.19	5.3	2.5
	16.479	21.362	1.4835	0.098	49.8	27.34	4.2	4
	19.531	32.959	0.1614	0.1158	48.28	98.08	12	2.2
	28.687	11.597	0.7308	0.2089	59.63	69.82	4.7	4.9
	56.152	18.921	0.977	3.4528	43.95	85.08	3.4	2.6
	24.414	12.817	0.1948	0.5971	44.56	83.13	3	2
	9.766	14.038	0.1608	0.3344	37.48	28.44	3	3.9
	8.545	17.09	0.3423	1.1169	88.93	65.61	3	3.8
	12.207	12.817	4.7514	3.2536	49.01	41.2	3.5	1.5
	7.324	31.128	1.1314	5.9512	44.74	26.43	9.3	3.8
	8.545	11.597	0.6464	0.4927	33.87	55.3	4.4	3.5
	23.804	15.869	1.5096	1.4007	57.86	36.74	5	1.3
	34.79	18.311	0.2598	1.3774	43.09	53.34	2.4	2.2
	21.362	11.597	4.3162	2.9043	70.68	23.99	3.1	2.3
	20.752	14.648	1.3038	1.0875	73.55	39.55	4.5	3.2
	7.935	18.311	4.1749	0.1181	49.62	56.76	4.8	1.7
	21.362	10.986	0.0383	3.8863	20.94	24.05	2.5	3.5
	8.545	15.259	0.1603	5.7222	97.53	41.56	3.9	5.1
	14.038	17.7	0.8599	5.9766	115.66	74.58	2.9	2.9
	9.155	15.259	1.2355	0.3272	43.7	30.03	4.4	2.9
	15.869	26.855	0.9702	7.7156	41.63	44.25	4.9	3
	46.387	19.531	0.0419	0.7185	60.85	50.17	2.8	2.8
	10.376	17.09	0.763	6.6788	28.2	48.58	4.4	2.9
	18.921	17.7	0.1847	0.1894	22.28	65.25	5.4	2.7
	12.817	19.531	0.0956	0.6999	42.36	51.27	3.2	2.3
	6.714	15.259	1.7918	0.9692	99.37	43.58	7.7	1.8
	22.583	42.114	0.5606	0.1753	49.19	21.18	4.3	2.8
	6.714	17.09	2.7982	6.7503	72.69	47.12	7	3.2
	26.855	10.986	0.6334	0.3546	52.49	50.48	20.1	6
	9.155	19.531	1.0773	2.1948	86.24	73.55	3.7	2.8
	6.104	25.024	0.1684	6.6538	107.73	117.49	5.4	5.4
	17.09	7.935	0.478	5.7943	30.76	69.46	6.7	2.1
	34.18	34.79	0.0445	0.2399	137.15	23.74	6.2	2.2
	35.4	21.362	0.2573	0.9838	21.12	24.78	3.3	2.7
	13.428	14.038	0.818	0.6784	27.83	46.45	6.2	2.4
	11.597	7.935	1.3334	0.9091	77.58	54.5	5.8	4.6
	8.545	14.648	0.7896	3.1923	113.1	29.91	7.7	1.6
	18.921	9.155	1.0934	2.1231	40.83	68.42	4.6	5.3
	8.545	15.869	0.9809	0.1221	31.13	97.05	7.8	5
	5.493	25.635	0.4227	4.8746	75.93	43.64	3.4	2.5
	32.349	14.648	0.5829	0.6104	72.75	23.74	3.6	1.1
	23.193	16.479	0.3205	6.0801	21.97	21.73	5.1	2.7
	5.493	9.155	0.3305	0.818	44.19	24.66	4.1	1.2
	27.466	10.376	0.0787	0.3455	54.57	24.48	10.7	4.5
	38.452	20.752	1.1268	2.3164	33.94	91.19	4.6	4.7
	43.945	9.155	1.1945	5.375	71.78	50.84	2.5	1.1
	48.828	11.597	0.3998	2.5585	43.4	24.96	1.4	3.2
	18.311	12.207	0.7567	1.2193	34	32.35	7.6	3.7
	16.479	23.193	1.8689	0.3384	66.47	41.93	8.9	4.2
	10.376	26.245	0.0898	0.3314	26.98	61.16	3.3	3.9
	18.311	8.545	0.4077	0.6205	50.78	31.01	6.4	1.6
	18.311	10.376	0.3298	2.5571	21.18	25.63	4.9	1.5
	20.752	15.259	0.2265	6.9384	98.69	24.6	3.1	3
	6.714	14.038	0.2925	3.4875	27.65	62.44	4.9	1.3
	7.935	12.207	0.1273	1.7661	77.7	43.76	3.6	4.1
	14.038	23.193	0.0619	1.0291	25.45	33.63	3.3	2.7
	41.504	13.428	1.3354	0.7123	53.96	28.56	2.8	2.6
	9.155	31.128	0.145	0.4734	64.64	34.97	9.8	4.3
	67.139	23.804	0.2077	2.2367	29.97	53.1	6.2	3.6
	6.714	23.193	0.8046	2.5948	92.1	48.28	6.6	4.7
	22.583	9.766	0.3456	5.6788	70.56	95.28	6.1	2.7
	27.466	25.024	0.1459	0.2103	46.08	31.62	5.5	4.9
	36.011	15.869	2.5295	2.5488	38.51	120.85	4.9	1.8
	54.321	49.438	1.07	0.9471	32.71	49.8	4.2	2.8
	50.049	19.531	1.8628	0.1639	32.78	62.01	3.9	3.7
	16.479	24.414	0.231	4.5579	20.26	33.26	3	2.5
	51.88	13.428	0.7818	1.9	32.47	60.85	6.2	3.3
	21.973	29.907	0.5035	0.6837	85.21	49.19	6	4.5
	7.324	14.648	1.9185	0.793	53.47	188.54	7	2.9
	43.945	9.766	3.0121	3.7709	35.71	53.04	3.4	2.1
	18.311	17.7	0.4367	1.1221	37.78	55.42	4.6	2.3
	28.076	10.376	0.0142	0.6007	61.22	34.67	6.3	4
	19.531	32.349	0.1749	1.6721	26.43	109.31	4.2	1.1
	18.921	29.297	0.0092	1.8456	22.22	23.07	4.4	3.9
	17.7	30.518	0.5898	1.6938	31.19	34.79	2.4	1.1
	18.921	13.428	0.6428	2.9213	45.1	28.14	5.3	3
	62.866	12.207	1.4322	0.3457	46.81	29.36	3.4	5.3
	15.259	12.207	0.7814	2.5655	65.25	136.72	7.4	2.2
	15.869	15.869	0.6313	1.9007	43.27	61.04	4.6	2.8
	26.245	17.09	0.674	0.2465	28.56	71.47	4.2	3.2
	21.973	11.597	2.9168	0.4122	27.89	43.4	10.8	3.3
	19.531	12.207	0.2757	1.0675	35.83	36.25	8.2	1.9
	18.921	5.493	0.3753	0.3518	26.43	31.13	4	1.9
	12.817	15.869	0.7661	1.2071	74.65	32.96	5.7	3
	46.387	12.207	0.9862	0.8382	27.77	54.93	4.3	0.4
	10.376	6.714	0.7229	0.0378	24.78	790.65	6.4	4.1
	26.855	6.714	0.6348	2.5402	26.55	39.92	3.2	2.4
	17.09	9.155	0.194	1.5855	36.07	31.8	2.3	6.4
	25.024	6.714	0.4709	0.5003	26.73	31.07	4	1.4
	18.311	7.935	0.112	0.4368	24.23	27.83	7.8	3.9
	11.597	8.545	0.3702	0.2881	29.66	37.66	10.8	9.5
	17.09	6.104	0.0278	1.3115	96.8	61.58	3.6	15.2
	26.855	9.766	0.2099	0.4612	24.6	71.96	6.2	7.4
	10.986	12.207	0.3899	0.5166	39.67	39.18	9.4	9.4
	23.193	12.207	0.0734	1.5141	57.68	77.15	4.6	10.6
	20.752	25.024	0.7955	1.0536	21.67	67.57	5.4	4.4
	10.986	9.766	0.0373	0.8387	33.2	50.29	9.1	3.1
	7.324	12.817	0.3013	0.8135	40.77	20.87	5.8	2.9
	10.376	11.597	1.2815	4.2576	22.22	23.56	3.1	6.4
	18.311	20.142	1.5458	1.5685	28.56	35.89	5.6	4.4
	9.155	20.752	0.1672	0.4686	47.24	31.56	2.7	11.3
	26.245	14.038	0.8797	2.1865	72.02	119.32	2.7	2
	9.766	15.259	0.6507	0.8566	24.6	26.73	9.7	5.3
	24.414	7.324	0.7164	1.0068	23.25	36.32	11	1.2
	37.842	28.076	0.3994	2.2031	26.43	39.25	5.1	2.6
	34.18	9.155	1.1476	3.3712	28.81	25.39	3.1	3.2
	7.324	12.207	0.695	0.9257	49.07	39.79	9.9	2.5
	24.414	10.986	2.1329	0.4619	33.14	25.45	6.2	3.1
	8.545	14.038	1.014	0.1868	80.08	61.22	4.5	2.7
	21.362	12.817	2.3029	1.5605	28.87	54.02	4.6	2.1
	50.659	5.493	0.6053	1.092	51.33	29.79	1.4	4.2
	37.231	10.986	0.0271	1.1279	44.92	49.26	3.7	1.4
	9.766	14.038	1.5364	1.0296	29.79	28.75	4.7	1.1
	9.155	14.038	0.6004	0.0551	24.96	43.58	7	7
	33.569	15.259	1.317	0.7899	33.39	60.55	9.9	6.1
	12.207	28.687	1.3122	0.2981	39.37	52.06	7	9.2
	93.384	11.597	3.6663	1.4931	43.58	37.05	2.9	9.1
	20.752	6.714	0.9344	0.1085	32.59	76.78	4.8	10.6
	23.804	6.104	0.108	1.3432	34.73	47.24	7.7	8.6
	9.155	6.104	0.1103	0.7375	56.64	64.82	7.7	9.8
	13.428	15.869	0.7996	0.5761	29.36	107.3	4.8	10.7
	10.376	12.817	0.0755	0.5946	46.39	102.84	4.5	3.5
	21.973	7.324	2.6266	0.6208	78.67	44.19	4.9	2.6
	11.597	17.09	0.7619	0.8314	34.61	29.48	3.1	9.2
	12.817	23.804	1.0834	0.7705	44.49	40.65	4.2	4
	15.259	10.376	0.0729	0.6467	336.98	33.02	5.6	2.7
	8.545	14.648	0.0797	0.2981	47.3	30.82	8.8	7.2
	25.024	15.259	0.9303	0.281	39	47.73	5.9	8
	18.311	13.428	2.0243	0.273	47.06	61.22	3.5	2.8
	12.207	24.414	1.9124	0.5488	124.33	33.26	7.5	2.6
	89.111	6.714	1.1946	0.1672	54.14	35.03	2.9	3
	58.594	17.7	0.45	0.1427	51.03	26.73	3.1	2.5
	10.376	6.714	0.3448	0.131	26.55	67.08	5.2	9.1
	21.973	7.324	1.0907	0.6129	36.56	56.21	5.5	11.6
	17.7	10.376	1.3514	0.3207	35.34	60.55	4.2	5
	11.597	26.855	2.0487	0.5583	34.36	36.87	6.1	8.4
	59.814	21.362	1.1913	0.638	75.81	44.86	4.3	4.1
	20.752	9.155	0.6164	0.2718	39.31	61.34	4.2	3.2
	19.531	14.038	0.189	0.3236	24.84	38.27	2.7	8.6
	36.011	10.986	0.6078	0.3687	43.88	65.55	6	1.6
	22.583	14.038	1.9458	1.4161	39.67	32.35	4.9	3.8
	23.804	12.817	2.5292	0.1805	35.46	75.32	6	4.3
	20.142	12.207	0.6582	0.6889	44.68	41.2	5.7	2.7
	53.101	11.597	0.7728	0.2212	59.14	43.09	4.3	3
	10.986	8.545	1.3301	1.928	134.77	46.51	6.8	3.2
	36.621	6.714	0.5256	0.229	34.55	38.09	5.2	1.2
	54.932	16.479	0.9193	0.3544	36.07	42.36	2.9	7.5
	9.155	9.155	0.224	0.0665	92.9	38.09	5.3	2.5
	5.493	13.428	0.3861	3.1737	51.33	42.3	8.1	7.9
	17.7	10.986	0.7423	2.5151	24.54	84.72	3.5	4.1
	14.648	8.545	1.9667	1.6951	43.64	21.61	5.8	8.9
	27.466	13.428	0.8911	0.2305	123.54	58.84	4.3	6.6
	72.632	12.817	2.4403	0.8526	39.18	48.28	2.7	10.4
	32.959	7.935	0.5829	0.8314	69.09	172.91	4.6	4.1
	15.869	13.428	0.1426	0.1857	61.71	73.49	4	2.5
	31.128	18.921	0.1571	1.6898	31.31	20.81	6	2.9
	17.09	20.142	1.3084	0.0695	42.48	36.87	3.2	6.1
	26.245	7.935	2.5142	2.2682	34.24	67.69	4.2	2.6
	21.973	15.259	1.4508	1.2073	123.47	36.87	4.8	9.8
	11.597	12.817	0.7614	0.26	37.54	112.37	4.4	2.7
	14.648	13.428	0.953	0.2043	89.97	31.19	5.3	3.5
	14.648	10.986	0.4413	0.4312	66.89	38.51	11.2	2.6
	15.869	10.986	0.5107	0.427	37.72	20.51	6.5	5.2
	21.362	21.362	3.099	0.1578	68.12	33.33	6.3	3
	30.518	28.076	1.5235	0.189	34.12	44.13	6.1	11.6
	12.207	12.817	1.7716	0.9141	27.83	87.59	4.3	2.2
	9.766	15.259	1.399	0.7144	28.63	29.54	5.9	5.6
	21.362	10.986	1.5074	0.2922	45.47	30.52	4.4	5
	18.311	15.869	1.0905	0.1493	170.23	41.75	10.4	3.5
	55.542	12.817	0.0343	0.2288	33.81	27.1	2.4	3.4
	14.648	21.362	0.0405	0.8572	26.61	26.67	8.3	2.6
	15.259	17.09	0.3216	0.0475	25.09	26.12	9.2	3.3
	51.88	12.817	0.4129	1.581	39.92	39.98	3.8	11.2
	51.27	12.207	1.2487	1.1551	32.41	117.92	5.6	5.9
	31.128	8.545	0.298	0.3174	35.16	51.39	7.6	9
	26.245	11.597	1.0144	0.3849	53.65	113.95	9.9	3
	21.973	7.935	1.6376	0.2438	42.54	50.29	6.5	11.2
	15.869	15.869	0.6654	0.1832	51.76	90.09	10.6	3.4
	12.207	14.038	0.7571	0.6924	51.64	57.62	3.6	7.5
	10.376	6.714	0.1809	0.8733	32.23	58.35	4.5	2.9
	26.855	9.155	0.1674	0.5941	27.28	40.83	7	7.1
	43.945	10.376	1.133	0.2	52.86	80.38	3.2	3.1
	35.4	10.376	0.3631	0.3895	34.06	39.25	2.9	2.4
	19.531	10.986	1.0594	1.2039	32.53	26.49	7.7	6
	40.894	7.324	1.2261	0.8335	26.61	56.46	4.1	4.4
	27.466	7.324	1.197	0.447	51.82	75.13	4.2	2.8
	42.725	11.597	1.8447	0.8212	54.2	72.08	5.2	4.7
	23.804	12.207	0.0567	0.0534	86.3	46.51	4.9	4.4
	53.101	14.038	0.3176	0.0692	39.86	44.13	5.1	1.6
	16.479	10.986	0.9832	0.2648	66.96	30.94	10.8	4.3
	20.142	8.545	0.0243	1.0039	58.59	39.79	6.4	3
	36.621	14.648	0.5872	0.2105	33.2	46.2	3	2.6
	13.428	8.545	1.7628	0.1545	85.39	23.19	1.3	5
	33.569	6.714	0.6536	0.1955	56.21	97.72	4	3.4
	33.569	15.869	1.7904	0.1205	30.7	51.15	2.7	3.7
	14.038	9.155	0.1803	0.2968	43.95	38.7	2.7	8.9
	22.583	9.155	0.3009	0.1053	117.25	61.95	4.6	4.6
	22.583	12.817	0.5094	0.2659	49.07	41.32	6.3	3
	39.063	12.207	0.1041	1.2415	87.1	23.62	2.7	3.2
	36.011	10.376	0.1883	0.9408	41.32	32.35	7.1	5.8
	21.362	7.935	0.0196	0.0905	87.65	33.26	4.2	3.4
	30.518	10.376	1.5779	0.2862	58.53	48.77	4.1	3.4
	21.362	10.376	0.5341	1.5416	29.97	41.2	6	4
	14.038	6.714	0.068	0.6698	31.92	35.03	5.9	3.3
	20.752	8.545	1.2478	0.2821	24.23	24.78	4.8	5.1
	39.063	6.104	1.2103	0.2715	39.92	39	3.4	16.2
	33.569	6.104	0.3827	0.133	79.53	118.84	5.2	10.1
	15.869	9.766	0.6264	0.5449	47	103.88	4	10
	11.597	18.921	2.355	1.4314	33.33	64.94	4.4	10.3
	23.193	17.09	2.0963	0.2815	78.06	65.37	11.8	3.2
	9.155	15.259	0.5387	0.0361	40.16	35.34	3.5	4.6
	31.738	9.766	0.0101	0.2804	61.95	61.46	11.2	4.6
	14.038	11.597	0.4092	0.0388	61.34	62.5	4.4	11.8
	9.155	10.376	0.307	0.0872	31.62	84.78	3.7	2.6
	18.311	10.986	1.0723	0.4575	103.76	21.79	6.2	5.8
	5.493	7.324	0.1142	0.4077	131.41	33.02	3.9	9.2
	16.479	12.207	0.5642	0.1676	64.94	96.62	5.8	3.5
	28.687	12.817	0.8778	0.9902	76.54	43.95	6.9	2.8
	17.09	8.545	0.9859	1.6163	47.73	24.29	7.2	7
	32.349	14.648	0.4077	0.1542	67.14	42.48	5.9	2.5
	42.725	10.986	0.0509	0.7792	76.84	44.62	6.7	2.3
	18.921	7.935	0.2908	1.5055	39.43	30.09	4.8	3.1
	23.193	15.869	0.3787	1.3495	49.19	22.52	6.1	2.8
	19.531	8.545	0.438	1.1591	32.59	33.26	7.7	3.2
	14.648	10.376	1.4444	0.8282	41.93	34.3	3	7.5
	36.621	9.766	0.1908	0.2927	59.2	79.41	4.8	13.2
	14.038	10.376	0.7429	0.3587	36.74	92.53	5.9	6.5
	34.18	9.766	0.3696	0.7781	85.45	49.93	8.4	5.7
	21.362	7.935	0.2517	0.0828	33.57	60	4.3	8.4
	12.817	12.817	0.6212	0.1636	24.11	85.88	8.6	6.3
	40.283	7.935	0.5922	0.1457	89.29	49.68	4.8	5.9
	20.752	8.545	0.6221	0.082	69.21	39.92	5.6	2.8
	30.518	7.935	1.5348	0.2241	43.76	22.4	3.6	3.8
	17.09	8.545	1.0972	0.3098	84.53	28.75	4.5	4.5
	26.855	6.714	0.1897	0.9491	61.28	28.08	5.5	6.6
	13.428	17.7	2.3752	0.6157	39.98	49.5	6.6	4
	28.076	6.714	0.6764	1.2978	108.15	70.62	6.2	4.8
	43.335	9.155	0.2846	0.1802	52.73	70.37	5	5.3
	20.142	7.935	0.5608	0.4939	31.98	72.39	7.5	7.4
	12.207	10.986	0.3144	1.172	73.43	59.27	3.9	5.7
	17.09	14.038	1.8803	0.4969	96.92	53.41	6.3	12
	11.597	9.766	0.0812	1.7307	87.1	108.4	5.2	2.9
	26.855	8.545	0.6154	0.8866	100.22	29.66	4.4	3.5
	6.104	7.324	1.2482	0.3289	31.68	22.09	5.9	9.6
	34.18	9.155	1.3553	0.5998	32.23	124.88	2.7	5.4
	40.894	9.766	0.9412	1.3379	96.01	54.75	3.8	5.5
	14.648	15.259	0.4471	0.3698	35.89	37.9	5.5	5.4
	32.349	9.155	0.3212	0.1549	65.73	67.75	4.9	3.2
	27.466	15.259	0.9438	1.9142	64.15	30.94	2.7	3.2
	25.635	13.428	0.1935	0.9048	29.54	21.3	2.2	2.9
	26.855	13.428	0.4087	0.1105	51.15	42.42	1.2	14.2
	14.038	8.545	2.4031	0.1505	62.87	92.71	7.3	4.6
	21.362	14.038	2.1648	0.4621	74.77	32.29	7.1	3.9
	14.038	14.038	2.849	0.2296	76.17	33.75	4.4	5.4
	10.986	8.545	1.5847	0.2263	41.5	38.45	4.7	4.2
	21.973	7.324	0.242	0.1963	48.28	35.1	2.4	5.8
	39.063	7.935	0.1804	0.2567	88.87	40.04	8.9	4.5
	12.207	10.986	0.9413	0.8631	56.09	29.66	2.1	4.1
	17.09	12.207	0.1223	0.2138	21.12	43.03	9.5	3.9
	23.804	11.597	1.2474	0.4031	68.48	24.17	3.1	8.6
	25.635	8.545	2.6099	0.2136	114.2	63.23	6.5	2.6
	46.997	11.597	0.711	0.5706	54.57	21.48	1.3	9.5
	21.973	7.324	1.168	1.9074	32.9	67.75	2.1	4.6
	23.804	10.986	3.3055	0.3023	28.08	25.51	2.8	5.4
	25.635	6.714	0.7273	0.5217	41.32	79.9	1.4	5.5
	39.673	7.935	3.3488	0.1065	139.65	34.55	1	3.2
	13.428	6.714	0.4212	0.0981	28.14	24.78	1.2	3
	14.038	5.493	0.5608	0.1944	57.37	20.69	2.8	6
	13.428	6.714	0.2719	0.8823	81.67	49.8	1.3	3
	16.479	7.324	2.6822	0.0471	76.66	36.99	4.8	6.5
	20.752	12.817	2.0052	0.0554	73.24	51.39	2.7	7.9
	35.4	6.714	0.8368	1.9906	34.61	55.97	2.6	9.8
	18.921	9.766	2.2357	0.2998	53.28	66.83	1.2	5.5
	31.738	10.376	0.0586	0.2144	52.73	48.28	1.1	10.2
	9.155	9.155	0.142	0.9398	37.29	66.28	4.4	5.7
	20.752	10.376	0.8496	0.0204	111.82	37.17	9.3	3.7
	22.583	10.376	0.5008	0.6288	78.92	32.41	1.1	5.6
	16.479	12.817	1.0152	1.449	38.64	66.41	1.5	2.9
	17.7	15.259	0.3695	0.5533	56.4	26.12	0.9	3.1
	25.024	10.376	0.3419	0.4446	88.38	39.98	1.8	5.7
	10.376	12.207	0.0139	0.9504	84.9	63.17	2.8	11.3
	12.207	7.935	0.1891	0.3471	207.34	122.01	6.9	4.7
	6.714	9.766	1.0578	0.0457	28.44	48.89	1.8	3
	23.804	10.376	0.6261	0.0857	92.83	24.6	1.6	8
	26.245	10.376	0.443	0.0931	50.96	86.12	0.9	3.1
	18.311	10.376	2.7996	1.0708	50.23	45.1	2	6.3
	56.763	11.597	0.0198	0.7172	155.15	47.67	3.6	4.4
	15.259	5.493	0.3408	0.1199	51.27	29.6	0.9	12.7
	17.7	6.714	0.3651	0.1584	42.54	82.15	1	3
	21.973	6.104	2.6735	0.2156	119.2	30.4	1.4	3.2
	26.245	7.935	0.2135	1.2453	105.35	35.95	1.1	4.2
	54.321	12.817	0.4586	0.1391	31.98	52.8	2.8	11.8
	10.986	12.207	6.3478	0.1346	74.52	71.53	3.2	3.1
	10.986	9.155	0.4946	2.0987	139.34	23.8	6.2	2.6
	20.752	13.428	2.1836	0.0703	60.12	28.69	1.9	7.2
	24.414	10.376	3.1029	0.1893	29.42	43.58	3.1	8.4
	26.245	17.09	2.5605	0.023	42.11	58.29	2.8	7.6
	12.207	15.259	0.4113	0.3599	64.09	62.87	1.4	6.5
	29.907	9.155	0.8998	0.4755	89.54	43.33	2.3	5.8
	21.973	5.493	3.8035	0.1254	58.72	43.21	2.8	5.7
	10.986	6.104	2.1489	1.518	44.07	33.39	2.6	8.7
	28.076	6.104	2.1929	0.9374	108.15	30.03	1.1	3.7
	26.855	15.259	0.3332	3.2938	50.66	32.29	1	3.3
	10.376	13.428	1.1805	0.3275	88.07	31.25	4.1	5.8
	11.597	9.155	2.8281	1.5457	63.29	58.11	1	3.6
	6.714	6.104	2.0846	0.622	62.56	25.15	3.4	12.6
	26.855	16.479	0.0133	0.2957	30.33	72.81	1.2	5.4
	7.935	11.597	0.2708	0.0171	225.16	37.11	4.3	6
	10.376	8.545	0.0522	0.0663	119.02	50.05	2.3	5.8
	20.142	10.986	4.392	0.9935	54.69	37.9	1	5.2
	10.376	6.714	4.0944	0.544	90.82	39.92	3.3	2.7
	7.935	10.376	1.4957	2.1959	54.02	29.85	4.2	6.1
	19.531	9.155	0.5386	0.6243	33.14	52.43	3.1	5.4
	38.452	8.545	0.266	0.7603	57.07	62.19	1.5	14
	8.545	7.935	0.199	0.0537	79.9	84.53	4.6	4.6
	15.259	9.155	0.1483	2.0645	206.54	30.27	4.3	3.1
	7.324	7.324	0.2456	0.4304	87.4	42.24	8.7	9.8
	15.869	7.935	0.3382	0.4205	229.86	81.24	1.6	4.2
	18.921	7.935	1.0284	0.547	52.73	36.68	2.3	3.4
	26.855	8.545	0.4103	0.2267	171.26	39.37	2.7	5.3
	17.09	9.766	4.0842	0.0828	168.58	36.01	2.8	4.8
	27.466	20.752	1.9015	0.0746	193.3	39.49	2.7	3.9
	24.414	9.766	0.4608	0.1503	119.26	32.65	2.4	7.7
	28.687	7.935	3.3717	0.0315	156.68	57.56	2.2	3.6
	9.766	6.714	1.782	0.2544	80.44	37.66	5.2	6.5
	20.142	7.935	1.1572	0.0727	61.34	56.34	1.3	5.7
	9.155	7.324	1.0143	0.2663	92.65	22.4	3.9	6.6
	12.207	6.714	0.2252	0.8786	72.94	38.51	2.9	13
	12.817	6.714	0.1535	1.9264	95.46	59.33	3.8	12.7
	26.245	9.155	7.9915	0.5728	23.5	89.23	2.5	6
	15.869	9.766	1.0043	0.0672	131.16	62.5	3.4	3.3
	10.986	10.986	1.0324	0.0363	103.21	39.49	2.7	2.9
	14.038	8.545	0.0342	1.0073	31.07	24.78	4.5	3.4
	28.687	9.766	0.1383	0.1281	91.19	39	0.9	3.5
	16.479	11.597	1.8109	0.0637	135.31	44.56	1	9.2
	22.583	11.597	0.3192	0.3997	31.19	115.91	2.3	4
	15.869	7.324	1.88	2.2402	65.73	58.53	2.8	5.4
	46.387	7.324	1.2588	0.3402	106.81	34.24	5.8	4.9
	14.038	9.155	0.4786	0.5515	117.13	33.69	1.2	6.4
	12.207	13.428	0.0956	0.8481	341.31	27.95	3	7
	38.452	6.104	3.5355	0.7388	88.99	35.77	1.2	11.8
	9.766	6.714	0.5032	0.1914	112.3	45.59	4.1	7.6
	15.259	12.207	0.1127	1.0018	146.18	31.07	1.5	3.7
	49.438	12.207	0.5656	0.1032	71.04	47.06	2.9	8
	36.011	18.921	0.058	0.2398	27.77	56.52	2.7	8.4
	14.648	8.545	0.0747	0.7391	124.21	42.97	3	8.7
	10.376	9.155	0.8833	0.0429	90.64	61.4	1.2	4.7
	13.428	5.493	0.054	1.4237	161.5	49.62	5.7	2.9
	15.259	7.324	0.2233	0.0574	97.05	24.48	2	4
	19.531	7.324	0.8443	0.8157	95.64	23.56	1.1	4.1
	37.842	7.935	0.889	1.3143	68.12	61.89	1	3.2
	8.545	11.597	3.2701	0.9289	43.15	34.18	2.8	5.5
	18.921	11.597	0.1516	0.048	191.1	42.54	2.4	4.4
	10.376	12.207	0.4565	0.6036	177.67	43.15	2.2	5.3
	19.531	9.766	0.9821	0.3946	90.21	32.1	2.9	4.9
	56.763	7.324	0.749	0.854	45.72	46.02	3.4	4.2
	39.063	9.766	1.6589	0.1986	89.36	30.64	2.6	5.1
	14.648	7.324	1.6771	0.9325	66.71	31.92	2.3	3.8
	48.218	10.986	0.5469	1.5204	37.35	27.04	1.5	3.7
	14.648	6.714	5.9802	0.5735	121.52	38.57	1.3	10.8
	11.597	8.545	0.7148	0.0449	72.08	54.08	2.5	9.1
	12.207	10.376	0.7996	0.0175	30.94	68.18	1.3	4.2
	12.207	9.155	0.3427	0.0765	54.69	28.2	2.3	6.9
	10.986	7.935	0.4167	0.0903	96.92	40.77	2.7	3.7
	15.869	6.714	1.4167	0.248	44.49	27.83	2.5	5.2
	22.583	13.428	0.0456	0.2791	94.91	41.93	2.9	6
	25.635	10.376	0.806	0.1319	61.1	46.33	3.2	4
	16.479	9.155	3.7082	0.8313	48.95	72.14	3.4	4.3
	10.986	6.104	1.2403	0.7443	82.82	35.58	4.9	4.7
	30.518	10.376	0.0202	0.9446	71.84	30.94	1.8	3.3
	15.869	9.155	0.165	0.3585	80.69	23.99	2.5	5.2
	13.428	8.545	1.3541	0.9473	41.75	36.19	3.6	4
	15.259	9.155	4.8237	0.3818	38.51	38.09	3	3.2
	11.597	9.155	0.9253	0.7029	75.81	20.69	5	6.4
	29.907	8.545	0.2894	0.0198	84.53	32.59	2.6	3.8
	20.142	10.986	6.6097	0.086	77.39	32.35	2.5	3.2
	32.959	6.104	2.1028	0.1181	100.89	26.43	1.3	13.8
	11.597	7.935	1.7482	0.0866	104.92	109.44	5.3	6.5
	62.256	9.766	2.5857	0.1292	68.3	63.66	3.1	3.5
	37.842	8.545	0.5513	0.3211	26.37	28.26	2.1	3.9
	9.766	9.155	0.1574	0.1588	78.12	40.71	2.8	4.1
	43.335	8.545	0.447	1.3854	142.09	39.86	3.4	6.5
	14.648	7.935	1.2816	1.0599	70.92	62.68	1.3	5.7
	24.414	6.104	3.7779	0.2234	26.06	42.3	2.7	3.9
	26.855	8.545	0.7445	0.1125	88.87	27.4	3	3.3
	15.259	8.545	1.3204	0.8019	29.3	24.29	3.6	4.4
	62.256	13.428	0.3294	0.0724	127.38	66.41	2.4	7.2
	13.428	7.935	1.5734	0.2992	95.03	34	4.5	5.6
	22.583	7.935	0.9006	0.0982	139.4	31.8	3.8	7.6
	26.855	7.935	1.7671	0.1715	97.66	65.06	2.9	4.5
	28.076	5.493	0.9168	1.4287	78	47.18	2.6	2.2
	13.428	12.207	0.6538	0.0599	41.99	44.01	3.2	3.8
	10.376	6.714	0.9302	0.4714	69.03	40.83	3.4	5.2
	28.076	9.766	0.2507	0.3477	91	30.46	3	6.5
	14.038	6.714	0.4034	0.8657	71.11	45.96	6.3	4.5
	29.297	11.597	1.6525	0.0333	47.3	20.39	2.3	8.4
	25.635	10.376	2.0229	0.3997	111.76	50.42	2.9	6.6
	8.545	10.376	1.6621	0.8907	101.75	46.69	3.1	7.1
	9.766	9.766	1.5037	0.6453	72.27	49.8	5.6	11.6
	12.817	7.935	2.4765	0.0783	156.25	82.52	2.2	3.8
	6.714	7.935	1.2222	0.5972	177.12	44.8	4.3	6.8
	12.207	7.935	0.1028	0.5167	40.16	65.19	5	3.2
	26.245	9.766	0.1476	0.7472	111.63	36.87	1.1	3.3
	12.817	7.935	2.0251	2.6412	111.94	24.05	3.4	5.5
	28.076	9.766	2.9895	0.2412	148.5	49.13	2.6	6.5
	6.714	8.545	0.9513	2.1636	160.89	39.06	3.3	3.1
	24.414	10.986	3.3755	0.3884	63.05	21.48	2.8	4.7
	46.997	12.207	3.0374	0.0924	108.28	43.09	1.1	6.3
	14.038	9.766	1.7799	0.0527	142.82	36.44	2.3	13.5
	29.907	9.766	3.6047	0.7715	61.04	79.22	2.6	6.8
	9.766	13.428	0.7058	0.1348	78.61	67.26	5.3	3.3
	17.7	11.597	0.7734	0.192	33.02	22.4	1.4	5.1
	26.855	7.935	1.2796	0.3555	49.13	35.16	3	5.1
	21.362	12.207	1.8481	0.1507	56.82	46.81	2	4.2
	15.259	8.545	0.8261	0.1254	86.73	44.98	4.7	5.2
	26.245	9.766	1.0367	0.1759	113.77	38.39	1.5	6
	21.362	6.714	1.8153	0.302	158.2	35.4	2.5	7.6
	23.804	8.545	4.0584	0.2202	90.94	103.33	2.6	5.6
	12.207	7.324	3.2731	1.5601	126.65	48.46	3.3	5.6
	28.076	10.376	0.1817	0.2438	40.59	47	1.1	9.9
	7.935	12.207	0.0921	0.8756	42.97	73.85	5.5	4.3
	51.27	7.935	1.2732	0.0116	163.94	21.91	1.2	5
	19.531	9.155	0.4141	0.94	38.64	45.59	2.5	3.9
	23.193	12.817	1.3631	0.0885	172.24	27.59	1.4	4.1
	12.817	9.155	1.5528	0.064	84.23	32.71	2.7	5.6
	21.973	10.986	4.3715	0.0398	57.92	42.11	2.6	5.6
	17.09	11.597	0.6941	0.5977	145.69	55.05	2.2	6.9
	25.635	9.155	0.4019	0.0537	80.93	43.03	2.9	7
	15.259	12.207	2.4073	0.1624	103.03	61.1	4.8	6.3
	22.583	10.376	1.7954	0.625	83.74	29.24	2.3	8.4
	9.155	12.817	0.6473	0.2084	231.57	50.66	2.4	4.1
	37.231	11.597	0.9533	0.175	44.01	34.48	2.8	7.1
	42.114	12.207	4.6086	0.5296	102.48	52.98	2.9	6.3
	21.362	9.766	1.1392	0.0818	110.35	37.6	1.7	8.3
	14.038	11.597	2.312	0.1696	120.67	61.83	3.5	5.5
	11.597	9.766	0.9824	0.1618	52.98	43.15	6.1	9.2
	12.207	9.766	0.4406	0.075	179.99	57.07	1.6	10.8
	10.376	16.479	0.8036	0.3839	113.28	74.89	2.4	2.7
	17.09	15.869	3.2089	0.2535	169.25	22.83	2.4	5.5
	23.804	9.155	0.757	0.195	61.1	26.43	4.6	4
	18.311	9.766	0.438	0.9176	29.72	35.95	2.7	9.8
	15.869	6.714	0.2682	0.4283	24.29	62.19	5.7	7.7
	18.311	6.714	2.9599	0.5249	44.92	78.98	3.4	7
	31.128	9.155	0.0177	0.5552	58.35	46.75	2.9	3.9
	13.428	8.545	1.6329	0.0888	39.06	25.7	9.1	6.4
	17.09	10.376	1.568	0.5231	107.73	46.94	1.4	5.1
	56.763	10.376	0.0334	0.1111	74.04	37.9	2.6	5.1
	12.817	12.207	1.4897	1.1787	57.92	34.67	1.3	2.9
	7.324	10.986	0.0639	0.1319	78.92	33.94	4.2	3.2
	13.428	6.714	3.6486	0.6181	34.91	23.38	7.7	3.7
	35.4	7.935	1.2375	1.1694	53.34	29.3	3.7	3
	14.038	12.817	0.3905	0.3655	34.85	34.42	3.5	4.8
	10.986	7.935	1.1844	0.3406	32.04	30.52	2.2	4.4
	31.128	8.545	1.3027	0.0321	44.43	26.86	2.6	15.1
	27.466	9.155	0.1334	0.2036	66.1	117.37	2.7	3
	8.545	12.207	0.7461	0.1013	110.66	34.18	1.7	8
	18.311	12.207	0.25	0.1383	39.43	71.84	2.5	5.5
	18.311	6.104	0.263	0.0292	87.1	60.61	2.9	5
	13.428	7.324	0.1217	0.6026	35.22	47.42	2.7	4
	32.959	10.376	0.2387	0.0662	46.94	36.5	2.3	4.8
	7.935	11.597	0.157	0.1657	77.21	34.3	4	7.9
	13.428	8.545	0.1895	0.6137	46.26	49.44	2.7	7.1
	13.428	8.545	1.3602	0.3871	537.17	51.09	3.8	6.7
	9.155	10.986	0.1651	0.2627	30.52	48.58	2.9	3.6
	15.259	7.935	0.3316	0.8264	27.47	26.98	3.6	6.1
	8.545	10.986	0.1074	0.7633	89.6	36.19	1.5	5.4
	26.855	9.155	0.2471	0.7781	165.65	84.66	4.1	5.8
	5.493	11.597	0.1566	0.2006	108.83	48.65	7	9.5
	31.128	7.324	0.4871	0.233	103.27	59.57	2.4	11.9
	8.545	7.324	0.1588	0.4089	60.91	94.73	3.5	8.7
	17.09	6.104	0.3507	1.6165	60.12	93.2	2.9	7.9
	34.18	6.714	0.5977	0.4167	79.04	49.44	1.4	3.3
	10.986	7.324	0.0841	0.539	52.98	40.65	3.2	6.5
	52.49	7.324	0.3584	0.0904	24.29	63.66	1.3	6.3
	20.142	7.324	0.0403	0.3537	102.54	60.73	3.9	7
	10.986	7.324	0.9864	0.2063	99	49.99	5.6	11.7
	14.648	6.714	0.2449	0.3598	38.02	132.14	2.2	5.9
	10.986	12.207	0.7976	0.1166	231.14	42.85	3.3	4.1
	9.766	19.531	0.0166	0.5773	135.25	34.42	3.5	7.3
	5.493	11.597	0.7725	1.011	97.96	39.98	3.9	11.4
	10.986	8.545	0.279	0.2447	87.52	92.83	3.8	6.8
	33.569	5.493	0.212	0.1296	123.41	47.12	2.6	7.1
	19.531	9.155	0.2286	0.7578	129.46	57.92	2.9	4.8
	9.155	7.935	0.1559	0.3548	36.25	45.53	4.5	4.9
	7.935	9.766	0.4165	0.4635	91	30.03	6.1	7.6
	12.817	9.766	0.6531	0.0642	68.18	50.72	6	7
	9.766	7.324	0.6085	0.1029	53.71	41.93	2.7	4
	7.935	8.545	0.2631	0.4832	26.67	41.75	4.1	3.9
	14.648	6.714	0.1726	0.2585	27.77	31.86	2	4.5
	6.714	12.817	0.2117	0.5206	41.5	37.48	8.8	6.2
	15.869	7.324	0.1892	0.4077	100.46	53.71	3.1	7.7
	22.583	12.207	0.2292	0.8519	77.51	51.64	3.2	7.7
	17.7	6.104	0.0893	0.4729	315.19	75.56	2.2	3.7
	8.545	45.166	0.5017	0.7681	34.12	37.66	3.6	4.1
	17.7	6.714	0.0695	0.3098	103.27	50.42	1.3	3.8
	9.155	9.155	0.0859	0.4449	119.87	42.97	3.9	4.7
	7.935	10.376	0.5587	0.5659	137.7	48.46	3.3	4.5
	19.531	10.986	0.8398	0.7366	182.86	47.06	4.5	6
	10.376	8.545	0.1526	0.2733	172.42	60.42	3	3.6
	6.104	8.545	0.1414	1.3645	44.43	34.85	5	7.6
	9.155	23.804	0.2274	0.658	261.17	60.97	3.3	6.3
	7.935	9.155	0.2759	0.2517	99.43	87.34	4.1	13.5
	8.545	11.597	0.4285	0.3722	46.33	150.51	3.7	2.5
	8.545	9.155	0.045	1.2239	132.32	22.58	3	4.4
	9.766	7.935	0.359	0.3209	74.22	43.46	3.7	4.6
	26.855	6.714	0.1177	0.2108	136.78	25.57	3.8	5.7
	7.935	9.155	0.4482	0.334	70.07	33.33	3.6	9.5
	10.376	6.104	0.3895	0.5737	76.6	71.11	5	3.9
	11.597	8.545	0.2047	0.0571	37.41	30.4	6	5
	6.104	7.324	0.0103	0.6888	79.1	35.83	4.3	4.6
	10.376	6.714	0.0386	0.1657	186.58	39.12	3.3	4.5
	8.545	7.324	0.2328	2.2669	98.88	43.82	4.6	3.9
	7.324	7.935	0.401	0.0298	63.72	45.23	3.5	5.4
	16.479	6.104	0.3022	0.1404	95.7	49.19	1.3	5.1
	12.207	14.038	0.0408	0.0458	212.46	30.82	2.1	10.8
	23.804	14.038	0.7574	0.431	174.44	73.18	2.9	8.1
	7.324	9.155	0.9634	0.5483	69.4	84.9	1.8	4
	10.986	14.038	0.1186	0.1063	58.78	29.91	2.3	4.9
	7.324	6.714	0.8167	0.3383	165.16	36.74	3.8	2.8
	16.479	6.714	0.3255	0.1392	62.93	21.67	1.3	5.6
	17.7	7.935	0.4618	1.0646	81.05	53.16	2.7	2.6
	10.986	9.155	0.0346	0.1417	33.75	28.44	3.4	5.2
	26.855	6.104	0.0162	1.869	81.6	25.51	3.5	10.2
	12.207	25.024	1.4387	0.2726	107.3	63.78	2.6	11
	12.207	9.766	0.12	0.7303	123.47	87.16	4.3	4
	7.324	10.986	0.2967	0.3616	50.96	36.5	6.6	3
	12.817	12.207	0.2842	1.8614	132.51	25.88	2.1	3.3
	7.324	8.545	0.083	0.3489	88.93	24.23	4	3.2
	10.376	10.376	0.1639	0.3975	92.96	32.23	3.8	8.2
	11.597	7.324	0.1513	0.9685	86.55	49.07	3.8	4.2
	10.986	9.155	0.3151	0.0969	93.44	39.25	4.9	2.9
	9.155	10.376	2.1702	0.1199	37.35	24.84	3.9	7.9
	8.545	8.545	0.4036	1.3854	30.58	72.02	6.1	3.2
	15.869	14.038	0.8584	1.0082	80.08	22.52	3.4	5.1
	12.817	8.545	0.6124	0.9333	25.39	40.77	2.8	5.4
	15.869	10.376	1.5414	0.7303	64.09	36.93	3.3	4.5
	26.855	7.935	1.2093	0.5347	83.98	20.57	3.1	10.6
	10.376	8.545	0.197	0.5844	240.42	47.42	3.9	3
	17.7	6.104	0.203	0.3218	151.12	20.45	2.2	3.6
	14.648	5.493	0.344	0.6507	90.7	22.83	20.1	3.8
	17.09	6.714	0.8188	0.1605	68.24	28.2	2.8	5.2
	15.259	9.155	1.1889	0.136	114.75	45.1	2.2	5.9
	18.921	10.376	0.0354	1.4884	32.47	35.03	2.6	4.4
	40.283	9.766	0.17	0.7531	79.9	26	3.4	4.8
	16.479	7.324	0.4194	0.3926	86.91	53.65	4.9	4
	8.545	8.545	0.5998	0.1696	113.53	61.1	6.4	6
	9.766	7.935	0.6197	1.7912	37.54	64.58	2.7	10.5
	6.104	6.714	0.0989	0.7127	63.96	89.23	3.6	5.5
	12.817	6.714	0.1479	0.2151	279.85	25.51	2.6	7.3
	6.104	9.766	2.0101	0.8411	69.27	53.83	3.6	4.7
	29.907	10.986	0.0373	0.1837	235.41	34.85	2.4	4.4
	11.597	9.766	0.0717	0.48	78.92	36.13	3.4	13.6
	7.324	7.935	0.8385	0.1082	154.05	87.71	3.8	8.6
	15.259	6.104	0.5332	0.3439	63.54	68.05	2.6	3.3
	14.648	12.207	0.0198	1.2325	57.5	20.75	2.6	7.1
	16.479	7.935	0.7569	0.1486	42.66	54.63	2.2	4.8
	11.597	7.324	0.4192	1.0682	88.07	30.4	4.2	10.3
	19.531	9.766	1.0025	0.3214	33.75	90.94	3.1	5.7
	53.711	8.545	0.1259	0.6626	42.6	30.09	2.8	5.1
	8.545	7.324	0.6578	0.2168	70.37	50.17	5.2	5
	11.597	7.935	0.1471	1.0012	76.48	24.9	3.3	17.5
	24.414	6.104	0.1943	0.8431	115.72	84.84	4.2	11.1
	17.09	9.155	0.8773	0.6113	61.22	49.8	3.3	9.3
	9.155	6.104	1.3783	0.2969	72.94	67.38	2.7	2.7
	12.817	10.376	0.8371	0.3145	244.2	45.23	3.8	6.1
	21.973	6.714	1.7607	0.3958	165.16	60.18	7.3	7.2
	9.155	8.545	1.9548	0.0675	54.38	48.03	5.7	5.2
	32.959	9.766	0.5089	0.9889	98.21	36.5	2.1	2.5
	17.7	7.935	0.667	0.099	60.12	55.18	3.6	5.2
	10.986	15.869	0.2311	0.9695	61.1	38.57	2.8	9
	9.766	8.545	1.1953	0.5976	208.01	79.53	5.4	5.9
	15.259	7.324	0.808	1.0965	80.69	42.91	1.8	3.9
	17.7	9.155	1.2022	3.0891	50.48	29.66	8.8	4.1
	7.935	6.714	1.0898	0.4853	177.67	29.48	6	5.6
	35.4	8.545	0.6434	0.0774	91.19	44.31	2.8	5
	10.986	16.479	0.622	0.569	112.79	23.68	6	3.9
	17.7	7.935	0.667	1.3638	104.98	33.45	2.1	6.8
	25.024	6.104	0.8695	0.0905	203.25	42.42	2.5	4
	15.259	6.104	0.0281	2.3208	75.68	25.63	2.1	5
	10.986	7.935	0.5643	2.4928	152.95	32.9	2.6	3.6
	10.986	10.376	3.1301	1.0621	136.66	27.89	2.7	4.3
	17.09	6.104	1.2515	0.132	46.81	24.35	2.7	5.9
	53.711	6.104	1.4059	3.4108	38.64	27.77	3.5	4.1
	10.376	7.324	0.4533	1.136	59.33	49.01	3.9	4.8
	14.038	9.155	0.6051	0.1079	61.65	55.11	1.7	7.2
	12.207	7.324	1.2375	0.8376	100.16	49.87	2.3	13.3
	14.648	7.324	0.946	0.2515	173.65	142.58	2.9	3.9
	6.714	9.155	1.5428	2.0194	129.33	21.36	2.8	4.2
	12.207	7.324	8.6749	0.494	50.66	30.94	3	5.5
	19.531	8.545	0.4265	0.1952	165.71	42.48	3	9.2
	19.531	9.155	2.2608	0.6588	57.56	75.87	2.1	6.2
	11.597	9.155	0.6212	0.377	95.95	28.93	5.4	1.4
	15.259	7.935	4.1871	0.5155	97.47	45.84	4.1	9.1
	7.324	8.545	2.3596	1.5107	45.84	70.86	3.3	6.7
	10.376	6.104	1.0788	0.0404	62.38	59.39	2.4	5.8
	13.428	9.155	0.117	3.6986	145.45	55.66	4.2	3.1
	12.207	9.155	0.3534	1.8212	79.47	38.76	3.2	3.4
	13.428	8.545	1.7582	0.2183	106.93	24.54	2.6	4.5
	9.155	8.545	0.4563	1.0028	160.34	45.04	3.8	4.8
	13.428	11.597	2.9191	0.8286	48.1	38.64	3.5	2.9
	7.935	6.714	0.3244	0.0274	69.09	26.86	5.4	7.4
	17.7	7.324	0.3762	0.6515	78.86	75.5	5.2	4.3
	16.479	8.545	2.9669	0.9734	148.01	30.58	2.5	15.3
	28.076	9.155	0.5309	0.8057	117.37	81.05	2.4	9.2
	20.752	8.545	2.0246	0.2402	95.58	52.67	2.9	1.7
	12.207	14.648	1.2887	0.8001	131.47	27.28	2.9	4.5
	37.842	7.324	0.8383	0.3436	156.98	47.85	2.3	8.4
	16.479	7.935	5.3363	1.4264	227.17	68.73	4.5	9.5
	12.207	8.545	2.1441	0.318	194.09	53.22	2.9	5.9
	15.869	7.935	2.1401	0.125	237.67	37.29	2.7	6.1
	43.335	8.545	0.1333	0.1158	118.04	29.48	2.9	5.8
	19.531	7.935	4.4043	0.1547	147.16	31.92	2.6	3.5
	20.752	6.104	2.377	0.035	45.96	22.03	4.5	8.5
	8.545	9.155	2.0581	0.0543	37.9	59.63	5.8	8.6
	31.128	12.817	1.325	0.2128	144.04	71.59	2.9	4
	22.583	9.155	1.1	0.3176	121.09	40.1	2.7	8.2
	10.986	14.648	5.3841	0.4808	91.25	49.44	2.7	4.9
	14.648	10.376	6.8992	2.5724	154.97	36.07	2.3	3.7
	9.155	7.324	1.8505	0.3243	147.83	38.88	2.8	7.4
	16.479	6.714	1.9344	0.037	90.09	39.79	2.8	4.3
	27.466	9.155	0.2421	1.1668	178.65	30.09	3	6.1
	12.207	17.7	1.1028	1.7782	103.64	45.59	3.8	16.7
	9.155	7.935	0.104	0.4935	223.69	138.73	2.5	4.3
	19.531	7.935	0.2812	0.3604	145.75	40.04	4	6.8
	15.869	7.935	2.1846	0.5092	103.82	55.05	2.6	10.4
	17.09	9.155	1.5801	0.0237	97.66	67.81	3.9	10.3
	21.362	5.493	0.8304	1.3347	22.16	51.39	3	17.4
	10.986	10.986	0.3837	0.6722	104.13	146.12	3.2	3.7
	33.569	8.545	1.1159	1.7356	79.35	39.98	3.2	3.6
	31.128	9.155	4.1996	1.511	37.29	20.87	5.6	4.9
	24.414	6.714	1.491	1.3671	95.58	29.24	3	5.7
	16.479	6.104	1.7562	0.3746	108.46	34.67	5.7	6.6
	12.207	5.493	0.6647	0.2406	89.11	51.21	3	6.3
	23.804	8.545	0.2848	0.0641	220.03	49.5	2.9	8.4
	12.817	6.714	0.344	1.2721	68.36	40.28	6.5	3.7
	9.155	10.376	0.8188	0.5221	108.22	20.39	5.2	4.2
	10.376	11.597	1.6319	0.6	105.1	30.58	5.3	12
	14.038	9.766	0.613	0.4718	63.78	68.48	2.2	4.9
	10.986	6.714	2.3478	0.0472	74.95	25.7	4	7.5
	21.362	8.545	0.4177	0.3765	120.42	70.56	2.6	6.2
	7.324	6.714	1.1726	1.2977	142.09	33.94	5.3	5.4
	18.311	9.155	1.1702	0.204	46.51	38.27	5.9	6.3
	10.986	13.428	0.6761	0.339	38.7	52.37	3.1	7.6
	15.259	7.935	1.9885	1.0957	232.73	54.32	1.2	11
	22.583	7.935	3.765	0.3141	28.81	143.07	4.5	6.9
	14.648	6.104	0.1875	0.1654	288.88	58.23	5.9	8.9
	17.7	9.766	2.4397	0.4415	48.34	56.7	2.6	5.9
	23.193	7.324	1.1879	1.21	33.75	37.84	4.7	3.2
	21.973	6.714	2.5286	0.0331	100.59	24.23	2.8	3.9
	12.207	6.714	0.1006	0.1805	28.14	23.68	3.4	3.7
	37.842	15.259	0.8434	1.9219	83.5	32.65	2.8	2.8
	31.738	8.545	0.1216	0.1729	163.57	43.21	1.2	12.8
	11.597	5.493	0.5243	0.4658	101.62	70.68	2.7	9.5
	27.466	7.324	1.6846	0.8288	153.44	42.24	2.9	10.8
	24.414	6.104	2.6548	0.139	216.13	45.29	4.4	18.4
	34.18	5.493	0.1141	0.5167	84.53	114.62	2.3	4.9
	21.973	9.155	0.4686	1.6534	99.43	31.37	5	4.4
	9.766	7.935	0.157	0.1308	111.76	22.64	3	7.2
	10.376	8.545	0.4434	2.9351	40.22	67.02	3.5	16.1
	21.973	6.104	0.2897	0.2524	145.02	62.81	4.9	7.4
	13.428	7.935	1.546	0.4903	70.92	49.93	3	8.1
	30.518	7.935	1.5588	0.4328	233.28	42.48	2.4	5.9
	12.207	14.648	0.1021	1.8304	85.75	37.48	4.9	3.6
	6.104	9.766	0.6487	0.8645	75.93	29.05	4.7	4.3
	20.142	10.986	1.6891	0.1581	161.87	25.02	2.5	5.7
	34.18	7.935	2.1199	0.5513	103.03	38.76	1.4	9.1
	26.245	8.545	1.4652	0.5569	101.68	61.83	2.7	20.1
	20.142	9.155	2.5556	0.7686	70.19	193.54	4.5	7.1
	16.479	10.986	0.6127	1.2046	125.43	42.85	2.8	6.8
	25.024	7.935	0.8461	0.6115	62.87	44.19	1.7	10.1
	31.738	7.324	2.0289	0.7206	137.94	70.13	3.1	4.9
	25.024	9.766	3.8751	0.4118	175.6	36.07	1.5	2.7
	13.428	9.766	0.0391	2.6418	129.64	20.94	1.2	5
	18.311	7.324	4.3743	1.5256	38.88	36.68	4	16.5
	39.063	7.935	2.1407	0.882	83.5	95.76	3	8.8
	24.414	12.207	1.0411	0.4086	56.64	41.2	2.3	5.5
	11.597	6.104	0.2083	0.2655	98.33	44.56	2.9	19.9
	10.986	7.324	0.418	0.0925	38.88	104.98	2.6	9.5
	13.428	10.376	0.5816	0.5358	86.98	71.11	3.6	8.3
	39.673	6.104	2.4532	0.4714	135.62	57.25	4.1	3.7
	15.869	10.986	2.4584	0.1525	64.76	30.7	1.6	5.3
	10.376	8.545	0.0597	1.1838	121.34	39.12	7.8	10.9
	15.869	8.545	0.0562	0.214	69.46	97.72	5.9	4
	14.038	7.324	1.6162	0.9294	55.05	27.16	7.1	3.6
	10.986	5.493	0.4473	0.141	44.25	22.52	7.2	3.2
	11.597	5.493	1.4126	0.1869	106.81	22.03	3.1	6.5
	14.038	7.324	1.0536	0.258	110.72	52.67	3.7	6.8
	24.414	7.935	0.0991	2.8575	52.8	46.63	2.2	8.2
	10.376	9.766	0.3078	0.249	42.6	94.6	3.4	20.1
	29.907	6.104	5.0418	0.1501	49.32	134.4	4.6	7.2
	29.907	7.324	0.4223	0.9948	223.75	42.6	2.8	6.1
	14.038	7.324	0.7478	0.096	27.16	32.96	3.1	3.3
	23.804	10.986	0.7172	0.2435	156.62	28.69	2.4	4.6
	16.479	10.986	1.3221	0.2636	65.55	33.94	5.7	5.5
	25.024	19.531	1.4245	0.0399	123.6	38.94	3.5	4.5
	32.959	7.935	1.3503	0.6162	80.87	26.49	4.1	4.5
	8.545	9.155	4.177	0.225	118.59	23.93	2.9	4.6
	7.935	7.324	11.4481	0.4399	21.24	39.43	3.9	6.3
	9.155	21.973	5.8972	1.7342	26.37	62.44	2.5	3.2
	14.038	8.545	4.2082	3.254	20.87	29.05	1.3	3.2
	9.766	10.376	9.7125	0.6767	23.62	40.59	3.2	8.4
	17.7	9.766	0.793	0.1894	32.78	67.38	2.5	3.4
	14.648	6.714	0.3649	1.0487	45.96	21.12	3.8	8
	12.817	12.817	9.4429	1.7325	51.76	47.3	2.5	4
	17.7	12.817	0.3458	0.3676	31.68	30.58	3	1.2
	11.597	10.986	3.1174	1.1967	52.37	32.9	4.4	7.4
	12.207	9.155	9.4909	1.5474	47.91	41.99	5.5	6
	9.155	11.597	0.4033	1.235	57.8	37.6	3.3	2.9
	12.207	8.545	5.3778	0.0723	34.42	21.18	3.8	7.6
	31.738	6.104	6.0022	0.6627	45.29	69.58	7.8	6.2
	17.09	23.193	0.5667	1.2843	235.6	43.64	7.3	5.3
	13.428	11.597	0.1071	0.02	98.14	24.84	1.2	6.1
	13.428	12.817	0.9409	2.1269	23.01	49.8	2.9	11.7
	23.804	10.376	2.9016	0.2465	38.15	99.91	7.7	15.3
	17.09	6.104	9.9875	0.3065	150.45	96.01	4.3	3.5
	9.766	9.155	1.1759	5.8664	61.89	24.17	4.4	8.7
	28.076	7.324	5.9757	0.5017	34.85	36.56	5.7	3.1
	31.128	7.935	1.8073	0.3732	134.52	26.25	2.8	5.9
	12.207	7.324	1.6691	1.7908	71.9	28.75	2.8	5
	12.207	12.207	4.1133	0.4473	32.71	26.92	1.1	10
	10.376	7.935	7.3237	0.7404	20.57	46.08	3.2	3.5
	12.207	9.155	7.0312	0.0791	35.03	27.53	6.6	5.1
	8.545	15.869	4.4037	2.8836	66.04	26.79	4	5.4
	18.311	7.935	0.5324	0.2131	33.26	28.93	2.1	2.8
	14.648	6.714	5.9384	0.8053	38.82	31.01	1.1	3.4
	9.155	5.493	4.9968	0.811	23.32	33.14	4.4	11.7
	8.545	9.766	3.5847	0.2013	40.28	82.28	2.9	5.8
	14.038	10.986	0.0876	0.4867	36.25	36.74	1.9	4.4
	12.817	9.155	0.2696	0.2596	30.76	35.16	1.2	6.9
	9.766	20.752	1.0564	1.075	20.81	47.55	4.2	20.1
	8.545	15.259	2.7404	0.5997	38.02	159.97	8.6	9.9
	15.869	10.376	3.7317	1.0424	59.75	70.5	1.3	3.8
	12.817	8.545	2.5616	1.208	25.45	41.02	6.2	16.5
	15.259	8.545	0.8277	0.7301	68.18	90.64	4.6	5.5
	22.583	6.714	3.5925	0.6057	59.81	31.19	4.3	15.3
	10.986	7.324	1.0565	2.2008	84.59	86.36	3.2	5.9
	25.024	8.545	4.4487	0.8371	34.48	29.36	5.7	4.9
	31.128	12.207	2.732	0.1587	120.54	37.05	2.8	13.1
	8.545	7.324	4.3819	0.4048	73.3	72.2	1.8	7.1
	34.18	11.597	2.4104	0.1699	27.4	36.87	2.8	3.2
	14.038	9.155	0.0846	0.0211	87.4	21.36	2.6	3.3
	7.935	6.714	0.3055	0.2442	36.38	21.24	4.5	1.4
	9.766	8.545	0.9998	0.051	31.92	29.48	3.2	3.7
	18.921	9.766	0.9034	0.7196	28.69	30.15	2.4	7.5
	8.545	10.376	1.4012	1.605	39.18	32.41	4.3	8.9
	14.038	7.935	3.616	0.825	30.09	57.25	4.5	4.2
	12.817	6.714	0.4019	0.0286	58.17	21.24	1.4	4.4
	25.024	5.493	0.7774	0.0367	22.34	20.32	7.2	13.4
	21.362	6.104	2.2241	0.5631	146.3	94.67	5.1	11.9
	15.259	9.155	0.2634	0.1698	93.93	64.33	5.3	9.5
	14.038	7.324	1.6075	0.1248	72.45	55.18	4.8	5.3
	30.518	7.324	0.7636	0.3151	58.53	40.95	1	8
	28.687	6.104	0.9869	0.6902	45.04	85.82	6.4	7.4
	27.466	7.324	0.7354	0.503	156.8	32.78	8.2	4.6
	12.817	7.324	0.9586	0.1257	176.64	36.93	2.8	8.4
	14.648	7.935	3.3431	0.4557	33.75	84.17	5.4	6
	21.362	7.324	1.5781	0.2813	63.29	29.91	7.1	5.5
	14.648	7.324	0.7438	0.1388	126.22	28.08	1.1	1.1
	37.231	7.324	2.8271	0.3624	21.3	21.91	0.9	6.3
	17.09	6.104	0.9077	0.56	53.77	44.01	4.4	4.7
	26.245	6.714	1.8028	0.9305	68.91	46.94	3.1	9.3
	23.193	9.766	0.1174	0.3824	73.24	52.67	5.3	4.8
	15.259	5.493	0.6382	1.0473	108.89	55.3	2.7	11.3
	20.752	6.714	1.9835	0.0487	43.33	85.69	1.5	6.4
	31.128	9.766	0.4806	0.3446	55.05	47.55	3.6	11.4
	17.09	6.104	2.7966	2.0841	108.03	74.28	7.3	5.4
	7.324	7.935	3.3727	0.7079	114.87	33.2	4.2	9.9
	29.297	10.376	1.3552	0.7414	26.49	76.42	2.6	4.5
	7.935	7.324	1.3121	0.0317	65.06	33.87	6.2	18.6
	15.259	9.766	1.6637	0.299	38.57	138.24	1.3	12.3
	8.545	6.104	3.0047	0.3931	23.86	106.32	2.4	6.7
	16.479	8.545	1.6834	0.1959	24.11	32.78	3.8	6.5
	11.597	9.155	1.8811	0.0716	62.01	39.12	6	6.1
	31.128	8.545	2.7124	0.3562	88.5	58.84	2.5	5.3
	24.414	7.324	5.2404	0.843	71.47	25.39	5.1	5.5
	19.531	8.545	1.7558	1.0944	115.42	36.99	4	5.3
	9.155	6.714	0.3347	0.9611	73.67	45.96	3.8	8.6
	6.714	7.324	0.3718	0.2803	44.8	35.03	3.1	4.5
	14.038	13.428	2.5233	2.1418	21.73	42.05	4.5	5.1
	25.635	10.376	1.5252	0.8422	47.97	34	3.2	12.5
	30.518	8.545	0.2615	1.231	66.96	79.77	1	4.2
	8.545	9.155	1.0385	1.2787	47.06	36.19	6.4	2.4
	12.817	12.207	1.16	0.1267	45.41	24.78	4.9	7.2
	12.207	10.376	3.006	0.8767	61.77	30.76	5.7	4.4
	14.648	7.935	2.7894	0.631	55.6	20.63	2.8	10.8
	21.362	6.104	5.4368	0.2309	33.81	54.87	3.1	3.3
	7.935	6.714	0.6665	0.1674	61.28	24.78	4.1	9.9
	7.935	7.935	2.7817	0.1418	27.34	62.44	3.9	5.4
	38.452	6.104	0.9828	1.9334	32.96	26.86	7.5	6.1
	21.362	7.935	0.22	0.2032	232.97	46.94	5.7	10.1
	9.766	6.714	1.2047	0.4333	123.54	51.7	4	3.4
	23.193	6.714	0.6012	0.6739	37.48	34.3	0.9	6.2
	6.714	6.104	0.531	0.2375	30.88	35.46	3.4	6.1
	20.752	6.714	3.5909	1.5078	21.12	50.11	2.2	4.5
	10.376	7.935	4.9975	0.1977	41.69	72.14	5.4	7.3
	12.817	6.714	1.7596	0.1624	52.49	46.08	4.3	12.1
	15.869	7.324	4.3613	0.9451	39.98	79.47	5	3.7
	18.311	8.545	1.9366	1.2751	71.53	22.89	3.1	4.3
	12.817	6.714	3.644	6.148	46.51	76.6	6.6	3.6
	21.973	9.766	2.3791	0.8021	70.43	24.96	1	12.2
	7.935	13.428	2.0822	0.8838	32.53	94.67	3.6	7.5
	7.324	8.545	0.9169	0.706	22.22	36.93	3.3	19.6
	6.104	5.493	6.2281	0.3743	20.69	143.49	4.2	7.6
	9.155	10.986	3.5246	0.6948	21.97	44.49	11.9	8.4
	11.597	16.479	3.5827	0.5173	71.78	101.07	2.7	9.3
	12.207	12.207	2.5986	0.5402	30.64	53.53	3.6	10.3
	11.597	6.714	2.0659	1.0285	42.18	91.25	5.2	7.9
	13.428	9.155	2.5521	1.7526	57.19	76.42	1.5	9.9
	14.038	6.714	0.9455	1.3272	26.86	85.27	3.6	6
	7.935	6.104	2.097	0.4948	44.01	43.46	5.4	16.7
	23.193	8.545	5.5044	1.3475	37.54	152.83	5.1	5.3
	15.259	7.935	0.393	3.4692	106.69	40.41	3.9	4.2
	10.986	7.935	0.33	1.9148	55.6	27.53	2.5	4.6
	25.024	7.324	1.491	1.245	27.53	48.95	3.3	2.5
	8.545	7.324	0.3459	0.398	114.01	28.38	2.8	3.3
	9.766	7.324	4.3908	0.7433	23.93	29.48	4.1	3.8
	9.766	6.714	2.246	1.1831	30.58	22.52	4	17.2
	12.207	7.324	1.5191	0.5778	33.87	134.22	5.2	4.1
	10.376	7.935	1.1667	0.6167	56.64	30.27	4.9	9
	8.545	14.648	2.2002	0.9952	40.22	70.43	5.3	7.7
	12.207	11.597	4.1631	0.5814	41.38	42.24	3.4	10.1
	13.428	10.376	3.4626	1.5919	40.83	78.31	4.3	5
	19.531	7.324	3.9706	1.5224	65.19	38.76	2.9	7.4
	27.466	9.155	0.735	0.2098	53.34	44.13	1.3	7.5
	56.763	7.324	0.2218	0.5287	46.26	49.32	2.2	4.5
	17.7	13.428	1.1837	0.2124	125.37	27.1	4.9	12.1
	13.428	12.207	0.6875	0.1265	83.01	128.3	3.6	5.7
	21.362	14.648	2.8984	0.8153	48.58	34	1.4	10.8
	10.986	8.545	0.331	2.6496	36.13	90.33	2.7	3.6
	15.259	10.376	0.9599	0.5991	25.63	33.26	2.8	3
	9.766	7.324	0.7402	0.1688	40.77	43.21	9.9	3.6
	26.245	17.09	10.086	0.1201	73	27.47	4.5	4.6
	17.7	21.973	0.8521	0.6244	91	25.21	1.1	4.5
	15.869	23.193	2.2974	0.2716	26.18	24.35	1.3	9.6
	12.817	9.766	1.5485	0.2726	27.71	61.16	4.1	8.6
	25.635	21.973	1.7209	0.2462	44.31	67.57	2.5	4.7
	15.259	14.038	2.4648	0.0429	57.37	43.15	4.6	1.2
	15.869	9.766	2.0675	0.3995	56.88	35.03	1	2.5
	36.621	7.935	3.8556	1.0415	22.4	39.12	2.7	3
	6.104	9.155	6.2687	0.1657	91.86	32.65	7.2	5.6
	16.479	12.817	0.0841	0.281	34.12	39.37	3.2	18.1
	18.311	28.076	0.1223	0.3288	48.52	87.22	3	12.6
	21.973	13.428	0.9005	0.3384	47.67	88.32	3.4	18.5
	16.479	19.531	1.623	1.3593	69.03	101.32	4.7	4.8
	14.038	9.766	8.4665	0.0811	76.23	29.97	3.4	3.3
	14.038	8.545	0.7678	0.1367	38.57	26.67	5.1	10.2
	9.766	23.193	0.0566	0.0421	59.81	48.71	4.8	20.1
	8.545	11.597	1.0763	0.4325	36.8	122.19	2.9	4.4
	15.869	29.297	0.7384	0.3701	24.17	34.97	2.5	6.5
	12.207	43.945	3.2686	0.3305	34.85	58.96	4.6	6.2
	18.921	30.518	1.1823	1.5576	55.05	38.45	3	5.8
	6.714	8.545	4.9512	0.1681	53.04	56.09	4	16.6
	22.583	20.142	4.9936	0.7201	33.87	121.64	1	6.3
	19.531	11.597	0.9875	0.1117	33.57	35.34	1	6.7
	9.766	8.545	3.4201	0.0832	28.56	50.35	2.8	2.6
	11.597	6.104	4.203	0.2626	23.5	25.02	6.5	8.5
	23.193	9.155	0.442	0.438	64.27	70.92	3.5	4.5
	25.024	9.155	3.4842	0.5965	81.42	25.21	4.2	3.3
	11.597	60.425	3.1174	0.504	92.53	20.14	3.4	5.4
	24.414	10.986	2.0639	0.5519	32.84	33.45	2.8	6
	29.907	12.817	0.1208	0.2639	58.35	27.77	4	6.5
	14.038	21.973	1.2099	0.3251	104.37	48.22	3.7	3.4
	40.894	17.09	0.5239	0.9155	50.84	21.06	4.1	6.5
	13.428	11.597	1.9689	0.4889	155.46	31.68	5.8	5.9
	19.531	23.804	1.854	0.9648	63.35	36.56	2.9	7.2
	14.038	7.935	0.1224	0.1445	60.3	44.62	2.5	6.2
	15.259	9.155	1.4453	1.1577	37.84	39	4.4	3.2
	14.038	11.597	2.3572	0.0167	67.26	22.09	5.8	7.7
	12.207	11.597	0.0885	0.0857	72.57	49.13	2.5	3.5
	11.597	16.479	1.4552	0.0604	30.88	23.56	3	5.4
	9.155	25.024	1.1291	0.7098	32.71	49.32	3.4	5.6
	6.714	8.545	8.3383	0.088	25.82	25.45	3.5	3.4
	12.207	10.986	1.5186	0.2813	20.02	26.31	3	4.3
	27.466	13.428	8.3553	1.9485	33.33	35.28	3.6	4.9
	15.869	7.935	3.5676	1.0091	84.29	22.83	1.5	1.7
	14.648	21.973	2.0381	0.1109	26.55	22.89	5.7	7.9
	7.935	23.804	0.4271	0.6139	68.73	65.43	4.6	5.5
	15.869	17.7	3.2202	0.0659	28.93	25.94	1.2	15.6
	9.766	8.545	3.8773	1.2249	24.72	65.37	10.4	4.6
	14.038	25.024	6.6833	1.4043	79.1	26.67	5.4	3.7
	14.038	9.766	1.5001	0.4289	72.88	31.98	1.2	8.3
	7.935	23.804	2.1752	0.1643	21.55	49.26	5	5.3
	10.986	33.569	2.0378	0.3569	34.55	38.64	3.6	7.4
	18.921	11.597	3.3303	0.097	42.6	42.48	4	7.9
	11.597	10.376	4.3869	0.6718	69.52	33.2	3	2.9
	21.973	9.766	1.3802	0.6422	31.49	21.3	5.8	11.8
	13.428	25.024	0.3695	0.8344	111.57	92.04	2.8	4.5
	32.959	12.207	0.632	0.6077	32.65	30.7	0.9	6.2
	18.921	7.935	1.344	0.6196	44.98	40.22	1.1	6.1
	28.076	14.038	1.4957	0.0969	27.77	41.5	2.7	5.4
	7.935	15.259	3.3539	0.1649	65.61	29.91	5.4	4
	40.283	20.752	4.4542	0.0938	30.88	30.03	5.8	5
	23.804	19.531	1.5455	0.8412	178.34	34.42	4.9	7.6
	10.376	19.531	0.8427	1.5554	97.96	69.58	2.6	4.4
	9.155	39.063	1.1693	0.2781	25.33	38.15	3	13.2
	15.869	16.479	2.7828	0.572	22.89	116.82	4.2	2.6
	21.362	15.869	0.3761	0.6181	62.68	21	4.3	4.6
	6.714	24.414	0.9287	0.5593	86.55	49.38	3.3	5
	16.479	16.479	0.0581	0.5229	20.81	52.86	5.9	4.5
	11.597	11.597	1.2837	1.3278	87.65	36.01	5.4	3.5
	42.725	8.545	0.9587	0.0697	59.75	21	4.7	4.9
	27.466	12.207	1.1006	0.5311	177.12	28.2	5.7	8.5
	14.648	8.545	0.4094	0.5768	127.08	48.1	4.5	4.5
	12.207	11.597	0.7992	0.1732	52.86	30.15	2.5	3.4
	18.311	9.766	0.036	0.6256	34.97	23.62	4.9	4.6
	17.09	24.414	0.2437	0.6361	83.62	28.44	4.5	3.5
	13.428	13.428	0.5617	0.1529	78.06	21.36	5.7	6.2
	12.207	14.648	0.3274	0.0982	67.93	29.54	3.3	5
	17.7	24.414	0.2592	0.0732	34.55	30.88	2.5	3.9
	8.545	12.207	0.4751	0.274	39.18	24.48	7	4.3
	15.259	10.986	1.6119	0.0875	49.26	25.76	3.2	4.9
	6.104	13.428	0.2252	0.6974	40.53	30.27	3.7	5.5
	9.766	33.569	0.2617	0.1721	32.41	34.61	5.1	3.9
	9.766	12.207	0.281	0.3407	39.73	28.02	3.2	4.5
	7.324	7.935	1.4361	0.3221	25.7	24.11	4.5	2.8
	6.714	9.766	0.2663	0.442	34	27.16	4.9	6.1
	19.531	13.428	0.247	0.1099	30.15	61.4	5	4.1
	8.545	16.479	0.6834	0.1976	80.87	29.97	7.2	6.7
	19.531	54.321	1.8109	0.1736	59.94	42.97	3.7	7.4
	7.935	10.376	0.281	0.4558	86.12	56.7	8.6	7.3
	15.869	20.752	0.1531	0.5497	47.79	89.17	4	5.9
	12.817	19.531	0.233	0.1166	61.77	63.66	5.4	4
	34.79	8.545	1.6366	0.0365	63.05	22.77	4.1	7.3
	12.207	39.063	1.4209	0.1056	136.29	59.94	2.3	4.5
	18.921	17.09	2.1934	0.8557	25.45	30.64	2.9	20.1
	9.155	19.531	3.1734	0.2021	47.97	152.95	4.7	8.3
	6.104	9.155	0.0605	0.7448	37.48	38.02	3.9	10.1
	8.545	26.245	0.7501	0.4795	22.22	65	3.1	3.3
	15.869	17.09	0.2169	0.1068	21.79	27.59	2.2	4.6
	15.869	38.452	1.1796	0.5831	33.57	29.11	5.5	10.1
	9.766	14.038	0.8059	0.2634	76.9	59.69	4	6.5
	6.714	9.766	0.7486	0.2091	29.66	38.45	6.6	7.9
	18.311	7.324	0.2365	0.2968	44.98	45.84	5.8	4.4
	12.207	16.479	0.8629	0.4768	97.41	27.77	3.4	4.2
	16.479	10.376	0.2496	0.0928	43.4	38.64	5.9	2.5
	13.428	9.155	1.3502	0.1434	83.62	30.33	5.7	2.9
	16.479	7.324	0.4475	0.1333	61.71	30.21	6.5	4.8
	7.324	7.324	1.1681	1.1054	86	37.17	2.8	18.9
	10.376	6.714	0.319	1.1763	26.49	103.33	4.8	2.8
	30.518	20.752	0.239	0.4762	42.42	20.2	4.5	6.9
	12.817	10.986	0.3162	0.0818	115.3	45.78	1.2	4.4
	33.569	26.855	0.2922	0.1663	22.64	27.59	3.7	3.5
	11.597	10.986	0.0333	0.4521	108.03	43.82	4.7	6.2
	9.155	11.597	0.1813	0.5556	48.16	57.86	3.5	4.5
	10.986	9.766	0.03	0.0858	27.53	56.88	3.8	4.4
	9.766	26.855	0.2001	0.2509	38.27	29.42	3.9	14.3
	8.545	9.155	0.0431	0.4704	37.23	95.09	3.2	18.8
	17.7	28.687	1.5704	0.5137	25.63	144.9	2.6	7
	12.817	8.545	0.6659	0.3362	48.03	56.09	3.8	3.1
	11.597	10.376	0.3984	0.3243	42.05	30.27	1.7	16.7
	12.817	30.518	0.3468	0.9429	25.39	109.5	2.6	3.4
	11.597	20.142	1.0241	0.5959	29.66	22.28	1.6	3.8
	14.038	16.479	2.7259	0.0291	21.36	64.15	1.2	4.4
	14.648	42.725	0.7988	1.0334	21.67	37.05	4.6	2.6
	19.531	10.376	0.2219	0.028	60.3	58.72	1.2	3.7
	18.921	9.155	2.6504	0.4279	31.49	79.41	3.9	4
	10.986	11.597	0.7825	0.1362	63.78	34.61	3.2	6
	27.466	8.545	2.9557	0.5906	35.28	127.75	3	4.3
	23.804	6.714	1.1994	0.3973	79.65	44.31	4.5	3.4
	11.597	11.597	2.095	0.2602	102.11	27.47	2.2	5.2
	18.921	11.597	0.2413	0.4324	26.55	30.82	5.8	4.2
	21.362	23.804	1.6969	0.0284	92.77	22.95	5.7	3.3
	17.09	37.231	0.6403	0.171	98.27	29.11	7.5	2.7
	19.531	12.817	0.1328	0.1869	97.96	30.64	4.8	4.2
	10.986	10.376	2.0291	0.3277	92.29	93.14	4.7	5.3
	18.921	13.428	0.4821	0.4703	48.4	57.5	1.1	8
	14.038	20.752	0.7526	0.1216	26.98	124.15	6.4	5.5
	18.311	15.869	0.2434	0.458	84.11	47.06	7.2	3.4
	13.428	6.104	0.8537	0.2816	101.32	28.93	4.5	2.1
	12.817	7.324	0.1275	0.3643	54.81	50.72	1.1	2.8
	15.259	10.376	0.1197	1.4896	20.26	27.53	5	2.9
	18.311	9.766	0.0817	0.7014	71.53	82.28	5.9	7
	19.531	8.545	2.0627	0.3211	90.94	256.65	5.6	3.4
	12.817	26.245	0.2419	0.0458	97.6	90.82	5.7	3.6
	11.597	19.531	0.1351	0.1791	66.71	31.19	1.9	4
	23.804	29.297	1.3552	0.4092	24.23	30.15	4.3	1.2
	12.817	13.428	0.5864	2.1728	84.11	32.29	3.3	2.7
	11.597	7.324	0.4391	0.5271	42.24	20.87	1.3	3
	17.7	26.245	1.134	0.7584	21.06	31.37	3.4	5.9
	19.531	18.311	0.8198	1.19	61.34	44.01	3.3	2.1
	14.038	25.635	0.1609	0.0649	58.11	20.08	5	6.8
	16.479	21.362	0.1025	0.2153	79.35	59.14	8.1	2.8
	20.752	14.648	0.0422	0.8097	137.21	22.4	2.4	3.7
	14.038	13.428	0.9521	0.537	44.98	30.46	3.2	2.7
	18.311	34.18	0.6275	1.3501	42.11	146.12	5.3	3.9
	17.09	76.294	1.6134	0.0921	85.94	37.6	4.3	3.2
	12.207	21.973	0.5617	0.2284	67.2	35.28	3.3	1.4
	17.09	7.935	1.9274	0.5646	37.35	38.51	3.9	4.1
	12.817	19.531	0.6418	0.2052	66.41	28.38	3.7	1.1
	14.648	26.855	2.2729	0.2942	38.7	26.18	5.5	2.4
	12.817	25.024	0.1922	0.4865	68.42	27.4	5.9	1.4
	14.648	10.376	0.0149	0.206	74.4	42.36	1.2	5.6
	18.311	14.038	2.221	0.8574	25.09	31.56	6.2	5.2
	12.207	11.597	0.8025	0.1013	88.5	33.94	7.2	1.4
	14.648	21.362	0.8576	0.1324	76.23	22.52	1.4	3.1
	17.7	12.207	4.2316	0.2313	26.55	30.64	4.3	1.1
	20.142	17.7	0.162	0.3133	70.19	25.15	3.8	2.6
	21.362	14.038	2.8363	0.687	62.87	57.86	5.9	3.7
	7.935	23.193	0.0579	0.5089	105.9	26.67	2.7	6.6
	11.597	10.986	1.0763	0.0789	24.35	55.24	3.4	2.6
	13.428	12.817	0.5179	0.0185	37.96	31.68	4.6	3.4
	18.311	12.817	0.8012	0.4557	50.11	27.16	2.5	2.4
	9.155	15.869	0.0232	0.3308	44.92	50.35	4.2	6.2
	15.259	45.166	1.487	0.254	46.88	142.4	3.1	2.9
	18.311	11.597	0.0677	0.8832	46.08	49.19	4.8	4.5
	7.935	31.128	0.3626	0.1902	83.31	35.03	6	9.8
	10.376	18.921	0.1661	0.3859	42.3	55.73	2.5	2
	13.428	11.597	0.058	1.3839	23.32	52.92	4.2	3.2
	12.817	12.207	0.4836	0.2127	49.99	27.04	2.9	3
	12.207	9.766	3.0779	0.6314	33.14	62.99	6	1.3
	22.583	12.817	0.4681	0.0327	61.4	57.8	5.5	4.4
	20.752	16.479	1.4723	0.8487	112.73	47.06	6.6	2.4
	14.648	21.973	3.8865	0.3564	115.66	23.8	5.9	3.4
	19.531	10.986	0.5655	0.3646	76.35	26.12	5.3	2.3
	11.597	7.324	3.0359	0.1606	95.03	20.81	4.6	2.7
	15.869	8.545	0.762	0.3764	52.98	65.31	4.4	1.8
	18.311	18.921	0.519	0.0762	66.53	30.94	4.4	3.2
	11.597	13.428	0.5447	0.5431	71.66	23.93	3.2	1.3
	12.817	12.817	6.2522	0.4272	30.33	24.72	2.6	1.2
	15.259	10.376	0.2445	0.1798	30.15	24.29	2.2	4.5
	17.09	32.349	1.3637	1.893	32.1	77.27	1.2	3.1
	13.428	10.986	3.3209	0.0823	27.53	50.96	3.2	5.7
	17.09	17.09	0.1391	0.3425	39.49	26.61	4.9	1.4
	8.545	11.597	0.739	0.2422	74.77	29.97	2.8	2.3
	10.376	25.635	1.069	0.1486	26.92	27.59	2.9	3.6
	11.597	14.648	1.4155	0.9778	23.74	128.36	3.3	1.8
	18.921	9.155	0.6003	0.2917	33.45	30.58	6.6	3
	14.648	8.545	2.5986	0.049	116.27	39.86	4.3	4.4
	15.259	21.362	2.1492	1.1098	52	43.33	4.3	2.8
	17.7	18.921	0.1151	1.9025	58.47	64.94	6.1	3.3
	12.207	18.311	2.1286	0.1096	94.24	44.37	4.9	3.8
	15.259	15.259	1.3095	0.0786	48.71	39.25	2	6.9
	19.531	12.207	0.7378	0.1349	36.19	48.1	5.5	2.3
	12.817	20.752	0.4785	0.6052	91.19	27.71	3.5	3.8
	14.648	22.583	0.0394	0.18	43.58	27.59	6.8	1.4
	12.817	9.155	0.1382	0.7264	89.05	24.17	5.9	10.2
	17.7	9.766	2.1413	0.1154	66.47	84.78	3.3	1.9
	10.986	17.7	1.9016	0.5639	57.74	49.87	4.9	5
	15.869	9.155	0.3258	0.5744	47.67	46.69	3.5	8
	12.207	17.09	1.3958	0.5131	54.32	69.82	3.5	1
	18.311	23.193	0.1377	0.1149	42.11	27.53	2.7	2.7
	10.986	7.935	0.4246	0.2658	46.26	59.81	2.1	1.4
	11.597	39.673	0.9778	0.1437	24.9	22.09	4.5	3.4
	17.7	27.466	1.1628	0.3715	58.9	37.78	4.6	2.7
	14.038	9.155	0.4433	0.1827	72.57	37.66	5.2	3
	42.725	25.635	5.3449	0.1464	63.96	89.42	3.3	1.8
	26.855	10.986	0.0264	0.669	131.59	24.05	6.7	3.7
	12.817	7.324	0.0475	1.0628	153.63	30.27	5.5	6.5
	9.766	15.259	0.046	0.0754	62.01	50.9	2.9	6.9
	10.986	20.142	0.0199	0.0885	23.68	76.72	5.9	2.8
	11.597	15.259	0.6308	1.3021	57.25	40.59	4	3
	7.324	19.531	1.8191	0.0447	40.71	144.41	3.7	4.5
	18.311	8.545	0.0512	0.8745	45.29	39.86	5.6	2.6
	14.648	24.414	0.3362	0.0583	91.98	50.9	5.6	3
	12.817	18.921	2.1999	0.0211	69.03	51.39	6.1	4.2
	17.7	10.376	0.4143	0.5931	69.7	27.77	2.9	4.6
	19.531	9.766	0.2132	0.6473	45.35	164.79	3.2	5.2
	10.376	31.738	0.3363	0.187	55.79	87.34	3.3	2.1
	10.986	14.038	1.0988	1.4692	39	45.47	1.7	2.9
	12.817	11.597	0.823	0.0307	20.81	23.74	3.9	2.7
	15.869	42.725	0.1911	0.4358	54.26	71.17	4.6	1.4
	14.038	13.428	1.4555	0.4298	67.26	29.66	3.1	2.8
	14.038	11.597	0.1661	0.9846	38.09	98.45	3.1	2.9
	14.038	7.935	0.0682	0.2701	39.55	34.85	5.1	6.4
	42.114	17.09	0.1446	0.243	70.68	49.99	4.5	5
	14.038	19.531	0.3105	0.0872	156.56	31.07	7.3	1.1
	13.428	20.142	0.0453	0.329	78.67	26	4	2.2
	15.869	16.479	0.0207	1.0676	54.5	22.77	4.7	4.4
	12.207	37.231	0.2925	0.5607	71.04	49.38	3.1	3.6
	11.597	44.556	0.0665	1.8249	34.73	21.85	3.3	3.2
	10.986	21.362	0.133	0.5673	40.28	24.17	3.6	1.2
	16.479	24.414	0.749	0.3163	39.49	21.24	5.4	4.5
	8.545	8.545	0.0568	0.042	71.72	24.41	6.8	3.3
	11.597	7.324	1.5095	0.0717	48.83	58.59	3.8	4.4
	10.376	7.935	1.4582	0.1354	43.46	37.96	6.1	4.3
	16.479	9.766	0.7737	0.3783	55.24	88.75	4.3	2.4
	60.425	43.335	1.2335	0.3767	65.19	23.19	4.4	3.1
	13.428	12.817	1.756	0.2772	238.4	34.36	4	6.5
	18.311	33.569	1.0861	0.0703	51.09	47.06	4.6	2
	25.635	30.518	4.0911	0.5349	75.5	57.8	3.3	6.1
	11.597	43.945	0.2184	0.4506	75.26	46.57	2.7	6.4
	14.038	14.648	0.9375	0.1018	33.33	141.54	1.3	2.8
	21.973	10.986	0.659	0.0505	22.4	40.1	2.7	3.5
	34.79	13.428	0.2269	1.2547	54.57	27.71	3.3	4
	15.869	27.466	0.1942	0.2527	105.41	34.36	5.4	2.3
	11.597	18.311	0.4055	0.3601	82.21	23.01	4.1	2.9
	10.376	17.7	2.3744	0.4737	47.06	85.21	2.9	2.8
	8.545	18.311	0.5757	0.2032	28.08	49.01	5.1	3.3
	8.545	20.752	1.8577	0.0807	43.27	39.18	3.5	3.1
	10.376	21.362	0.8746	0.1828	29.91	45.84	3.7	3
	22.583	12.207	0.905	0.1415	30.15	121.64	5.2	7.1
	36.011	18.311	0.0225	0.7832	103.45	64.58	4	2.7
	20.752	11.597	0.1929	0.6824	126.16	23.07	5.2	4.3
	12.817	18.921	2.9776	0.5171	89.72	39	2.7	4.1
	10.986	13.428	0.6172	0.137	34.36	29.91	2.9	3.6
	29.907	13.428	0.8809	0.5046	25.51	20.2	4.1	4.9
	8.545	11.597	0.7401	1.1208	103.21	54.99	3.7	5
	17.7	23.193	0.058	0.0749	31.43	56.82	3.3	2.2
	14.038	13.428	0.2079	0.6546	60.97	56.95	9.5	3.9
	18.921	10.986	0.0629	0.5954	103.76	132.45	3.7	3
	6.714	31.128	1.0997	0.2968	73.91	42.11	3.1	2.9
	6.714	12.207	1.0162	0.2097	28.5	24.11	3.5	4.1
	13.428	9.766	0.188	0.2935	23.68	38.21	2.7	3.9
	15.259	12.817	2.1788	0.47	29.11	50.42	3.9	3
	21.973	10.986	0.4743	0.138	52.8	24.96	4.4	3.2
	16.479	14.648	1.3191	0.4932	93.57	20.02	7	2.3
	9.766	12.817	0.4054	0.7347	109.19	42.91	6.3	1.2
	11.597	9.766	2.6472	0.14	71.47	25.82	2.6	3.6
	13.428	29.297	0.5798	0.357	28.87	20.08	2.3	3.7
	10.986	8.545	0.2537	0.8278	28.75	34.3	4.8	6.6
	9.766	8.545	1.5296	0.4127	43.03	36.74	4.4	3.8
	10.376	15.869	0.6733	0.6172	39.06	36.25	3.1	1.8
	9.155	9.766	2.5524	2.1892	27.71	20.45	3.4	7.5
	49.438	10.986	0.3321	0.1773	24.11	48.1	4.3	1.9
	8.545	13.428	0.2124	0.3848	189.88	51.82	5.4	1.3
	8.545	9.766	0.2202	0.0496	37.35	32.35	5.1	3
	12.207	15.869	3.5921	0.0255	37.72	79.71	3.3	3.8
	10.376	9.766	0.3006	0.3177	32.23	40.77	4.4	4.1
	10.986	17.09	0.469	1.061	36.32	33.08	4.4	5.2
	8.545	19.531	0.2452	1.9919	42.11	43.46	4.5	3.7
	14.648	15.259	0.1916	0.0238	32.47	22.34	5	2.8
	10.986	14.038	0.1995	0.1426	60.79	68.24	2.6	2.8
	6.104	26.245	0.3203	0.1053	24.9	46.94	1.4	2.6
	9.766	13.428	1.065	0.1034	28.2	62.07	3.7	2.5
	10.376	13.428	0.3576	0.2967	32.65	56.27	2.9	3.9
	18.311	14.038	0.3863	0.6424	45.53	56.82	5.2	5.4
	21.973	14.038	0.3505	0.1495	86.61	50.42	6	2.7
	20.142	21.362	1.3552	0.8341	145.39	21.61	3	2.6
	40.894	15.869	0.2261	0.3789	58.84	89.66	4	3.1
	12.207	25.024	0.8434	0.0401	140.26	30.03	1.4	2.8
	10.986	14.038	0.4053	0.0869	21.85	197.88	3.9	4.8
	15.869	9.766	0.1315	0.0415	39.31	102.36	10	6
	27.466	9.155	1.0364	1.0843	126.28	42.24	2.4	3.5
	15.869	15.259	0.0905	0.0181	62.99	58.96	6.7	3
	9.155	14.648	0.1785	0.4	98.14	80.14	3.8	2.7
	15.259	10.986	0.6011	0.1735	34.79	59.88	3.9	2.6
	7.935	28.687	0.2357	1.022	54.57	22.16	3.1	5.7
	12.817	11.597	0.3374	0.7979	23.13	40.22	5.2	3.5
	12.817	10.376	1.0589	0.2631	62.87	45.84	3.2	5
	10.376	11.597	0.987	0.2476	41.32	45.17	3.7	2.9
	17.09	15.869	0.6258	0.5685	30.46	59.33	2.7	5.3
	20.142	20.752	0.4273	0.1085	44.19	61.28	6.7	2.6
	12.817	37.842	0.9462	0.7315	114.81	42.97	6.4	3.1
	12.817	17.7	0.658	0.0962	76.78	38.57	4.3	1.4
	13.428	15.869	0.7415	0.057	51.51	42.42	4.8	4.7
	14.038	34.18	1.1012	0.047	57.92	40.34	4.3	2.7
	17.7	15.259	1.255	0.9949	56.09	33.87	3.2	4.6
	12.207	23.804	0.5427	1.1314	51.88	48.83	5.4	4.3
	14.648	12.817	1.2869	0.4662	54.87	55.36	1.3	3.9
	18.311	18.311	0.199	0.0652	24.11	164.25	6.4	4.3
	14.038	10.986	1.5184	0.2198	100.16	42.48	2.6	3
	26.855	26.855	1.6433	0.0512	34.36	81.85	2.2	1.3
	15.869	6.714	1.5122	0.7262	64.33	32.78	3.2	3.9
	25.635	12.207	0.1333	0.4604	44.56	37.29	2.8	5.2
	21.973	14.038	0.1598	0.0111	67.32	55.3	1	4.9
	14.648	9.766	0.9414	0.1576	32.1	36.68	3.1	2.7
	13.428	8.545	0.3238	2.3177	44.62	30.64	5.9	4.2
	15.869	41.504	0.8866	0.9997	59.08	57.31	7.9	2.9
	11.597	31.738	0.2721	0.0989	103.94	58.59	3.8	3.8
	14.038	21.973	0.7087	1.3943	47.85	60.49	1	5.5
	11.597	16.479	0.2149	0.2086	21.3	46.39	4.8	4.2
	11.597	10.376	0.0493	0.4126	48.52	28.93	4	5
	8.545	12.207	2.217	0.773	45.96	32.53	4.5	3.1
	11.597	21.362	0.6804	0.0842	36.44	53.65	3.9	3.3
	18.311	11.597	0.5371	0.1313	40.1	40.16	2.8	5.4
	15.259	28.076	0.1931	0.6074	52	60	7.7	7.1
	9.155	10.986	0.1988	0.1822	105.22	68.79	4.7	7.1
	14.648	9.155	0.1535	0.4237	39.31	227.29	5.4	4.8
	25.635	11.597	0.2793	0.6756	65.98	32.47	6	1.5
	10.376	12.817	1.356	0.4928	131.53	21.97	7	2.9
	13.428	19.531	0.1064	0.78	60.79	45.04	5.9	4.3
	12.207	12.207	0.1791	0.2037	69.03	52.98	4.6	4.1
	10.376	9.155	0.5146	0.2316	51.51	82.58	4.9	2.8
	18.921	10.376	1.7588	0.0418	53.83	39.98	5.1	2.7
	15.259	39.063	0.5601	0.1537	86.06	23.01	4.2	3.3
	16.479	15.259	0.5977	0.3824	58.72	27.89	5.1	3
	6.714	17.09	0.1718	2.3886	77.15	53.83	3.3	7.3
	17.09	7.935	0.9006	0.7587	20.63	107.3	5.2	4.9
	11.597	26.245	0.0802	0.2549	80.75	27.59	3.2	8.7
	10.376	12.207	0.0084	0.2064	31.01	155.46	2.3	1.2
	12.817	21.973	0.4973	0.177	21	24.23	3.3	1.6
	13.428	9.155	0.6012	0.1524	43.64	31.01	2.2	5.3
	9.766	12.207	0.9318	0.1049	26.86	86.85	4	3
	12.207	21.362	1.1535	0.381	28.26	62.93	4.1	2.3
	30.518	21.973	0.8556	0.151	51.09	21.55	3.3	3.8
	20.752	7.935	1.7659	0.6101	88.56	34.24	5	2.4
	20.752	9.766	1.1922	1.4333	87.22	39	4.1	3.9
	14.648	20.752	0.7009	1.1047	71.29	33.69	5.4	2.6
	52.49	15.869	0.1048	0.0441	71.9	42.91	4.3	2.8
	19.531	15.259	0.1646	0.1316	203.31	60.61	4.6	3
	14.648	15.869	0.199	0.3038	77.94	20.45	3.3	3.8
	15.259	14.648	0.4663	0.3668	50.17	129.52	1.2	3.7
	11.597	18.921	0.0721	0.1076	25.15	82.95	4.3	4.4
	11.597	12.817	0.9509	0.5737	43.58	35.83	6.4	6
	10.986	9.766	1.5179	0.069	67.81	127.81	2.9	1.8
	17.09	10.986	0.5213	0.0906	27.4	21.79	7.1	7.2
	17.7	31.738	1.6064	0.0746	104.25	53.59	4.9	4.9
	15.259	11.597	0.6714	0.5694	80.51	42.97	3.8	4.4
	9.766	12.207	0.9889	1.0288	53.53	30.21	5.4	3
	10.986	9.766	0.3988	0.1591	39.73	39.55	4.8	2.7
	25.024	22.583	0.191	0.7648	47.42	50.17	3.8	4.3
	18.311	13.428	1.1238	0.1954	94.85	59.39	1.6	2.6
	13.428	30.518	0.1756	0.3247	39.55	50.54	4.4	2.8
	10.986	10.376	0.6185	0.219	48.58	20.39	2.2	6.3
	12.817	7.935	1.7682	0.6912	25.57	123.66	1.4	2.9
	8.545	11.597	0.9058	0.0452	22.22	49.13	5.3	2.7
	15.869	25.024	0.1677	0.3054	39.31	22.64	3.5	4
	10.986	9.155	0.274	0.0971	58.23	32.04	7.2	3.4
	25.635	15.869	0.2052	0.0175	62.68	98.14	4.5	3.6
	11.597	14.648	0.068	0.5693	102.11	48.4	7.7	2
	29.907	8.545	0.3917	0.0844	70.19	21	4.6	1.5
	11.597	14.038	0.159	0.1572	118.16	26.25	5	2.8
	8.545	18.311	1.214	0.1009	53.41	109.44	4	3.9
	10.376	9.155	2.2653	0.5977	41.5	46.75	5.3	2.8
	9.766	16.479	2.6434	1.3817	46.63	30.82	4.2	3.9
	15.259	26.245	0.2553	0.1583	34.61	30.52	2.9	4.4
	14.648	15.869	0.6539	0.6904	38.33	63.05	9.3	3
	20.142	10.376	0.5506	0.0424	101.62	57.68	1.5	3.9
	15.259	9.766	1.4884	0.408	64.03	77.33	2.8	4.9
	12.207	21.973	0.8172	0.3013	35.83	67.26	7.1	3.4
	15.869	9.155	0.6626	0.2852	69.03	116.03	2.5	3.8
	10.376	9.155	0.1655	0.2737	35.03	147.83	4	3.1
	10.376	9.766	0.3952	0.1157	37.17	61.77	2.6	5.9
	11.597	11.597	0.4785	0.0725	26.73	39.98	6.1	6.9
	8.545	17.7	0.7766	0.4039	61.52	53.41	6.5	4.9
	18.311	8.545	0.1662	0.9477	50.48	99.06	2.3	3.5
	10.986	12.817	0.5481	0.3963	41.75	32.1	2.4	4.2
	17.7	10.986	0.7481	0.1241	25.63	30.33	5.2	5.9
	17.09	23.193	0.0195	0.6794	93.63	35.77	4.7	3.5
	10.986	11.597	0.0433	1.2108	72.69	25.88	3.8	3.1
	5.493	28.076	0.3076	1.681	44.62	116.7	5.2	3.2
	10.986	15.259	0.1197	0.7383	27.28	42.66	1.7	3.4
	12.207	15.869	0.3995	0.6195	24.9	95.7	1.2	2.8
	14.648	26.245	1.1176	1.4684	25.57	81.54	6.5	3.5
	9.155	21.973	0.1267	0.0367	80.02	143.43	4	4.1
	14.648	12.207	0.0389	0.043	31.62	28.93	5.3	3
	15.259	19.531	0.1046	0.2864	72.63	37.66	5.4	3.9
	9.155	10.376	0.0405	0.0437	73.36	33.81	3.8	2.5
	10.376	15.259	0.4804	0.3336	37.41	31.13	4.1	2.8
	23.804	12.817	0.603	0.6252	39.79	71.53	1.3	3.7
	10.986	15.259	0.2516	0.2032	40.28	52.25	5.2	3.3
	48.828	11.597	0.9023	0.2811	43.76	57.19	3.3	2.3
	18.311	19.531	0.148	0.2221	159.85	40.22	4.7	5.7
	20.142	10.376	0.1013	0.1196	83.13	46.69	6.2	3.2
	17.09	7.935	0.2376	0.2925	105.71	58.41	4.5	2.7
	10.376	7.935	0.7933	0.0316	64.21	50.84	2.8	2.4
	10.376	7.324	0.0863	0.0535	25.7	25.27	3.6	4.8
	8.545	7.935	0.0429	0.0128	34.42	67.87	3.1	1.5
	12.207	12.207	0.2225	0.731	22.34	21.61	3.1	2.8
	11.597	36.621	1.4357	0.0244	33.33	47.42	1.2	6.3
	11.597	23.193	3.0554	0.712	21.06	83.86	7	2.8
	17.7	12.207	0.1157	0.0237	71.53	32.96	6.4	7.2
	7.935	15.869	0.9754	0.088	91.92	64.45	4.2	5.7
	10.986	15.259	0.7299	0.2409	30.52	59.57	5.6	3.8
	14.648	11.597	0.3591	0.1814	45.47	76.9	3.3	2.5
	13.428	7.935	0.5799	0.2565	37.35	29.97	4.5	8
	35.4	7.324	0.0505	0.6602	54.81	76.78	3.3	3.1
	9.766	9.766	0.234	0.5794	106.51	93.32	2.9	2.8
	9.766	26.245	0.4308	0.3996	28.87	32.96	3.3	5.4
	13.428	11.597	2.2692	1.1345	30.88	24.17	8.2	5.3
	16.479	9.155	1.0752	0.3934	91.74	39.12	5.2	3.2
	31.128	32.349	0.6224	0.0535	79.71	29.42	3.8	3.2
	15.869	20.752	0.106	1.5345	98.45	33.39	3.7	3.6
	7.935	8.545	0.0874	0.4538	61.28	20.39	4.5	4.5
	17.09	19.531	1.6921	0.7231	30.15	31.01	4.2	3
	26.245	15.869	8.0146	0.1858	73.3	35.89	1.3	3
	22.583	25.024	0.0569	1.036	45.17	44.01	3	3.1
	10.376	17.09	3.8663	1.8813	65.67	36.5	3.7	3.2
	14.038	22.583	0.8011	0.5266	35.16	25.45	1.3	3.1
	10.376	20.142	1.1419	0.3441	25.94	81.48	5.8	3.5
	14.038	15.259	1.1942	0.0467	51.21	33.14	1.4	5.4
	7.935	17.09	3.1993	0.0856	23.99	34.91	3.4	2.9
	8.545	8.545	0.2994	0.6062	25.94	40.04	3.9	3.6
	9.766	10.376	0.2369	1.4676	36.38	32.96	4.9	5.4
	7.324	28.687	0.654	0.3497	34.67	28.87	11.5	3
	9.155	11.597	2.7024	0.3498	62.68	25.09	5.3	1.9
	10.986	11.597	1.0929	0.674	38.33	20.57	4.2	2.4
	15.869	20.142	1.1304	0.7216	39.79	27.22	3.3	4.2
	17.09	10.986	0.2343	0.0831	44.01	48.83	5.3	4.1
	12.817	10.376	0.587	0.3367	80.93	60.18	3.9	6.4
	21.973	10.986	0.1275	0.103	46.26	47.79	3.1	5.2
	18.311	7.935	0.7231	0.8211	65.73	58.41	5.4	5
	21.362	35.4	0.2936	0.1518	86.06	44.62	3.3	3.2
	24.414	17.7	0.0787	1.0839	69.46	49.26	4	2.4
	15.869	14.648	0.2354	0.9743	78.92	46.08	4.7	4.2
	20.752	28.687	4.3719	0.671	77.03	62.93	3	4.6
	8.545	12.207	1.1492	0.2337	62.32	55.18	5.5	5.4
	10.986	20.142	0.1839	1.1996	43.09	151.37	1.4	2.4
	15.869	36.011	2.1636	0.0542	24.9	30.52	1	1.1
	12.817	12.817	0.0845	0.372	24.66	20.08	5.9	1.7
	9.766	12.817	0.0957	0.7764	67.32	26	6	3.2
	8.545	13.428	0.0804	0.2262	55.73	39.73	7	2.4
	16.479	14.038	2.2019	0.091	48.58	52.25	3.7	5.5
	12.207	20.142	0.93	0.2224	59.51	63.35	4.9	3.7
	10.376	54.932	0.189	1.5134	55.73	83.37	5	2.8
	18.311	11.597	0.4075	0.2362	50.96	38.51	5.9	4.6
	20.142	8.545	0.6148	0.6501	88.01	41.81	4.1	3.2
	15.259	19.531	0.4267	1.0499	79.83	31.25	5.2	3.3
	8.545	9.155	0.0177	0.5686	72.57	46.14	6.1	1.2
	14.038	18.311	0.595	0.5769	48.34	29.6	5.4	2.3
	10.986	29.297	2.7412	0.0662	64.27	35.1	4.7	3.2
	7.935	12.817	0.2867	0.7934	48.22	35.28	4.9	3.2
	11.597	10.376	0.0477	0.4276	42.36	84.35	5.8	5
	15.869	11.597	0.0711	0.0445	49.74	46.63	3.9	2
	7.324	24.414	0.163	0.5246	52.86	20.63	4.7	2.3
	9.155	10.986	0.8462	0.199	31.86	20.32	3.4	1.7
	9.766	26.245	1.1749	0.3084	30.03	25.76	3.9	2.7
	9.155	17.7	2.2951	0.495	39.43	30.09	3.7	2.9
	28.687	12.817	0.121	0.6651	32.47	49.38	3.2	1.2
	16.479	29.907	0.2001	0.0688	84.66	35.83	4.4	2.4
	15.259	8.545	0.641	0.0926	69.15	88.44	1.2	1.9
	57.983	12.817	0.1034	0.4627	24.72	32.84	3.1	2.3
	15.259	17.09	0.118	0.2334	170.47	20.14	4.7	2.5
	14.038	12.207	0.4258	0.1749	63.35	37.84	4.4	2.9
	10.376	28.687	0.9317	0.4772	60.97	86.43	2.5	4.6
	18.921	10.986	0.5265	0.7881	24.6	72.88	6.7	1.4
	23.193	9.766	1.0844	0.0166	113.89	41.02	5.5	3.8
	14.038	9.766	1.0252	1.0821	113.34	22.16	6.2	4.2
	13.428	15.869	0.2676	0.3647	69.58	47.12	4.5	3.8
	13.428	7.935	0.1824	1.2436	52.67	62.62	5.9	4.6
	14.038	10.986	0.0709	0.1827	68.42	47.24	2.4	3.3
	22.583	11.597	0.1489	0.7132	33.51	85.75	4.6	4
	14.648	9.766	0.1679	0.3543	95.52	25.7	4.4	4.5
	11.597	7.935	1.3626	0.1423	58.72	50.42	4.8	4.6
	10.986	10.986	3.1251	0.3721	50.78	27.89	5.4	3.5
	11.597	42.114	0.5908	0.1389	47.06	41.32	5.3	2.2
	7.935	10.986	3.4784	0.2548	54.5	21.79	4	3.3
	19.531	12.817	1.5955	0.1514	27.34	26.61	4.4	4.1
	12.817	21.973	0.1647	0.043	75.38	143.49	2.8	2.4
	10.986	15.259	0.2912	0.0804	29.3	74.04	3.9	4.2
	9.155	15.259	2.3237	0.0982	36.87	79.9	8.6	4.9
	18.311	12.817	0.3832	0.1535	66.22	64.15	4.8	2.9
	14.038	28.076	0.2907	0.0119	79.59	24.29	4.9	6
	13.428	17.09	0.4235	0.2507	56.95	58.53	4.8	4.9
	13.428	34.79	0.4355	1.3494	56.64	81.05	4.8	2.4
	13.428	14.038	0.2311	0.1253	58.78	26.79	1.7	5.8
	12.207	25.024	0.6388	0.3564	25.7	157.59	3.1	3.3
	11.597	10.376	0.7484	0.4046	29.97	28.32	3.2	4.6
	17.7	15.869	0.3519	0.79	48.03	29.91	6.9	3.4
	19.531	25.635	0.1331	0.5101	111.88	28.56	6.6	4.1
	9.155	23.193	0.0634	0.1925	118.23	41.26	4.3	4.9
	18.311	10.376	0.1455	0.8914	37.23	48.71	5.8	1.9
	6.714	18.921	0.4267	0.1785	92.35	32.1	7	3.2
	21.973	15.869	0.2107	0.1724	44.19	53.83	5	3.4
	9.766	9.155	2.2069	0.4531	99.24	34.85	3.6	3.1
	19.531	21.362	0.2228	0.8905	29.54	22.71	2.2	3.9
	42.114	7.935	0.5795	0.1361	44.07	35.4	4.1	4.7
	28.076	15.259	0.0599	0.0311	152.77	137.94	3.4	2.2
	12.207	35.4	7.0758	0.459	93.26	34.97	2.5	2.4
	36.011	13.428	0.5874	0.1376	33.39	37.9	3.9	3.6
	9.155	25.024	1.7343	0.2813	121.95	23.13	6.9	4.6
	10.986	10.986	1.0271	2.0521	56.76	31.56	3.5	4.1
	22.583	8.545	0.406	0.7801	50.9	26.73	4.4	3.2
	13.428	20.752	0.0652	0.4764	100.22	74.89	4.9	2.2
	12.817	29.297	0.6654	1.0084	59.27	25.39	8.9	2.3
	15.259	12.207	5.1673	0.1006	93.75	49.38	4.7	7.8
	14.648	23.193	4.9327	0.3523	66.71	61.71	3.3	3.6
	26.855	22.583	0.2594	0.6969	38.88	47.91	5.1	2.3
	9.766	26.855	0.8634	0.8387	140.08	50.11	4.3	2.7
	14.648	29.297	0.1424	0.4948	36.38	54.2	6.8	4.4
	7.935	37.842	0.6842	0.5342	89.54	32.04	4.7	2.8
	12.207	17.7	0.2074	0.7294	31.37	25.27	2.7	3.3
	14.648	17.09	0.7964	0.8475	36.8	66.04	6.8	3.4
	14.648	33.569	0.9292	0.7389	81.42	49.07	2.4	2.8
	17.09	18.921	0.1202	0.0808	37.78	37.29	2.9	2.3
	7.324	7.935	0.2872	0.4196	42.54	33.45	3.2	4.9
	10.986	10.376	0.377	0.2157	21.73	53.41	4.6	3.1
	23.193	31.128	0.6339	0.9423	59.81	55.97	2.5	3.4
	23.804	23.193	0.2832	0.1283	58.17	41.56	3.3	3.2
	13.428	13.428	0.3308	0.113	70.56	25.33	4.2	2.4
	10.986	14.038	1.0558	0.4839	51.09	26.43	2.9	3.6
	20.752	8.545	3.1013	0.0765	43.21	98.82	5.1	3.7
	15.259	10.986	0.0755	2.0731	90.52	33.75	5.5	5.6
	8.545	18.311	1.1498	0.224	70.07	49.32	6.9	5.5
	9.766	20.752	0.1603	0.3777	53.65	72.81	3	5.8
	13.428	19.531	4.8651	0.3979	27.47	40.47	1.5	4.3
	15.869	25.635	0.8505	0.0251	23.44	71.9	5.4	2.4
	9.155	12.207	0.1469	0.1028	74.46	30.64	2.9	3.3
	23.193	25.024	1.2431	0.2203	35.1	88.99	3.1	3.9
	17.7	12.817	0.3429	0.1967	62.56	41.44	3	6.8
	28.687	11.597	1.1829	0.3177	47.49	40.65	4.4	3.3
	17.09	11.597	0.1733	0.9303	105.04	37.23	3.6	3.4
	9.155	25.024	0.3437	0.9493	60.3	76.11	4.4	3.3
	12.207	12.207	1.4227	0.0395	36.74	29.11	3.8	3.2
	7.324	10.376	0.4671	0.9364	45.41	48.03	4.8	2.8
	14.648	12.207	0.5983	0.7313	27.22	40.22	4.1	3.4
	18.921	19.531	0.3684	0.3718	51.03	22.83	4.1	2.9
	7.324	10.376	2.2483	0.0848	69.03	37.96	6.8	1.6
	27.466	17.7	1.5895	0.4063	41.81	36.74	3	7.1
	23.193	12.207	0.6815	0.037	67.02	51.88	7	4.1
	14.038	16.479	0.5297	0.0752	138.55	54.99	2.6	3
	8.545	26.245	0.586	0.9334	39	79.41	5.7	3.2
	15.869	21.362	0.5694	0.5742	40.53	53.83	4.8	5.1
	20.752	26.245	0.6999	0.1492	74.46	37.78	1.3	3.1
	8.545	8.545	0.0757	0.2147	33.33	28.38	5.3	6.4
	15.869	7.935	0.6075	0.3418	65	115.48	11.8	3.3
	11.597	12.207	0.3703	0.0383	159.3	28.69	3.9	4
	16.479	21.973	0.0357	0.7485	43.88	32.1	6.8	3.1
	7.935	13.428	3.6924	0.1263	88.87	28.02	4.1	3.2
	12.817	9.155	0.056	0.2896	42.48	33.02	5.1	2.5
	14.648	10.376	0.8776	0.0808	52.12	44.62	4.9	6.2
	14.648	8.545	2.2495	0.2201	59.75	47.49	6.2	2
	9.155	14.648	0.0451	0.7217	77.09	23.38	4.2	2.7
	10.376	9.766	1.0546	1.6315	36.44	29.54	2.6	3.1
	7.935	13.428	0.638	0.2354	27.34	66.16	4.6	1.3
	21.362	23.804	0.9369	0.2315	28.99	20.2	4.5	3
	5.493	12.817	1.2025	0.0791	84.17	77.33	5.1	2.6
	16.479	26.245	0.2472	0.639	27.83	37.05	2.5	4
	8.545	18.311	0.4311	1.3928	39.55	55.66	3.3	2.8
	12.207	15.259	4.2178	0.331	35.89	63.35	4.9	3.7
	26.245	9.766	0.5817	0.3433	61.77	76.9	3.8	4.4
	10.986	9.155	0.3117	0.4729	80.44	48.4	1.9	5.9
	11.597	12.817	1.6165	0.7272	21.24	101.14	5.8	3.5
	18.921	7.935	0.1345	0.1561	60.18	33.14	3.1	3.5
	6.714	9.766	0.8366	0.093	52.98	44.74	4	1.6
	7.935	34.79	0.2265	0.4064	25.76	25.33	4.1	2.7
	25.024	16.479	1.2858	0.4911	30.46	35.83	5.9	2.6
	11.597	54.932	0.4295	0.8672	130.98	28.63	3.2	2.7
	21.362	15.259	0.109	0.1962	35.03	46.88	2.6	6.7
	18.921	10.376	0.6159	0.6155	53.77	49.8	2.5	2.8
	13.428	11.597	0.4284	1.358	46.63	22.58	3.7	6.1
	14.038	16.479	0.9263	0.4556	38.39	36.87	5.1	4
	26.855	9.155	1.3728	0.0601	66.89	34.91	4.1	4.1
	9.766	10.986	0.1913	0.9738	97.53	22.77	2.1	3.8
	20.752	15.869	1.7546	0.5743	22.52	36.62	5.2	3.2
	13.428	9.155	0.9269	0.7314	101.38	112.79	4.8	2.9
	10.986	15.259	0.8388	0.1145	60.18	61.16	3.3	3.6
	12.817	29.297	0.2184	0.0401	44.86	46.02	3.7	4.9
	11.597	14.648	0.729	0.0955	45.29	70.13	3.4	4.4
	22.583	8.545	1.1472	0.4115	29.3	57.37	4.9	4.4
	10.376	20.142	0.5099	0.9566	99.85	39.73	5.3	2.7
	15.869	12.207	3.3702	1.2549	49.8	22.89	5.1	3.6
	12.817	37.842	0.0656	0.6139	71.72	24.05	11.3	3
	12.207	8.545	0.4601	1.815	100.89	23.44	6.3	2.5
	13.428	20.752	0.567	0.0343	69.46	20.69	2.5	3.3
	12.817	13.428	1.4655	0.2679	29.54	77.88	6.5	4.8
	23.804	15.259	0.332	0.1837	66.77	47.67	2.8	2.6
	7.324	22.583	0.9146	1.3608	66.1	22.83	4.5	5.1
	15.869	10.376	0.1545	0.5377	25.45	128.23	5.5	3.6
	27.466	20.752	1.4195	0.4166	91.67	66.83	3.3	6.1
	13.428	8.545	0.6843	0.0603	77.64	49.44	3.6	5.8
	15.869	17.09	0.1703	0.2175	47.06	30.52	5.5	4.4
	15.869	7.935	1.3896	0.2649	74.28	72.94	6.6	2.9
	30.518	31.738	0.3171	0.0759	92.77	42.24	2.2	5.3
	12.817	9.766	0.0367	0.4342	66.35	105.77	4.9	4.5
	10.376	15.259	0.1753	0.3176	52.49	31.86	3.8	4.3
	10.376	12.817	0.2875	0.3092	36.38	61.34	2.8	2.7
	12.817	23.193	0.9642	0.2062	30.94	56.7	5.1	4.8
	11.597	9.766	0.4414	0.3037	55.42	76.84	1.4	3.1
	10.376	15.259	0.4191	0.2466	20.45	43.33	5.1	1.9
	10.986	7.935	0.4265	0.2786	52.92	37.84	3.8	3.2
	12.207	18.311	1.8	0.0414	36.5	27.04	4.2	2.9
	10.376	11.597	0.2073	0.6453	49.44	30.27	3.7	6.7
	12.207	17.09	1.3385	0.0188	38.76	41.69	2.2	4.7
	18.311	10.986	0.4204	0.8805	27.22	111.33	6.7	6.6
	14.038	13.428	0.4839	0.228	102.36	59.88	2.8	2.8
	13.428	12.207	1.1497	0.3044	44.43	30.03	8.7	2.6
	25.635	19.531	0.6061	1.2329	86.85	26.73	3.3	3.7
	15.259	9.155	3.6312	0.012	67.14	63.6	3	2.7
	18.311	11.597	0.0439	1.2794	41.99	26.67	6.6	2.6
	8.545	15.259	0.6383	0.3736	110.6	26.67	3.7	5.3
	14.648	35.4	2.3753	0.1894	31.56	46.69	5.6	5.1
	16.479	20.142	0.7945	0.6227	73.55	36.56	2.3	4.5
	17.7	22.583	1.5292	0.3188	35.46	181.4	5.2	4.7
	9.766	14.648	0.6275	0.1445	79.59	71.84	3.4	4.9
	7.935	16.479	1.1699	0.125	39.12	56.03	4.2	1.3
	12.207	14.038	0.0257	0.2178	30.88	49.38	5	3.4
	17.09	21.362	0.0254	0.5095	52.61	36.68	2.5	2.8
	17.7	10.986	0.0509	2.7873	41.38	53.22	5.8	5.8
	9.155	48.218	1.0264	1.1065	96.31	169.19	3.6	2.8
	12.207	9.155	4.4336	1.0889	28.38	34.73	6.6	4.4
	28.687	12.207	2.2207	0.666	68.73	55.36	2.2	6
	27.466	10.376	1.4342	0.7851	63.11	62.07	6	3.7
	6.104	8.545	0.4473	0.0988	150.7	46.75	1.4	4.9
	14.648	9.155	2.6329	0.3962	23.56	75.62	3.6	2.7
	12.207	26.245	0.0809	1.6872	67.38	142.52	3.5	6.2
	20.142	7.935	0.9581	0.1962	44.56	60	2.9	5.1
	10.986	15.259	0.6366	0.3381	55.85	42.97	3	4.4
	9.155	7.935	0.0448	0.107	34.67	71.11	4.4	2.1
	11.597	9.155	0.046	0.2326	43.03	21.42	3.3	2.9
	18.921	23.193	0.4982	1.1919	31.74	49.32	6.4	3.3
	7.935	20.752	0.5841	0.4235	101.38	98.51	4.4	1.5
	12.817	17.7	1.8254	0.672	36.25	24.05	4.4	4.1
	9.155	14.038	0.6992	1.0545	47.67	43.76	6.1	3.7
	15.259	17.7	0.743	0.6079	57.92	49.19	6.6	4.2
	9.155	25.635	1.6325	1.3619	92.96	94.06	8.1	5.2
	20.752	31.738	0.1211	0.0404	75.74	42.54	6.3	3.8
	10.986	9.766	1.0227	0.0976	126.22	95.34	8	3.5
	15.259	16.479	0.4024	0.2279	69.76	56.52	8.2	2.2
	15.259	11.597	0.7716	0.2391	117.43	28.2	9.1	3.3
	15.259	16.479	0.0631	0.7325	132.26	84.17	9	3.6
	26.855	18.311	1.4103	0.296	124.63	32.35	8.3	4.2
	16.479	43.945	0.4925	0.6692	213.32	49.13	13.8	3.4
	12.817	8.545	0.2013	0.0405	228.45	45.53	7.3	2.8
	13.428	12.207	2.5224	0.1562	84.47	34.61	6.6	3.1
	12.207	43.945	0.8768	0.7728	106.75	78.06	3.3	4.1
	9.155	14.038	0.5929	1.0871	39.25	37.11	5.9	3.3
	13.428	8.545	0.7936	0.3109	52.31	30.76	4.4	2.6
	10.376	9.766	4.4806	0.3023	49.56	23.01	6.7	4.4
	10.986	11.597	1.3949	0.8217	59.94	60.06	6.1	4.1
	8.545	21.362	0.5386	0.6336	63.84	29.11	2.3	1.9
	7.324	21.973	0.7162	0.5195	33.02	24.84	3.4	5.1
	10.376	8.545	1.8738	0.122	41.63	49.99	4	3.8
	10.376	10.986	0.0474	0.0756	33.08	35.52	6.4	5.7
	6.714	7.935	2.5992	0.2478	65.43	43.46	4.5	4.8
	10.376	10.986	1.2524	0.1077	41.14	36.44	9.6	7.4
	19.531	14.038	2.5717	0.2233	86.55	65.8	5.3	4.3
	10.986	14.038	1.5756	0.196	89.9	163.27	10.6	3.5
	12.207	14.648	1.465	0.5637	86.12	33.63	4.5	3
	12.817	19.531	1.2484	0.1852	58.04	34.91	10.4	6.2
	18.921	9.155	0.3857	0.7296	124.02	119.69	8.1	4
	10.376	10.986	1.0031	0.1541	135.19	80.75	11.9	1.7
	10.376	14.038	0.8728	0.0638	99.67	27.95	6.3	5.4
	9.766	22.583	0.6338	0.562	59.45	59.39	9.6	2.6
	16.479	25.024	6.6303	0.3237	82.89	70.5	5.7	6.1
	15.259	11.597	0.995	0.2115	83.86	94.91	5.8	3.9
	19.531	9.155	0.8496	0.3311	85.45	23.86	10.7	3
	15.869	11.597	2.6237	1.0321	188.48	94.91	5.9	3
	12.207	9.766	0.5245	0.11	92.9	27.89	7.4	1.9
	11.597	7.324	6.1676	0.1741	71.35	27.95	7.6	3
	13.428	7.324	1.9894	0.2534	66.83	37.11	3.7	2.6
	11.597	10.986	2.3847	0.367	54.87	62.56	3.1	5.8
	16.479	11.597	0.3695	1.1486	37.54	52.67	4.1	6.4
	16.479	23.804	1.6096	0.6522	83.74	89.6	10.4	4.3
	12.817	16.479	0.6763	2.2103	154.85	91.25	8.3	2.7
	11.597	15.259	0.3765	0.4654	102.29	54.57	7.6	6.3
	10.986	14.038	0.357	0.3332	81.6	43.03	3	2.6
	12.207	12.817	1.739	0.1694	31.37	47.91	10.1	4
	11.597	14.038	1.6288	1.6384	113.83	49.74	4.9	2.7
	10.986	16.479	2.404	1.0572	73.91	30.64	5.6	3.1
	7.324	7.935	0.6166	0.3367	52.73	65.86	3.1	1.9
	14.648	10.376	2.4628	0.0853	31.43	23.01	4.9	5.3
	14.648	18.311	1.4175	0.0602	71.47	37.17	4	8.5
	16.479	11.597	0.3297	0.4768	48.1	96.31	11.7	2.2
	13.428	7.324	3.2788	0.7812	152.22	75.44	6.3	1.4
	14.648	10.986	0.9536	0.1464	89.97	24.11	9	3.1
	11.597	5.493	7.185	0.8947	120.18	72.2	6.1	6
	11.597	16.479	1.3755	1.091	75.81	48.28	3.4	2.8
	14.648	16.479	1.2582	0.1885	47.42	32.17	3.3	5.8
	16.479	11.597	0.8221	0.3852	42.42	43.88	4.2	3.7
	12.817	10.376	0.9798	0.3804	58.11	31.37	7.4	1.3
	15.259	14.648	4.8146	0.7562	93.57	34.36	5.7	1.5
	10.986	26.855	1.5972	0.1838	111.33	56.88	1.4	4.8
	16.479	21.362	4.2096	0.07	33.51	42.91	2.7	5.3
	15.259	12.817	0.239	0.2863	41.5	52.86	6	3
	9.155	11.597	0.6472	0.2335	92.29	61.58	3.9	3
	26.855	15.869	1.8316	0.89	51.88	63.66	9.5	5.9
	10.986	15.869	1.6368	0.0371	233.46	138.67	5.5	4
	9.766	12.817	0.1545	0.0693	60.61	104.68	4.1	3.4
	15.259	21.362	0.8554	0.0765	47.18	110.9	7.8	5.8
	17.7	8.545	5.3694	0.4136	110.11	93.2	7.3	4.7
	18.311	17.7	4.1975	1.7915	108.52	64.51	7.1	3.1
	9.155	12.817	2.7471	0.7252	115.36	94.42	6.2	4.5
	13.428	10.376	2.1932	0.4915	60.91	78	7.8	3.1
	7.935	26.245	1.8827	0.0503	93.75	22.89	8.7	2.5
	7.935	14.038	0.1151	0.1833	70.01	21.97	4.3	3.1
	8.545	13.428	3.7954	0.1015	30.15	93.26	5.9	2.5
	12.817	14.648	4.2127	1.6343	36.38	58.35	8.9	3.7
	6.104	24.414	0.1587	0.273	105.65	44.07	3.5	5.4
	14.038	9.766	0.0613	0.5485	28.56	61.89	11.1	2.8
	15.869	13.428	0.1973	0.0938	120.18	20.14	12.3	3.1
	13.428	7.324	1.4236	0.3636	150.45	25.02	6.5	4
	10.986	12.817	0.8962	0.3884	92.35	32.84	4.4	2.7
	6.714	13.428	1.4195	0.1037	41.2	47.73	1.6	4.9
	13.428	10.376	4.4282	0.31	31.13	86.18	6.4	3.5
	6.714	12.207	1.744	0.338	80.08	56.64	6.3	3.4
	10.986	10.986	1.5374	0.8037	40.04	36.44	2.3	2.6
	10.376	11.597	5.4743	0.354	25.09	66.83	6.9	2.9
	7.935	9.766	2.8578	0.1381	71.11	31.68	9.4	3.1
	6.104	9.155	0.6587	0.247	65.25	71.96	4.4	1.2
	14.648	12.817	0.7807	0.6321	27.77	23.44	7.1	3.4
	26.855	9.155	7.2287	0.0345	103.33	35.34	20.1	7.7
	20.142	25.024	0.7265	0.3611	466.55	59.39	7	6.1
	15.259	7.935	0.461	0.0979	121.64	44.13	6.4	3.5
	9.766	15.869	0.3677	0.0872	106.26	85.57	3.1	3.1
	16.479	9.155	0.8197	0.1225	25.33	36.25	13.4	3.1
	9.155	37.231	3.7055	0.076	197.2	28.14	9	3.4
	12.207	24.414	2.4972	0.1013	78.49	39.12	3.8	3
	9.155	14.038	1.7767	0.2968	56.34	53.34	8.7	5.5
	17.7	11.597	0.4484	0.6715	70.01	45.59	8.6	3.6
	13.428	14.038	0.7832	0.011	147.03	55.42	7.7	5.2
	7.935	19.531	4.716	0.1532	94.54	57.98	5.6	3.2
	14.648	12.817	0.9149	0.3105	53.59	49.8	7.7	4.6
	17.09	16.479	0.3772	0.0911	110.23	95.03	2.7	6.4
	13.428	17.7	0.767	1.0191	53.1	103.33	8.7	5.4
	7.324	12.207	0.3478	0.0188	104.55	28.44	6.6	4.5
	23.804	27.466	0.0014	0.4263	42.36	26.98	9.4	2.8
	23.193	13.428	1.813	0.1591	220.89	69.4	7.7	5.8
	14.038	8.545	0.2565	0.0399	203.13	41.99	7.9	2.1
	6.104	21.362	0.5478	0.1889	102.29	20.39	5.5	3.5
	21.973	12.817	3.3353	1.03	30.58	37.78	9.8	3.2
	9.766	12.817	5.9983	0.1435	185.97	59.39	2.8	2.7
	7.324	6.714	1.4478	0.1858	28.32	33.02	7.5	3.3
	9.155	10.986	0.6374	0.7077	55.79	28.56	5.3	5.1
	6.104	17.09	0.0817	0.1703	39.92	50.23	7.5	4.1
	6.714	16.479	1.247	0.1455	45.35	28.69	3.3	3.8
	6.714	20.752	1.2083	1.4747	22.09	46.45	4.7	5.1
	13.428	9.766	1.0163	0.1455	29.66	42.3	5.8	4.2
	6.104	21.362	0.2859	0.7782	80.26	28.38	6.4	3.3
	6.714	14.648	0.6585	0.5211	38.39	41.63	4	2.9
	20.752	7.324	3.3938	0.37	21.24	72.33	20.1	3.1
	11.597	7.935	10.7516	0.4484	391.78	35.46	10.5	4.2
	6.714	12.207	3.0734	1.4518	106.45	31.74	7.4	4.6
	11.597	7.324	3.1329	0.2504	51.7	99.85	7.7	4
	10.376	7.935	0.2247	0.1439	79.16	65.12	7.6	6.3
	14.648	9.155	0.9967	0.1517	82.64	58.59	9.8	3.8
	9.766	6.714	0.9068	1.3235	127.56	47.85	6.8	5.1
	12.207	21.973	2.5902	0.8282	63.23	41.02	8	5
	6.104	9.766	3.4068	0.0671	88.56	34.85	4.8	3
	13.428	17.7	2.7954	0.777	35.64	33.08	4.8	6.3
	18.311	26.855	3.1871	1.5872	65.31	42.48	8	4.3
	12.817	10.986	1.8229	0.1528	121.52	34.06	6.5	9.9
	9.766	8.545	1.6151	0.3978	94.67	345.09	5.1	6.3
	20.142	12.817	1.2295	0.8605	43.15	30.82	19.7	4.4
	7.324	9.155	1.8648	0.0732	358.34	55.36	7.6	4.3
	19.531	8.545	3.3168	1.1568	46.14	208.25	7.3	2.5
	9.155	15.259	0.8176	0.5415	148.8	40.22	7.3	2.8
	14.038	10.986	0.0554	0.7332	68.48	25.45	3.5	3.4
	12.207	19.531	0.3839	0.042	49.87	33.81	7.2	2.7
	23.193	9.155	0.9904	0.2444	85.14	43.4	5.2	5.8
	13.428	25.024	2.6871	1.7642	100.89	44.31	4.2	5.3
	14.038	26.855	0.7619	0.5872	47.49	51.15	7.9	3.8
	17.09	8.545	1.6187	0.0115	111.69	53.77	13	2.9
	12.207	12.207	0.3789	0.3571	206.79	24.54	7.2	3.8
	7.935	7.935	0.8118	0.3894	91.55	47.97	5.2	3
	20.142	17.09	4.7828	0.3076	36.8	78.37	4.5	2.6
	14.038	6.104	3.3723	0.5233	72.57	38.45	4.4	3.1
	17.7	15.869	0.1541	0.1819	57.86	25.33	5.1	3.3
	14.038	6.104	2.5793	0.0655	92.9	58.72	5.7	2.5
	14.648	9.155	1.528	0.3749	81.97	27.34	6.7	4.1
	7.935	11.597	1.3308	0.0833	119.02	129.03	5.9	2.9
	8.545	11.597	0.3783	0.6536	48.28	27.53	4.8	2.9
	7.324	12.817	4.1348	1.1981	36.87	52.73	4.7	1.3
	11.597	7.935	2.4632	0.4517	32.35	22.52	5.4	13.4
	10.376	15.869	3.2509	2.4115	83.25	78.74	6.4	4.3
	16.479	14.648	14.9481	0.2547	63.6	55.6	5.6	1.5
	10.376	20.752	0.487	0.1303	84.78	41.93	8.4	3.5
	7.324	12.207	0.2259	0.3133	64.76	33.81	5.9	4.1
	10.986	10.376	9.0666	1.1342	45.53	67.08	4.9	6.6
	10.376	24.414	3.7659	0.5594	43.09	47.79	4.8	4.6
	9.766	7.935	0.0912	0.0896	43.27	65.73	5.8	3.9
	12.817	8.545	0.7666	0.4425	61.95	33.69	5.7	3
	6.104	9.766	0.7921	0.0381	82.82	87.89	3.8	3
	10.986	18.311	0.4567	0.1045	27.04	30.64	4.4	2.6
	6.104	17.09	2.8633	0.8685	42.05	38.09	3	2.4
	13.428	24.414	4.9355	0.1132	33.87	29.36	6.3	4
	25.024	10.986	2.0692	0.1164	68.6	40.53	7.5	3.9
	19.531	9.766	3.5074	0.4418	196.35	74.95	8.3	3.2
	14.038	21.973	6.137	0.6398	151.12	31.25	9.5	4.6
	14.038	23.193	2.1727	0.594	126.71	62.19	6.3	2.9
	9.155	45.776	5.1584	0.3136	67.99	20.2	6.5	3.9
	12.817	21.973	1.5175	0.2889	48.1	60.12	4.6	4.5
	7.324	18.921	0.6703	1.2956	49.32	46.69	3	4.6
	7.324	9.155	2.147	0.0208	20.14	68.73	3.3	3
	6.714	20.142	1.2618	0.2962	26.25	33.57	5	3.9
	6.714	13.428	1.6105	0.4639	33.45	53.16	5.8	4.2
	9.155	7.324	1.4056	0.0286	44.43	42.72	7.5	3.5
	15.259	8.545	0.1196	0.2258	42.91	59.63	4.4	2.3
	8.545	11.597	4.9225	0.2093	58.59	22.46	2.7	2.5
	12.207	17.7	0.2388	0.1882	23.13	28.63	10	2.9
	7.935	15.259	0.1584	0.0727	120.79	38.15	7.6	4.3
	14.648	21.973	0.2693	1.3609	59.14	34.91	7.9	2.5
	12.207	9.766	0.5243	0.3349	111.57	82.52	5.3	4
	10.986	17.09	1.5632	0.5839	60.61	63.42	6.5	6.3
	17.09	10.986	0.3153	1.193	68.97	132.32	10.3	3.8
	5.493	37.231	0.3264	0.2924	161.87	27.47	3	4.7
	11.597	7.935	1.0005	0.6803	25.82	58.96	6.1	2.6
	13.428	12.817	3.0854	0.3134	78	41.2	6.4	2.9
	9.155	13.428	0.3589	0.1508	82.34	38.88	3.6	2.9
	10.376	22.583	0.6816	0.2101	28.99	56.4	7.6	2.8
	22.583	20.752	0.1063	0.7976	76.78	27.28	6.8	3.4
	9.766	8.545	1.1174	0.0592	170.35	33.57	4.6	3.7
	23.804	8.545	0.3791	0.1365	38.57	156.25	2.7	4.6
	9.766	11.597	0.3179	0.035	64.27	37.72	6	2.2
	7.935	24.414	3.0431	1.8316	58.11	27.4	4.7	3.9
	10.986	34.18	0.0423	0.6698	33.57	54.26	4.6	6.1
	14.038	20.142	0.7769	0.0404	48.28	44.19	11.2	3.4
	13.428	14.648	0.2085	0.0632	144.41	33.26	4.7	2.5
	21.362	8.545	0.2033	0.071	55.05	65.67	9.3	2.8
	17.7	13.428	6.0699	0.0182	185.61	22.77	8.3	3.6
	13.428	14.038	0.3533	0.2386	130.92	49.38	4.5	5.9
	6.104	11.597	5.0219	0.0701	54.38	41.81	5.3	4.4
	7.324	25.635	5.2558	0.1809	35.95	34.61	5.5	3.4
	9.155	21.973	6.5538	0.3797	38.45	67.02	9.4	1.4
	17.09	18.311	2.2508	0.261	90.94	35.77	5.8	1.7
	18.921	9.155	1.2977	0.3419	125.85	41.26	3.3	1.3
	8.545	12.207	1.6037	0.2201	56.58	23.38	4.5	2.5
	12.207	18.311	2.2652	1.2234	37.23	42.91	3.8	3.2
	7.935	15.869	9.5271	0.2585	44.8	74.16	9.4	3.9
	34.79	18.311	0.7426	0.2063	69.64	106.32	10.9	3.5
	7.935	18.311	9.0601	0.0783	343.57	27.1	9	4.1
	7.935	25.635	0.1825	0.2806	59.88	61.52	6.8	3.7
	13.428	14.038	0.3709	0.0523	43.82	38.94	8.2	3.8
	9.155	14.648	2.0008	0.0931	112	51.76	4.9	5.9
	16.479	14.038	0.7455	0.2472	53.96	114.38	7.4	3.7
	6.714	15.259	4.2264	0.0745	118.16	141.17	4.5	2.9
	13.428	7.935	0.1398	0.1136	25.51	24.35	8.7	2.7
	7.935	7.324	0.3483	0.0432	119.2	35.03	7.8	3.5
	8.545	18.921	2.9809	0.1198	60	135.93	5.4	4.8
	8.545	26.855	2.4197	0.7935	56.82	61.34	10.1	3.8
	14.648	12.817	5.314	0.4242	77.94	36.56	6.4	3.4
	13.428	14.648	1.7008	0.5424	74.83	25.45	8	4
	13.428	16.479	0.0429	0.1917	106.38	33.33	7.6	4.1
	9.766	28.076	2.8353	0.2167	116.7	47.91	5.5	7.1
	9.766	9.155	3.7617	0.1088	38.82	130.13	6	3
	10.376	15.259	2.2905	0.7597	63.23	58.47	4.6	4.1
	6.714	13.428	1.4149	0.2133	44.86	29.97	3.7	3.8
	6.714	9.766	6.1461	0.1124	29.97	28.32	4.3	2.5
	9.155	9.155	1.4141	1.1244	39.49	25.21	5.8	3.1
	20.142	29.907	4.556	0.7557	52.31	27.95	10.1	2.3
	7.935	11.597	3.5868	0.3473	198.06	25.63	4.4	1.9
	11.597	18.921	0.4326	0.0781	32.71	29.42	10.1	5.5
	7.935	18.921	2.8249	0.0285	102.29	70.5	5.2	3.5
	10.986	10.986	1.3862	0.3885	48.4	47	5.8	2.5
	10.376	18.311	8.9008	0.3039	53.04	37.96	4.5	4.4
	9.766	21.362	0.242	0.1939	39.43	77.51	5.6	3.4
	10.986	9.766	0.6312	0.2135	49.8	38.02	12.2	2
	7.324	17.7	0.5471	0.4576	117.31	22.46	5.6	4.4
	6.104	15.259	1.4252	0.1202	42.6	51.7	6.8	1.9
	7.324	17.09	0.8046	0.3553	43.15	43.58	7.8	4.1
	7.935	15.259	0.187	0.1248	53.16	89.29	3.1	4.3
	10.376	9.766	0.1622	0.3886	31.25	36.44	6.6	2.7
	10.376	8.545	14.3025	0.3235	76.23	23.8	7.1	5.1
	10.376	13.428	0.8823	0.5738	66.89	48.4	6.3	6.9
	15.869	8.545	1.3838	0.4837	71.53	61.04	3.2	5.2
	7.935	12.817	6.3229	0.8049	44.62	36.99	3.5	4.3
	6.104	24.414	0.2647	0.2203	52	32.47	4.7	8.8
	6.714	21.973	0.1235	0.3568	34.48	77.03	3.6	4
	13.428	15.869	0.4137	0.5262	39.18	37.54	8.6	6.8
	14.038	26.855	1.0592	0.2036	112.06	68.48	7.2	3
	9.155	12.817	2.5546	0.5943	104.8	63.84	4.7	1.4
	14.648	8.545	0.2211	0.011	39.92	30.15	5.5	2.5
	6.104	17.09	2.1583	0.4231	73	36.19	3.1	3.2
	21.362	10.986	0.1295	0.1865	35.34	37.41	2.7	3.1
	18.921	9.155	0.1486	0.0557	30.33	35.22	6.2	8.3
	15.869	13.428	0.0992	1.0759	97.72	86.98	3.9	4
	31.738	20.142	0.1322	0.0953	76.48	35.95	2.5	5.7
	29.297	14.038	0.0928	0.2274	28.99	40.16	5.3	5.6
	41.504	8.545	0.0982	0.0454	50.23	88.38	3.9	4.1
	18.311	13.428	0.0351	0.4044	30.52	29.36	8.1	4.8
	53.101	26.245	0.2248	0.5522	104.37	37.17	6.1	5
	23.193	7.324	0.1494	0.2867	70.43	41.5	7	3.9
	42.114	18.311	0.1387	0.6488	51.45	64.88	1.7	2.4
	30.518	21.362	0.2576	0.2698	44.92	24.6	4.7	5.6
	40.894	7.324	0.0727	0.2239	72.39	35.34	2.5	2
	31.128	9.766	0.1896	0.598	73.73	28.26	4.4	5
	28.687	13.428	0.3174	0.0795	48.65	41.44	2.7	3.1
	36.011	23.193	0.049	0.3105	74.1	21.91	4.3	6.3
	22.583	11.597	0.661	0.189	63.66	98.02	2.4	2
	28.687	7.324	0.1056	0.1398	26.49	57.31	4.9	3.7
	22.583	11.597	0.2101	1.0752	53.28	41.87	4.4	3.8
	14.648	7.935	0.2241	0.4332	49.87	33.51	3	2.1
	27.466	10.986	0.1788	0.236	43.15	22.16	4.4	3.4
	35.4	8.545	0.0727	0.4599	45.84	49.44	2.7	3.8
	14.648	42.725	0.3176	0.1628	25.7	89.29	4.4	4
	17.09	17.09	0.0132	0.0362	50.66	74.4	4.2	6.4
	12.817	19.531	0.0842	0.1667	31.43	69.15	8.4	4.1
	28.687	14.648	0.5615	0.0426	60.12	28.56	3.2	5.2
	43.335	9.155	0.0223	0.2901	42.72	51.64	1.6	2.6
	12.817	15.869	0.1619	0.3667	32.9	38.39	3	6.2
	35.4	12.207	0.0669	0.3033	43.09	31.62	5.1	1.4
	11.597	7.324	0.3838	0.6068	66.65	30.4	2.9	3
	23.804	11.597	0.0975	0.3083	78.92	49.93	2.6	2.9
	21.362	36.621	0.1225	0.0975	25.21	59.45	1.1	4
	15.259	7.324	0.1406	1.3107	29.17	32.71	3	2.5
	31.128	25.635	0.1156	0.282	32.29	42.42	4	5.5
	32.349	19.531	0.105	0.1816	42.24	64.7	2.6	3.5
	12.207	9.155	0.1425	0.2	59.88	31.49	2.3	4.6
	32.349	17.09	0.2338	0.844	40.65	43.03	4.8	2.6
	18.311	8.545	0.1051	0.0873	63.78	63.29	4.3	2.8
	65.308	9.766	0.007	0.1025	84.72	35.28	1.9	3
	22.583	14.648	0.5745	0.0917	22.22	22.58	4.6	3.1
	17.7	9.155	0.069	0.6862	67.26	34.55	12	3
	11.597	17.09	0.0749	0.2761	169.86	41.44	5.4	4.9
	28.076	11.597	0.2884	0.0619	44.31	93.32	5.2	4.6
	40.894	10.986	0.1958	0.7245	95.7	32.65	11.4	2.6
	26.855	9.155	0.0314	0.7327	179.38	34.97	6.3	6
	23.193	33.569	0.1285	0.0288	85.88	30.27	4.2	3.5
	25.635	21.973	0.1688	1.1087	60	41.38	2.2	4.5
	14.038	17.7	0.6542	0.222	22.95	50.84	4	3.5
	53.101	12.207	0.6275	0.0848	57.98	28.08	8.1	4.8
	43.335	20.142	0.1734	0.5156	35.52	44.86	2.8	4.8
	52.49	24.414	0.0548	0.2295	53.34	59.45	1.3	3.7
	39.063	14.648	0.2865	0.2072	42.36	27.28	4.6	4.8
	25.024	15.869	0.1396	0.269	56.58	47.79	3.7	5.5
	30.518	18.311	0.576	0.1392	28.87	59.75	2.4	7.4
	12.817	13.428	0.0777	0.1126	28.63	49.44	4.7	7.8
	11.597	10.376	0.0564	0.2317	38.7	68.91	5.5	3
	21.362	13.428	0.0596	0.0105	82.89	25.82	2.9	4.8
	32.959	14.648	0.1308	0.0704	25.45	51.21	4.5	2.7
	51.88	17.09	0.1477	1.2449	37.48	24.48	1.5	4.5
	20.142	13.428	0.0585	0.3994	42.42	87.4	1.6	3.8
	20.142	15.869	0.3973	1.1979	29.48	23.62	5.4	3.1
	54.932	16.479	0.0808	0.0425	54.2	51.7	4.2	5.2
	33.569	13.428	0.2349	0.0282	31.8	45.72	3.5	2.8
	42.114	6.104	0.0723	0.3582	21.3	96.86	2.6	1.2
	25.024	6.104	0.0286	0.0379	25.09	39.31	2.6	4.9
	21.362	15.869	0.1069	0.13	67.38	55.79	2.5	3.5
	30.518	14.648	0.0254	0.5521	30.7	35.77	2.5	3.1
	15.869	21.362	0.4269	0.8779	39.37	27.04	5.5	3.2
	42.725	9.155	0.1073	0.4843	44.98	37.17	3.8	1.2
	25.024	18.921	0.1189	0.2421	49.93	29.85	1.5	1.3
	11.597	16.479	0.0129	0.1598	30.03	23.68	3.2	4.5
	49.438	8.545	0.0401	2.2077	55.05	64.09	2.6	4.4
	23.193	7.935	0.1279	0.6181	34.3	66.41	2.9	2.6
	15.869	6.714	0.0984	0.1031	82.21	29.72	2.8	3
	40.283	9.766	0.0351	0.2738	53.83	72.39	8.3	4.3
	29.297	12.207	0.247	0.0868	53.83	47.49	8.5	2.6
	19.531	10.376	0.5111	0.9391	67.38	20.69	6	3.8
	46.997	12.207	0.2449	0.4926	78	70.19	2.6	5.8
	42.114	15.869	0.1743	0.2105	62.68	60.12	3.2	5
	13.428	22.583	0.1739	0.0882	70.74	51.88	4.9	4.6
	20.752	10.376	0.0314	0.9314	36.44	26.43	9.8	4
	10.376	15.869	0.0733	0.1597	81.18	38.82	2.3	4.3
	32.959	14.648	0.0588	1.1951	36.8	24.72	3.2	3.3
	20.752	7.935	0.2723	0.3129	42.24	53.59	1.5	3
	53.101	12.207	0.0871	0.243	24.23	42.48	9.1	3.2
	22.583	14.038	0.0315	0.0722	116.7	60.91	3.3	6.5
	18.921	10.376	0.2149	0.175	51.39	41.93	2.8	4.7
	34.18	9.766	0.0989	0.287	36.99	87.46	2.5	4
	37.842	18.311	0.1141	0.0625	32.84	44.19	2.5	4.1
	62.866	12.207	0.0233	0.5477	30.76	28.99	4.5	5.4
	19.531	12.817	0.1149	0.3493	56.27	33.45	5.9	2.8
	21.973	7.935	0.1182	0.7826	50.84	33.39	2.8	3.7
	38.452	15.869	0.0546	0.5199	47.49	22.52	2.8	2.7
	18.921	17.7	0.1175	0.2126	48.16	20.02	4.8	3.1
	28.687	23.193	0.0099	0.0862	34.91	39.92	5.6	3.9
	34.18	7.324	0.1681	0.0945	38.76	27.16	1.3	3.4
	25.024	10.376	0.4611	0.3051	26.67	68.24	7.8	2.8
	10.986	13.428	0.0218	0.362	49.26	20.2	4.6	5.1
	29.907	11.597	0.0111	0.8529	34.18	33.39	2.4	3
	83.008	17.09	0.4748	0.8614	20.63	49.07	1.4	3.6
	19.531	10.986	0.0818	0.2854	21.12	86.67	3	7.5
	35.4	18.311	0.0504	1.0168	40.89	63.29	1.6	4.1
	33.569	20.142	0.3354	0.4846	61.52	23.8	5.4	5.6
	31.128	13.428	0.0232	0.2487	48.28	62.68	5.3	3.8
	25.635	10.376	0.303	0.5351	58.53	27.4	2.7	4.5
	20.752	13.428	0.1002	0.909	48.16	35.16	2.5	3.6
	14.648	10.986	0.0685	0.2846	28.75	26.25	1.6	3
	50.049	12.817	0.0127	1.3677	27.89	57.8	1.2	4.6
	17.09	19.531	0.0789	0.4363	23.25	45.17	4.9	5.2
	37.231	28.076	0.1253	0.3131	64.94	83.62	2.4	2.7
	23.193	16.479	0.0139	1.1318	23.01	21.48	2.2	4.5
	37.842	10.376	0.0414	0.1489	59.88	87.46	2.5	4.8
[truncated: 29,663 more rows]

## Sheet: Figure 3 
Figure 3b-e	mIPSC mean and cumulative probabilties (CP)
	CP amplitude		CP IEI		CP charge transfer		CP tau decay			mean amplitude		mean frequency		mean area		mean tau decay
	WT	DPKA	WT	DPKA	WT	DPKA	WT	DPKA		WT	AKAP5DPKA	WT	AKAP5DPKA	WT	AKAP5DPKA	WT	AKAP5DPKA
	18.921	6.104	19.837	19.837	95.21	50.72	10.5	5.6		23.9659	24.8188	6.6	4.37146	367.859	192.348	13.5179	13.4985
	19.531	28.076	10.5849	10.5849	142.94	117.8	7.1	19.4		20.7619	18.4631	6.1	1.07701	373.932	381.05	16.7227	13.0001
	10.376	20.752	6.4553	6.4553	102.66	741.39	13.3	14.9		33.7032	61.2506	9	4.60937	232.508	280.73	9.67614	9.59
	10.376	15.869	5.6337	5.6337	95.15	142.27	7.2	12		19.084	39.6278	5	7	240.734	258.965	9.03784	6.5881
	14.648	16.479	11.4875	11.4875	52.73	84.11	8.1	7.8		24.9116	19.53	4.67	0.68	193.139	119.8	9.50737	9.46
	43.335	18.311	13.6259	13.6259	119.75	145.51	4.2	15.5		14.1706	32.3734	2.1	5.7	297.19	386.03	12.4258	10.9
	32.959	10.986	19.7002	19.7002	485.11	81.42	11.3	10.2		17.7348	16.1191	8	1.23506	329.996	175.6	9.44486	11.38
	12.207	10.376	0.7492	0.7492	146.67	92.29	15.1	8.1		18.4161	14.74	1.05211	0.76	167.15	163.17	9.47317	14.32
	25.635	15.869	1.3433	1.3433	56.34	120.48	5.9	11.9		32.7811	24.2848	1.7845	0.887325	192.718	195.813	5.3744	9.11858
	15.869	16.479	5.4409	5.4409	204.83	74.52	3.5	1.7		29.2876	22.42	0.598574	0.6	174.22	133.132	6.66141	11.3962
	20.142	27.466	1.3105	1.3105	537.17	141.54	7.5	16		26.1064	10.76	5.25724	2.61	284.501	157.453	9.00675	9.62588
	17.09	15.869	0.6928	0.6928	124.82	87.22	18.4	13.6		27.2225	9.66	2.08847	0.31	126.297	148.49	10.2204	9.65
	17.7	9.155	3.4174	3.4174	67.5	331.85	8.6	9		23.9804	17.08	1.48319	1.49	230.002	147.7	15.6514	18.44
	21.362	34.18	9.2822	9.2822	80.51	63.84	4.8	5		25.8217	15.4	2.02628	0.8	238.823	138.76	14.0711	19.06
	44.556	16.479	18.354	18.354	52.8	150.39	10.3	20.9		40.471	11.56	6.18981	1.71	458.709	146.3	17.8817	11.98
	12.207	28.076	17.5613	17.5613	103.03	200.68	4.6	11.2		20.938	10.99	0.937504	0.44	213.915	142.67	14.9324	13.37
	37.842	24.414	0.7721	0.7721	134.28	145.63	6.2	14.3		41.5739	20.0121	4.70698	0.446364	157.409	145.36	9.08891	16.37
	9.155	12.817	9.8947	9.8947	214.9	395.57	16.3	15.2		29.6249	35.1903	3.87919	9.966	120.259	128.7	12.1783	14.53
	14.038	19.531	5.7365	5.7365	175.72	160.1	7.6	15.4		36.0578	33.55	2.35386	2.61	163.476	356.903	12.4829	18.68
	11.597	20.142	4.0112	4.0112	279.91	166.87	17.1	23.4		12.5901	50.1074	3.47205	15	137.189	167.428	10.4279	12.6941
	33.569	18.311	5.249	5.249	57.86	294.56	11.8	13			12.48		0.86		458.078		10.9324
	8.545	28.687	10.2627	10.2627	233.7	201.48	4.2	10.7			45.97		1.18		341.141		12.2442
	12.817	12.817	2.6399	2.6399	55.24	98.14	14.8	6.1
	21.973	15.869	7.4462	7.4462	453.43	116.27	3	9.4
	11.597	29.297	1.1662	1.1662	341.61	131.84	11	8.2
	12.207	20.142	3.8496	3.8496	55.18	73.73	18.6	7.3
	26.245	20.752	1.4282	1.4282	93.14	92.1	5	12.7
	45.776	20.142	1.7564	1.7564	64.58	220.03	3.3	19.1
	33.569	20.752	19.1724	19.1724	51.45	82.89	5.3	14.7
	10.986	12.207	4.759	4.759	70.56	137.76	6.5	8
	14.038	10.376	5.1179	5.1179	145.02	274.6	5	12.9
	31.738	15.869	1.8234	1.8234	113.83	190.86	6.5	8.9
	16.479	18.311	2.0177	2.0177	160.52	142.64	13.4	5.7
	31.128	7.935	2.3273	2.3273	372.25	319.27	8.3	24.2
	15.259	19.531	2.0092	2.0092	52.19	63.96	20.6	6.1
	14.038	22.583	0.9915	0.9915	78.61	181.7	4.6	17.9
	23.193	15.259	6.3544	6.3544	120.91	91.06	8	6.6
	20.752	29.297	10.985	10.985	138	253.91	10.7	16.7
	27.466	23.804	1.1577	1.1577	101.93	184.33	6.4	11
	25.024	13.428	8.6629	8.6629	125.49	125.37	8	9.3
	12.817	15.259	1.4162	1.4162	337.04	203.92	7.1	22.3
	7.324	40.283	1.6377	1.6377	215.33	269.47	26.4	10.9
	10.376	37.842	4.4105	4.4105	259.77	94.48	16.7	18.2
	17.09	13.428	2.9108	2.9108	65	214.05	15.4	21.8
	15.259	23.193	9.6483	9.6483	51.03	288.21	5.8	13.6
	9.766	14.038	2.8516	2.8516	137.21	234.13	4.6	19
	23.804	24.414	0.6874	0.6874	407.53	236.69	10.4	11.6
	17.09	16.479	1.6511	1.6511	134.77	322.27	9.8	13.1
	34.18	33.569	7.4836	7.4836	158.39	471.8	6.7	18.7
	25.635	19.531	9.9969	9.9969	556.15	282.47	8.4	18.7
	39.063	13.428	7.8303	7.8303	190.92	68.85	17.4	10
	13.428	32.349	10.9455	10.9455	82.95	143.01	15.7	10
	20.142	25.024	2.8722	2.8722	114.32	220.34	8	25.8
	15.869	20.752	2.9057	2.9057	136.29	75.5	9.7	9.3
	23.804	9.155	14.0765	14.0765	100.04	260.56	8.3	10.1
	8.545	20.752	1.2201	1.2201	113.04	145.87	6.4	11.1
	22.583	18.311	0.8211	0.8211	143.8	259.22	9.6	14.3
	37.842	20.752	8.8689	8.8689	71.23	76.72	17.5	12
	13.428	36.011	2.9012	2.9012	306.15	209.72	5.9	21.9
	12.817	18.921	2.5813	2.5813	112.79	57.07	25.4	6.5
	28.687	15.869	11.0636	11.0636	276.55	154.17	9	24.9
	18.921	8.545	4.5714	4.5714	59.75	197.2	12.5	23.2
	29.297	31.738	1.356	1.356	114.07	292.3	7.7	12.7
	30.518	31.738	3.4196	3.4196	108.64	839.11	6.8	26.6
	18.311	10.986	1.4979	1.4979	73.73	174.99	3.4	10.7
	14.648	14.038	0.7683	0.7683	60.73	132.14	4.7	14.3
	17.09	36.011	2.4536	2.4536	101.5	766.85	3.4	10.2
	13.428	27.466	7.0174	7.0174	140.75	1141.72	4.6	19.9
	34.18	16.479	4.6558	4.6558	91.86	634.22	6.3	19.2
	13.428	34.79	1.1359	1.1359	89.05	168.58	10.3	10.8
	29.907	23.193	1.2561	1.2561	74.71	1888.06	5.3	11.8
	17.09	15.259	1.6409	1.6409	77.45	272.58	3.9	6.5
	13.428	9.766	0.6899	0.6899	270.94	243.59	3.5	10.3
	20.142	29.297	7.0327	7.0327	104.55	187.74	7.5	8.2
	18.311	10.376	7.4664	7.4664	113.16	516.54	9.7	26.9
	29.297	21.973	6.3071	6.3071	72.45	208.13	10.3	8.8
	9.766	25.024	4.0073	4.0073	88.13	339.48	6.1	19.3
	28.076	13.428	4.6918	4.6918	223.94	212.04	7.7	6.3
	20.142	37.231	4.5851	4.5851	254.39	823.73	25.7	12.4
	19.531	28.687	2.2786	2.2786	214.54	285.95	11.8	13.3
	25.635	23.193	0.4628	0.4628	185.42	154.24	12.9	8.6
	22.583	16.479	8.809	8.809	104.86	259.58	5.9	11.2
	21.362	13.428	10.9714	10.9714	61.71	1407.1	11.1	40.1
	12.817	17.7	15.826	15.826	85.33	934.57	6.4	15.7
	36.621	9.155	1.1248	1.1248	91.55	192.08	10.3	11
	37.842	6.714	0.3809	0.3809	208.56	1021.97	7.2	11.9
	10.376	21.362	0.3598	0.3598	373.9	471.07	16.4	8.7
	15.869	10.376	0.072	0.072	63.11	641.6	13.1	9.5
	17.7	12.207	0.2854	0.2854	67.69	148.19	4.8	6.8
	24.414	8.545	1.1181	1.1181	105.47	333.5	3.6	8.2
	19.531	10.376	0.4444	0.4444	52.12	362.79	7.3	16.1
	23.193	9.155	2.7294	2.7294	58.29	177	1.4	9.4
	19.531	11.597	3.1033	3.1033	82.46	220.58	4.5	10.2
	42.725	9.766	2.8799	2.8799	73	1105.41	9	39.3
	24.414	24.414	2.4042	2.4042	73.85	166.02	4.1	6.2
	25.635	5.493	1.2513	1.2513	78.31	264.59	4.4	13.8
	17.7	15.869	8.4513	8.4513	75.5	1285.52	2.1	11.6
	31.128	9.155	3.7542	3.7542	109.38	321.41	5.8	6.8
	16.479	51.88	3.9261	3.9261	52.86	67.93	7.6	2.6
	28.076	15.259	0.2323	0.2323	291.93	922.55	1.3	24.2
	14.038	8.545	1.8097	1.8097	64.88	752.44	31.7	14.8
	19.531	42.725	19.2638	19.2638	54.32	217.22	7	7.9
	12.207	14.038	7.31	7.31	63.96	192.81	5.3	8.4
	21.362	6.104	7.7164	7.7164	88.13	234.13	2	12.2
	10.376	51.88	2.9761	2.9761	245.73	181.27	7.4	10.1
	11.597	19.531	0.8325	0.8325	71.11	282.29	5.7	14.4
	31.738	22.583	0.34	0.34	50.48	285.16	3.7	10.9
	27.466	10.376	0.9378	0.9378	80.02	192.08	5.5	9.9
	20.752	7.935	1.3912	1.3912	53.22	310.97	8.6	14.9
	16.479	8.545	2.4923	2.4923	97.29	343.26	1.8	11.6
	22.583	26.855	0.5007	0.5007	84.47	1087.1	11.4	11.2
	14.038	11.597	7.8516	7.8516	70.07	448.36	3.5	9.7
	27.466	9.766	0.0894	0.0894	62.5	1369.63	3.3	20.3
	9.766	8.545	4.1734	4.1734	90.45	618.04	8.5	10.7
	45.776	12.817	0.8177	0.8177	77.27	725.95	8.9	14.2
	12.817	9.766	0.5055	0.5055	112.55	203.19	4.1	21.1
	10.376	7.935	0.3391	0.3391	52.92	518.37	8.1	11.1
	16.479	19.531	6.3163	6.3163	81.18	175.9	0.4	5.7
	34.79	10.986	4.0665	4.0665	163.21	134.22	4.2	5.2
	12.207	6.104	6.746	6.746	59.33	791.75	11.5	12.9
	14.648	17.7	0.4969	0.4969	77.15	405.03	6.4	11.6
	17.7	10.986	4.6033	4.6033	175.78	484.07	6.7	10.8
	21.362	15.869	4.8279	4.8279	199.4	306.27	18.2	16.7
	21.362	19.531	2.8675	2.8675	101.01	152.22	10.2	9.7
	8.545	10.986	2.2398	2.2398	72.2	338.38	4.2	15
	12.207	14.038	3.4849	3.4849	171.26	156.98	6.2	4.9
	13.428	10.986	3.7802	3.7802	135.86	304.93	14	11.6
	16.479	8.545	0.4824	0.4824	51.03	287.41	6.3	7.1
	12.817	12.817	2.0921	2.0921	61.95	240.91	1	13.2
	25.024	10.376	4.8861	4.8861	293.7	302.49	7.2	12.2
	12.817	15.869	0.8808	0.8808	121.34	260.44	34.3	12.2
	13.428	24.414	4.5329	4.5329	82.03	867.74	13.7	11.1
	22.583	7.935	15.3524	15.3524	190.86	89.9	9.9	5.6
	12.817	10.376	1.026	1.026	100.77	2068.3	14.5	12.5
	21.973	10.376	0.0494	0.0494	70.07	243.9	7.3	13.1
	16.479	12.817	0.8413	0.8413	121.83	222.96	4.7	10.2
	17.7	10.986	0.2027	0.2027	64.45	937.13	10	11.5
	30.518	17.7	0.2897	0.2897	69.95	267.03	1.4	8
	76.294	7.324	1.2156	1.2156	52.8	107.48	6.8	9
	18.311	7.935	0.5639	0.5639	56.21	791.5	2.7	13.4
	29.907	6.104	0.1513	0.1513	84.84	271.67	3.5	13.6
	18.311	8.545	3.2433	3.2433	82.4	341.8	5.5	13.5
	21.973	17.09	15.191	15.191	77.88	215.88	6	8.8
	14.648	9.766	3.1985	3.1985	125.92	126.16	7.9	6.3
	11.597	7.324	3.6304	3.6304	52.61	1748.17	13.3	15.2
	18.311	6.104	1.4343	1.4343	105.84	781.07	1.3	15.4
	11.597	7.324	0.6917	0.6917	62.87	893.01	10	26
	20.142	17.7	0.1291	0.1291	62.99	587.46	7.1	10.5
	15.869	7.935	7.609	7.609	100.52	306.52	3.9	20.9
	25.635	7.324	2.1219	2.1219	100.77	629.33	7.4	12.3
	13.428	8.545	2.341	2.341	52.98	606.93	7.6	13.3
	26.245	13.428	1.1998	1.1998	100.4	689.64	3.8	23.1
	21.973	17.09	0.812	0.812	91.98	253.78	5.3	13.8
	13.428	7.324	5.3486	5.3486	98.39	744.02	3.6	15.3
	12.817	32.959	5.5941	5.5941	75.99	4253.66	8.7	35.5
	11.597	7.324	17.0446	17.0446	62.99	140.5	8.2	4.8
	15.259	17.09	12.1706	12.1706	149.23	862.61	3.1	10.9
	29.907	5.493	1.0596	1.0596	94.12	331.6	8.7	11.4
	60.425	7.935	7.1689	7.1689	153.26	489.2	9	14.3
	10.986	6.104	0.1063	0.1063	264.04	1228.58	14.1	15.9
	77.515	10.986	3.6741	3.6741	225.34	341.49	25.2	16.5
	14.648	9.155	3.3281	3.3281	87.46	1961.12	18	40.1
	12.817	10.376	0.6828	0.6828	120.18	667.36	7.6	11
	54.321	9.155	0.2113	0.2113	151.67	1131.16	9.6	15.3
	15.869	50.659	1.0176	1.0176	78.74	291.2	13.9	12.6
	17.09	7.935	4.3931	4.3931	180.48	406.8	8.3	10.7
	76.294	76.904	0.5134	0.5134	227.66	97.35	15.8	3.5
	32.959	7.935	1.8309	1.8309	63.42	568.66	22.7	11.6
	42.725	7.935	1.8599	1.8599	334.66	243.59	2.7	10.5
	48.828	13.428	0.7714	0.7714	95.52	359.68	34	16
	18.921	17.7	2.2375	2.2375	326.48	283.2	8.4	8.2
	14.038	7.324	8.028	8.028	141.48	675.42	31.4	11.9
	36.011	29.907	3.531	3.531	360.11	743.77	12.9	21.3
	21.362	7.935	10.1865	10.1865	81.97	189.76	39.5	9.3
	7.324	32.349	1.1245	1.1245	320.43	286.99	6.9	10.4
	20.142	6.104	0.2649	0.2649	56.46	1656.01	38.8	14
	22.583	23.193	19.3647	19.3647	111.33	527.77	3.8	13.3
	25.024	10.986	9.5584	9.5584	181.34	183.78	9.4	6.9
	22.583	21.973	2.8924	2.8924	86.98	553.71	18.1	15.3
	18.311	12.207	1.2173	1.2173	66.35	430.24	4.2	13
	69.58	6.714	14.0248	14.0248	178.89	663.64	2.5	10.6
	17.7	13.428	27.7661	27.7661	372.13	969.73	17.5	20.6
	13.428	110.474	1.6707	1.6707	93.69	403.38	31.8	9.9
	16.479	60.425	2.6984	2.6984	211.73	288.57	3.6	12.2
	36.011	13.428	4.2324	4.2324	81.48	169.07	16.9	7
	32.959	11.597	16.5791	16.5791	242.25	1751.71	8.6	10.1
	9.155	14.648	4.6337	4.6337	207.95	1136.23	26.4	14.4
	13.428	10.986	6.1507	6.1507	94.97	675.48	22.4	10.4
	23.804	8.545	17.4972	17.4972	62.87	738.95	8.5	13.2
	28.076	19.531	5.4432	5.4432	158.63	1535.95	6.2	32
	15.259	10.986	9.0415	9.0415	148.86	937.99	15.1	12
	20.142	25.635	13.9558	13.9558	192.08	747.86	12.3	12.6
	12.207	12.817	9.1795	9.1795	102.66	3944.52	20.4	34.4
	21.362	5.493	6.2655	6.2655	122.44	141.36	9.3	10
	18.921	30.518	3.7022	3.7022	59.08	314.58	11.7	14.7
	27.466	15.869	26.9119	26.9119	105.53	466.13	1	15.5
	28.076	11.597	6.0631	6.0631	123.6	509.22	11.7	19.1
	19.531	11.597	2.2544	2.2544	100.95	664.43	13.3	15.3
	17.09	7.324	4.1666	4.1666	122.62	192.44	5.5	9.3
	68.359	10.986	4.6987	4.6987	74.83	545.65	13.1	16
	30.518	17.7	6.3076	6.3076	357.85	752.26	2.2	32.4
	29.907	8.545	0.0982	0.0982	176.51	1962.71	40.1	14.1
	18.311	8.545	0.2486	0.2486	245	1241.82	14.8	30.2
	30.518	7.935	1.9605	1.9605	204.04	486.08	21.7	12.5
	14.038	5.493	0.5924	0.5924	55.42	308.96	16.1	10.9
	20.142	6.714	0.9013	0.9013	98.27	1621.4	3.5	29.4
	8.545	8.545	2.6499	2.6499	133.85	287.48	9.9	12.8
	28.687	7.935	11.6897	11.6897	131.71	196.84	12.9	9.2
	21.362	7.935	0.9256	0.9256	64.64	637.21	14.1	11.7
	11.597	8.545	1.7888	1.7888	171.94	185.36	1.3	10.6
	32.959	9.155	14.3506	14.3506	82.76	263.61	11	7.9
	14.038	6.104	14.0982	14.0982	132.63	230.41	8.8	13.9
	47.607	15.869	12.624	12.624	142.64	1008.48	13.1	28.9
	8.545	18.311	7.0041	7.0041	81.42	173.28	8.5	7.7
	32.349	9.766	18.6523	18.6523	58.04	591.43	6.4	14.2
	14.038	17.09	1.4406	1.4406	92.35	173.95	5.2	9.5
	23.193	9.766	19.1666	19.1666	84.35	459.17	6.5	18.4
	33.569	7.935	0.175	0.175	370.91	955.93	8.2	12.5
	32.349	12.207	4.0787	4.0787	87.89	2232.36	20.2	9
	41.504	6.104	44.4814	44.4814	98.75	418.34	5.6	8.7
	11.597	16.479	8.5529	8.5529	71.59	267.27	2	13.2
	16.479	8.545	18.9174	18.9174	74.04	275.51	3.4	10
	10.986	9.155	0.8146	0.8146	440.92	109.13	4.2	6.9
	21.973	7.324	29.9649	29.9649	147.77	588.26	5	13.8
	14.038	19.531	68.0367	68.0367	152.77	406.07	5.4	6.6
	8.545	16.479	1.076	1.076	150.88	116.76	7.8	8.6
	9.766	12.817	14.0288	14.0288	840.82	695.62	5.6	13.4
	25.635	17.09	15.5588	15.5588	73.79	904.54	4.7	13.7
	12.207	20.142	25.7262	25.7262	338.99	364.69	7.6	15.4
	20.142	20.142	19.5852	19.5852	188.54	277.89	3.4	11.7
	26.245	21.973	12.6424	12.6424	76.66	798.28	6.2	10
	12.207	20.142	29.0875	29.0875	289.79	140.44	6.1	6.8
	18.921	33.569	21.848	21.848	112	391.85	4.6	13.5
	24.414	21.973	1.8194	1.8194	159.24	551.15	5.1	11.9
	12.817	20.752	25.6972	25.6972	176.09	440.67	3.8	8.6
	17.09	45.166	2.544	2.544	66.77	314.03	4	12.3
	13.428	10.376	3.4042	3.4042	59.57	131.47	3.2	8.4
	48.828	28.076	0.8364	0.8364	155.88	229.49	4	6.9
	12.817	24.414	2.2647	2.2647	351.26	611.51	5	9.3
	29.907	21.973	4.2414	4.2414	318.05	300.9	5.7	7.6
	27.466	16.479	10.1261	10.1261	71.72	329.83	5.8	11.5
	11.597	20.752	2.3232	2.3232	368.04	458.62	4.4	14.2
	19.531	26.245	1.7606	1.7606	105.9	382.69	4.2	15.2
	10.376	15.869	5.8291	5.8291	67.69	146.3	6.1	7.2
	14.038	21.362	4.1961	4.1961	125.43	921.51	3.5	27.8
	13.428	21.362	7.9675	7.9675	58.59	244.63	4.3	12.2
	32.959	17.7	1.4407	1.4407	54.69	83.5	2.8	4.7
	31.128	34.79	1.2832	1.2832	98.21	286.99	3.1	12
	28.076	43.945	2.2245	2.2245	276.37	219.42	3.1	9.5
	11.597	45.166	4.2882	4.2882	161.74	1388.92	5	40.1
	12.817	13.428	3.3812	3.3812	98.14	176.7	6.9	7.5
	11.597	21.362	0.9304	0.9304	234.99	412.35	4.6	11
	10.986	22.583	2.7249	2.7249	289.98	634.58	4.6	12
	36.621	25.024	1.5215	1.5215	178.65	254.09	9	11.3
	23.804	5.493	1.1862	1.1862	57.13	1301.27	6.4	23.5
	18.921	17.7	0.8591	0.8591	123.96	162.96	4.7	8.4
	34.18	20.752	5.1965	5.1965	51.27	557.62	2.4	13.4
	20.752	9.766	4.956	4.956	189.7	367.8	4.1	14.4
	29.907	82.397	7.6475	7.6475	76.23	487.24	4.4	17.6
	29.907	54.321	4.4955	4.4955	275.63	337.89	4.1	8.1
	17.09	10.376	3.4308	3.4308	80.38	349.06	5.4	14.8
	14.038	25.024	1.0932	1.0932	116.15	692.87	5.7	17.6
	21.973	10.376	0.0693	0.0693	387.76	202.88	9.1	9.4
	17.09	12.207	0.2631	0.2631	66.16	638	3.6	16.4
	15.259	26.245	0.6043	0.6043	109.38	485.35	6.2	16.1
	20.752	11.597	5.102	5.102	327.33	288.76	3.9	19.3
	26.855	11.597	6.3139	6.3139	195.62	236.39	3.4	11.8
	18.921	6.104	2.6973	2.6973	232.61	1150.51	5	21.4
	28.076	28.687	13.888	13.888	184.51	263.61	4.2	8.6
	29.907	47.607	5.0429	5.0429	162.84	417.54	5.1	15.4
	18.921	39.063	5.6793	5.6793	95.34	279.11	6.9	13.8
	17.09	6.714	17.3454	17.3454	98.45	481.26	4.8	13.6
	9.766	33.569	0.7728	0.7728	306.52	284.18	3.8	10.6
	19.531	8.545	16.3114	16.3114	247.19	309.63	4.7	14.6
	19.531	103.76	1.9773	1.9773	79.9	568.3	4.5	13.6
	27.466	13.428	0.4971	0.4971	86.98	449.22	5.3	13.6
	14.038	11.597	21.6292	21.6292	102.84	631.9	5.4	11.5
	66.528	37.842	0.2933	0.2933	105.77	196.53	5.2	8.4
	31.738	9.766	5.3305	5.3305	522.64	611.51	4.7	11.1
	11.597	14.648	2.7099	2.7099	386.84	270.45	8	12.7
	25.024	28.076	4.2062	4.2062	78.19	359.68	8	7.6
	16.479	10.986	9.6838	9.6838	106.69	209.35	5.4	7.4
	43.945	20.142	1.9895	1.9895	1332.52	618.29	7.5	10.8
	11.597	16.479	0.0936	0.0936	147.52	208.44	5.1	12.8
	17.7	29.297	7.1514	7.1514	174.62	208.8	5.6	10.6
	21.362	18.921	20.5155	20.5155	328.13	326.42	7.4	7.4
	41.504	50.659	6.4547	6.4547	140.99	528.63	5.4	20.3
	18.921	26.855	6.4848	6.4848	173.89	955.02	4.9	13.7
	32.349	34.79	0.3254	0.3254	167.54	1417.42	4.1	35.3
	20.752	23.193	4.1914	4.1914	75.01	450.13	4.8	17.2
	68.359	61.646	3.9444	3.9444	629.88	415.41	3.9	9.1
	15.259	9.155	3.7918	3.7918	92.96	322.63	3.1	15.5
	15.259	20.142	1.431	1.431	136.78	284.3	5.4	11.8
	101.318	32.349	10.0274	10.0274	241.21	629.39	3.8	13
	33.569	18.921	3.0068	3.0068	88.07	127.26	6.4	13.4
	29.297	54.321	1.3923	1.3923	72.27	615.17	5.7	17.3
	17.09	68.97	1.8187	1.8187	149.35	314.45	5.7	18.5
	17.7	23.193	3.5505	3.5505	96.13	525.15	4.7	13.4
	47.607	31.738	1.4771	1.4771	429.14	1320.13	3.7	34
	31.738	18.921	3.4236	3.4236	253.91	495.24	3.2	14
	24.414	34.79	2.3489	2.3489	280.94	442.63	21.3	11.3
	25.635	29.907	2.8544	2.8544	303.71	329.59	5.2	13.1
	39.673	9.766	0.1414	0.1414	191.1	460.75	4.8	11.3
	92.163	14.648	4.3857	4.3857	181.58	340.58	10.4	8.7
	19.531	7.935	2.6348	2.6348	678.16	277.95	5.2	13.2
	10.376	14.648	2.2535	2.2535	356.08	1670.17	7.5	26.1
	10.986	26.855	1.2233	1.2233	53.83	152.53	7	8.6
	32.959	10.376	0.6064	0.6064	176.33	320.19	6.7	13.6
	24.414	6.104	4.6408	4.6408	406.01	520.02	2.5	14.8
	14.648	7.935	14.4265	14.4265	90.09	364.56	4.6	11.8
	16.479	7.935	30.2607	30.2607	238.83	236.82	7.7	12
	79.956	5.493	7.9365	7.9365	336.79	522.46	4.4	17.7
	21.362	17.7	6.982	6.982	368.9	141.91	5.9	7.1
	18.311	17.09	6.2959	6.2959	63.78	473.57	6.4	17
	10.986	14.038	11.838	11.838	89.54	271.42	5.8	11.2
	17.09	28.076	11.7243	11.7243	147.52	415.65	4.7	19.4
	15.259	32.349	3.1425	3.1425	86.18	800.48	3.8	23.4
	20.142	42.725	17.6977	17.6977	633.06	969.18	5.2	25.1
	12.817	12.817	3.9595	3.9595	207.15	447.63	7.2	13.4
	19.531	12.817	19.4159	19.4159	167.11	458.25	5.8	11
	53.101	21.973	8.5753	8.5753	169.25	200.62	7.1	12.1
	14.038	8.545	2.3515	2.3515	144.41	194.95	3	12.5
	44.556	53.101	41.242	41.242	216.92	702.82	7.3	13.2
	9.766	10.376	4.935	4.935	304.81	199.28	5.7	16.4
	32.349	6.104	0.3125	0.3125	129.15	240.36	8.5	13.5
	31.128	7.935	15.8039	15.8039	81.97	356.32	5.7	14.1
	13.428	35.4	3.2135	3.2135	427.92	451.84	5.4	10
	14.648	9.155	0.3565	0.3565	156.62	207.58	5.3	15.8
	16.479	13.428	0.7351	0.7351	320.01	145.39	8.1	5.6
	25.635	15.869	1.5215	1.5215	182.8	110.84	6.3	7.1
	18.921	6.104	0.242	0.242	159.12	182.31	5.1	13.9
	48.218	10.986	3.0113	3.0113	178.28	624.88	3.9	12.1
	50.049	12.817	0.4722	0.4722	279.11	257.2	2.7	9.4
	39.063	7.935	2.7289	2.7289	250.79	376.83	6.7	14.8
	17.09	8.545	1.2565	1.2565	220.34	1551.58	5.9	13.4
	20.142	7.935	1.3508	1.3508	637.94	340.45	5.1	11.9
	27.466	13.428	2.8692	2.8692	70.19	367.92	3.2	15.7
	20.142	12.207	0.89	0.89	95.09	306.15	7.2	9.9
	10.986	12.207	1.042	1.042	190.43	234.19	3	9.6
	21.362	10.376	2.1567	2.1567	267.4	494.87	5	13.5
	12.207	12.817	0.8848	0.8848	62.93	376.1	3.9	12.8
	49.438	6.104	0.1151	0.1151	77.39	345.83	5.9	30.5
	28.687	6.714	0.1433	0.1433	352.23	216.31	5	10
	16.479	16.479	0.173	0.173	95.34	985.47	4	17.8
	32.349	12.207	0.279	0.279	462.46	1044.01	7	23.3
	13.428	6.104	0.8645	0.8645	120.12	809.75	6.4	14.5
	20.142	9.155	2.0265	2.0265	143.31	121.28	7.3	9.6
	23.804	12.817	0.6106	0.6106	209.41	115.66	4.7	8.4
	32.349	9.766	2.6317	2.6317	268.37	95.4	4.7	9.4
	17.7	6.714	1.6951	1.6951	440.98	204.28	5.5	11.6
	26.245	7.324	3.4197	3.4197	470.76	240.48	3.7	12.5
	17.7	9.766	0.8754	0.8754	105.53	325.68	6.5	14.9
	16.479	21.973	0.447	0.447	117.86	864.38	6.5	15.2
	18.921	16.479	4.3405	4.3405	115.91	465.52	3	17.6
	18.921	7.935	0.1775	0.1775	107.06	484.92	3.5	16.7
	14.648	6.104	1.1012	1.1012	187.32	215.33	6.2	11.8
	36.621	13.428	0.3187	0.3187	92.65	106.99	4.2	11.1
	17.09	5.493	0.3105	0.3105	273.25	395.57	5.7	13
	14.648	14.648	0.5664	0.5664	140.2	430.6	4.8	20.2
	18.921	11.597	0.555	0.555	50.54	164.31	6.5	10.6
	9.766	7.324	3.1966	3.1966	154.3	856.26	5.1	18.2
	34.18	9.766	3.1304	3.1304	79.65	339.36	2.1	14.5
	17.09	8.545	0.5953	0.5953	412.23	542.42	3.9	13.5
	20.752	7.935	0.9625	0.9625	125.61	236.94	5.7	9
	9.155	11.597	0.7954	0.7954	301.27	154.11	6.4	8.8
	21.973	10.376	2.6874	2.6874	78.8	227.36	6.5	11.1
	31.128	6.104	2.2785	2.2785	71.35	178.53	6.4	10.6
	18.921	18.311	1.4165	1.4165	65.31	806.15	4.2	16
	28.076	10.986	4.6221	4.6221	53.41	240.05	6.9	19.3
	27.466	13.428	0.1198	0.1198	310.67	301.39	3.9	12.2
	15.869	18.921	10.9365	10.9365	79.83	380.62	3.5	12.2
	27.466	10.376	0.0433	0.0433	399.6	155.15	9.6	8.9
	21.362	9.155	0.0885	0.0885	127.69	219.91	6.9	12.2
	75.684	9.155	0.1741	0.1741	178.83	318.79	5.1	16.2
	12.817	5.493	0.6555	0.6555	391.6	158.2	5.3	11.5
	12.817	13.428	0.6398	0.6398	67.32	587.65	5	11.3
	26.245	6.714	1.4279	1.4279	91.8	274.9	6.8	21.9
	18.311	6.714	1.9405	1.9405	102.72	242.49	3.1	9.9
	31.738	6.104	1.402	1.402	205.69	421.63	9.2	13
	8.545	7.324	0.0495	0.0495	69.27	277.59	4.5	15.2
	25.635	7.935	2.2891	2.2891	220.21	171.02	4.7	11
	31.128	15.259	0.502	0.502	60.06	507.26	5.1	19.3
	12.207	7.324	0.4699	0.4699	181.03	284.18	4.3	13.2
	15.259	12.207	0.7977	0.7977	100.95	163.27	3.1	9.3
	39.063	13.428	0.618	0.618	269.78	425.84	5.5	26.5
	27.466	14.648	0.0387	0.0387	342.9	405.21	2.7	15
	21.973	12.207	1.4122	1.4122	121.95	400.94	5.6	11.8
	19.531	7.935	2.4421	2.4421	284.36	692.81	7.2	14.1
	29.297	20.142	0.9407	0.9407	254.52	880.49	3.6	12.3
	16.479	12.817	0.6399	0.6399	69.64	363.83	7.1	13
	9.766	9.155	0.7768	0.7768	61.65	193.3	4.4	12.3
	16.479	17.7	0.3725	0.3725	130.98	970.52	4	22.8
	12.817	18.921	0.0733	0.0733	174.01	161.62	4.3	11.9
	47.607	7.935	1.9583	1.9583	267.03	155.7	2.8	11.8
	9.766	9.155	0.0666	0.0666	165.89	201.48	5	11.6
	16.479	13.428	0.4473	0.4473	89.42	211.85	4.9	13.6
	10.986	9.155	1.1878	1.1878	644.78	195.74	7.4	12.7
	17.7	14.038	3.2748	3.2748	164	177.25	4.9	10.6
	10.986	10.376	1.2369	1.2369	100.59	784.55	8.2	16.6
	18.311	8.545	2.006	2.006	102.17	142.7	6.6	7.1
	26.245	14.038	1.1918	1.1918	128.3	402.77	2.5	24.6
	34.79	12.207	0.6325	0.6325	261.54	646.85	3.8	14.5
	7.935	7.324	0.8147	0.8147	230.65	267.27	8	11.1
	12.817	5.493	1.8626	1.8626	52.31	130.49	6.3	15
	25.635	12.207	5.7923	5.7923	142.88	290.53	6.2	10.4
	28.076	9.766	1.0635	1.0635	55.36	623.17	4.1	15.1
	7.935	9.155	0.1191	0.1191	174.01	359.25	5.6	15.3
	23.804	5.493	2.637	2.637	119.02	332.95	4	16.9
	43.335	8.545	1.061	1.061	205.51	215.09	3.7	16.4
	15.259	10.376	2.3463	2.3463	63.48	1052.19	9.2	17.7
	12.207	12.207	0.8493	0.8493	226.56	299.07	5.3	10.4
	21.362	8.545	0.8484	0.8484	204.65	242.98	2.8	12.8
	18.921	12.817	1.8332	1.8332	363.22	251.1	5.5	13.1
	10.376	9.155	0.3426	0.3426	318.73	247.38	6.8	13.3
	10.376	14.038	2.171	2.171	199.77	149.41	5.7	9.8
	48.828	17.09	6.1385	6.1385	193.6	281.25	3.5	13.7
	22.583	15.869	1.6616	1.6616	98.82	142.58	4.8	10.4
	12.817	16.479	1.8581	1.8581	253.05	419.8	5.3	22.1
	20.142	10.376	0.272	0.272	118.84	462.89	4.2	21.1
	24.414	14.038	1.4206	1.4206	206.05	105.77	4.7	9
	42.114	6.714	1.1066	1.1066	124.69	2845.89	4.7	15.9
	23.193	18.921	0.3283	0.3283	116.52	737.73	10.4	16.4
	23.804	12.817	0.8871	0.8871	182.25	207.58	4.7	11.9
	12.817	7.324	0.3094	0.3094	141.78	677.49	4	18
	20.142	12.817	0.7818	0.7818	50.35	323.61	3.3	12.8
	12.207	11.597	0.1193	0.1193	148.01	232.91	6.4	10.4
	15.869	8.545	0.6495	0.6495	95.58	546.87	5.9	11.9
	29.297	10.376	0.0432	0.0432	164	375.18	4.3	15.3
	24.414	18.921	4.4944	4.4944	168.88	690.86	12.2	15.7
	7.324	12.207	2.9276	2.9276	83.56	115.48	4.8	4.4
	24.414	15.259	3.0323	3.0323	158.02	174.93	4.7	8.4
	15.869	15.869	0.2565	0.2565	206.48	136.54	4.2	10.7
	25.635	12.817	7.9345	7.9345	79.35	228.76	5.6	18.6
	25.635	8.545	0.2824	0.2824	97.47	337.95	5.4	13.3
	39.673	6.714	0.5043	0.5043	220.46	255.62	5.5	13.3
	15.869	6.104	0.0755	0.0755	135.19	380.8	3.9	18.5
	23.804	22.583	1.0185	1.0185	181.76	320.25	5.2	13.3
	64.087	9.155	2.8063	2.8063	204.04	574.52	11	16.3
	63.477	7.935	0.4223	0.4223	177.06	229.92	3.5	7.3
	61.646	14.648	1.7537	1.7537	628.17	189.64	4	15.6
	23.804	11.597	1.6031	1.6031	115.66	138.12	5.5	9.2
	11.597	10.986	2.8823	2.8823	59.45	404.85	6.9	12.6
	17.09	9.155	2.4025	2.4025	116.33	446.66	4.1	14.9
	20.752	12.207	1.638	1.638	119.26	176.57	2.5	11
	21.362	14.648	0.6645	0.6645	258.24	446.29	5.5	14.3
	89.111	10.986	3.3668	3.3668	247.8	269.9	4.7	7.9
	7.935	7.324	0.383	0.383	207.46	258.18	6.7	17.8
	25.024	6.714	0.6264	0.6264	170.78	693.54	4.7	11.5
	65.308	10.376	2.1015	2.1015	307.43	319.76	5.5	16.3
	36.011	5.493	0.0319	0.0319	158.94	258.79	5	11.6
	20.142	7.324	1.3886	1.3886	96.13	159.06	4.6	12
	63.477	7.935	3.1792	3.1792	136.41	573.85	7.1	10.5
	25.024	7.935	2.9859	2.9859	227.6	1299.87	3.7	30.4
	46.997	9.155	0.1517	0.1517	284.18	872.68	4.7	16.1
	22.583	9.766	3.2152	3.2152	313.11	527.28	6.7	19.7
	12.817	6.104	10.0549	10.0549	93.44	168.27	5.6	12.9
	63.477	12.207	1.231	1.231	113.65	182.8	5.3	8.3
	18.921	8.545	8.4371	8.4371	734.5	122.07	7.6	4.3
	21.362	10.986	0.4419	0.4419	57.5	665.22	6.7	16.2
	14.038	7.324	0.0805	0.0805	215.03	259.09	7.3	16.5
	24.414	7.935	2.639	2.639	285.95	398.86	2.1	18
	21.973	9.766	11.8122	11.8122	64.39	801.03	7.6	23.6
	26.245	12.817	6.5904	6.5904	413.09	318.12	6.6	12.3
	53.101	9.155	4.5229	4.5229	127.14	268.07	3.9	18.8
	18.311	6.714	11.4921	11.4921	120.24	366.15	5.2	19.4
	15.259	6.714	23.239	23.239	278.87	572.57	6.3	20.4
	54.932	9.155	36.3942	36.3942	123.41	787.72	5.9	13.6
	17.7	10.986	16.6526	16.6526	365.17	586.79	5.3	17.3
	21.362	10.376	2.7384	2.7384	282.35	1247.19	11	16.4
	15.259	10.986	27.4285	27.4285	185.49	243.53	7.7	14
	23.193	10.986	18.8308	18.8308	301.27	115.17	3.8	9
	19.531	8.545	32.4772	32.4772	97.84	283.39	7.4	18.8
	10.376	7.935	1.0031	1.0031	84.78	224.85	5.3	13.1
	17.7	8.545	75.9107	75.9107	138.79	211.18	3.3	15.6
	17.09	14.648	16.2378	16.2378	341.37	465.76	1.9	16.3
	82.397	12.817	5.4578	5.4578	221.68	83.31	4.7	11.8
	23.804	12.207	1.6125	1.6125	115.72	75.5	5.7	6.5
	55.542	9.155	1.0311	1.0311	124.33	354.43	4.3	15.5
	28.687	12.817	0.084	0.084	200.07	244.81	3.9	8.3
	32.349	19.531	4.1063	4.1063	293.09	159.42	6.6	7.1
	20.142	17.09	0.0773	0.0773	182.25	301.76	6.4	19.6
	18.921	14.648	2.8867	2.8867	128.78	273.99	5	15.2
	8.545	12.207	1.4396	1.4396	139.89	327.39	5.5	15.1
	28.687	12.207	0.6418	0.6418	120.61	397.83	4	13.6
	56.763	18.921	0.0982	0.0982	220.58	742.8	3.1	16.6
	7.935	31.128	0.7537	0.7537	270.45	900.51	8.6	21.3
	19.531	20.752	0.9601	0.9601	176.39	145.02	5.3	10.6
	22.583	11.597	0.9292	0.9292	147.58	242.07	5.4	12.9
	23.804	21.362	0.7856	0.7856	70.98	257.63	4.6	15.9
	28.076	6.714	2.5253	2.5253	50.35	411.07	6.9	15.1
	32.959	10.986	5.2103	5.2103	105.04	701.72	4	12.3
	14.038	19.531	1.4482	1.4482	166.32	250.43	4.5	10.8
	64.087	32.959	2.1494	2.1494	69.95	175.48	4.1	11.3
	23.193	9.155	5.7834	5.7834	119.69	200.5	6	17.5
	32.959	7.935	1.2877	1.2877	189.27	251.53	3.4	14.2
	29.907	9.766	0.7067	0.7067	158.57	115.6	5.7	8.4
	78.125	20.142	3.539	3.539	115.05	231.45	6	11.4
	15.869	13.428	0.3423	0.3423	103.64	1180.73	4.4	38.3
	25.635	18.311	4.1184	4.1184	718.2	783.94	3.6	18.8
	28.076	20.142	2.511	2.511	145.26	662.72	4.3	16
	18.311	21.362	2.9428	2.9428	268.68	462.52	7.1	14.1
	45.166	13.428	1.1789	1.1789	175.78	196.66	3.7	11.9
	29.297	15.869	2.2985	2.2985	50.54	126.1	9.7	7.8
	43.335	14.648	0.192	0.192	64.64	249.76	6.4	11.4
	8.545	7.935	0.7893	0.7893	100.28	990.36	3	17.8
	46.997	16.479	0.8912	0.8912	154.79	167.3	8.9	13.6
	22.583	15.869	0.4838	0.4838	52.12	152.1	3.4	6.6
	21.973	28.076	3.1708	3.1708	1019.17	356.08	6.2	27.6
	37.231	14.648	0.7722	0.7722	147.77	230.35	3.3	11
	29.297	10.986	1.7453	1.7453	361.94	331.97	8.4	18.5
	17.09	40.894	1.2152	1.2152	657.29	945.74	8.2	14.1
	12.817	46.387	2.0089	2.0089	95.76	200.07	6	15.3
	10.376	21.362	0.8116	0.8116	108.95	491.27	13.1	17.1
	45.776	29.907	0.355	0.355	316.28	238.59	3.9	15.4
	14.648	9.155	0.8165	0.8165	131.1	427.37	6.5	13.5
	23.804	26.245	1.9498	1.9498	222.72	244.45	5.9	10.4
	20.142	17.09	4.4974	4.4974	173.71	108.34	3.7	8.3
	27.466	16.479	1.1181	1.1181	109.8	181.52	4.6	14.1
	15.869	14.038	0.1857	0.1857	80.02	336.61	4	25.2
	17.09	13.428	0.7858	0.7858	165.65	157.59	5.5	10.8
	65.308	10.986	2.9874	2.9874	98.57	58.65	2.6	7.5
	7.935	18.311	0.4159	0.4159	68.18	1273.99	3.7	16.4
	25.024	13.428	0.6729	0.6729	111.94	434.45	6.7	13.3
	14.038	7.935	0.2131	0.2131	308.72	254.46	6.6	21.6
	9.766	12.817	0.1888	0.1888	100.83	211	5.3	10
	29.907	18.311	1.606	1.606	210.82	185.85	5.8	7.8
	14.038	11.597	0.0388	0.0388	94.36	846.92	9.1	17.1
	20.142	18.921	4.2232	4.2232	159.67	107.06	5.5	7.2
	15.259	39.063	1.632	1.632	359.99	76.72	2.7	8.1
	10.376	21.973	0.9105	0.9105	410.22	613.46	4.4	12.2
	37.842	14.648	1.7037	1.7037	62.01	82.21	6	7.7
	16.479	17.09	3.8465	3.8465	188.54	89.36	7.8	11.2
	26.245	18.921	1.8415	1.8415	119.57	356.87	2.7	14.4
	39.063	20.752	2.8777	2.8777	121.28	196.84	4.7	15.6
	22.583	9.766	0.1546	0.1546	135.68	228.82	3.7	21.4
	25.635	10.376	8.7378	8.7378	96.86	139.47	5.6	12.7
	8.545	21.973	3.866	3.866	659.79	1186.95	5.3	28.9
	10.376	32.349	1.9129	1.9129	130.74	598.88	5.7	25.6
	16.479	10.376	9.6631	9.6631	80.38	171.88	10.2	16.6
	26.245	7.324	0.7634	0.7634	237	745.12	3.3	13.9
	20.142	13.428	4.8095	4.8095	343.51	102.48	3.9	11.5
	26.245	12.817	6.6762	6.6762	189.09	285.83	5.1	15.9
	68.359	12.817	16.9712	16.9712	76.23	149.35	5.2	11.3
	43.335	53.101	5.4137	5.4137	222.23	112.18	4.5	9.8
	15.259	15.869	0.4411	0.4411	231.45	639.4	5.9	23.9
	14.648	10.376	5.1459	5.1459	152.95	423.03	5.9	8.4
	17.7	16.479	3.6041	3.6041	179.08	142.46	5.3	9.7
	64.087	12.817	10.1018	10.1018	104.43	219.91	4.7	16.1
	13.428	24.414	7.8701	7.8701	233.34	123.9	9.1	10.7
	22.583	10.376	1.3952	1.3952	506.9	399.6	3.8	26.2
	34.79	15.259	3.7469	3.7469	65.31	420.41	5.6	13.4
	10.376	12.207	1.8068	1.8068	246.64	291.93	6	12.2
	20.142	7.324	0.8105	0.8105	502.69	262.7	4.7	19.4
	28.687	28.076	0.767	0.767	114.69	417.36	5.3	23.5
	21.362	23.193	4.0478	4.0478	73.67	150.15	7.3	10
	54.932	15.869	2.9543	2.9543	81.36	212.65	5.2	11.1
	75.684	7.324	11.1481	11.1481	182.19	169.07	3.6	8.2
	18.311	29.297	0.4599	0.4599	297.67	205.57	4.5	10.4
	16.479	13.428	1.9187	1.9187	237.55	457.76	6.3	21.7
	15.259	13.428	3.6637	3.6637	186.16	94.6	6	9.1
	12.817	10.376	1.4164	1.4164	98.02	697.57	6.4	14.6
	17.09	12.817	1.7814	1.7814	132.2	207.46	5.1	11.3
	29.297	16.479	5.9677	5.9677	302.43	174.68	3.2	17
	14.038	18.921	7.6707	7.6707	91.74	290.47	8.3	22.1
	12.207	14.038	4.328	4.328	724.67	262.02	5.5	17.9
	12.207	37.231	10.5743	10.5743	236.94	198.36	4.3	10.8
	44.556	16.479	1.7499	1.7499	76.29	243.59	10.1	12.5
	28.076	12.817	0.366	0.366	110.84	348.51	5.4	19.6
	28.687	9.766	0.6164	0.6164	258.18	1032.41	5.1	13.2
	15.259	18.311	1.3929	1.3929	57.56	1516.05	5.3	16.7
	10.376	18.921	3.5093	3.5093	134.22	338.26	5.2	15.5
	74.463	12.207	3.7619	3.7619	75.62	226.38	3.7	10.2
	14.648	20.142	1.6083	1.6083	482.12	746.4	4	13.6
	56.152	14.038	5.5382	5.5382	77.45	181.64	3	17.1
	16.479	11.597	2.3075	2.3075	266.66	145.81	4.4	8.3
	20.752	21.362	9.5502	9.5502	75.56	153.81	3.3	7.5
	18.921	17.09	2.0023	2.0023	508.85	738.46	5.8	14.5
	23.804	6.104	2.1731	2.1731	88.93	213.01	4.5	10.7
	42.725	7.324	0.53	0.53	657.1	2568.48	5.7	18.3
	61.646	10.986	5.6585	5.6585	253.11	157.78	4.4	14.1
	27.466	17.09	0.0493	0.0493	94.73	278.81	6.3	12.3
	34.79	11.597	0.7831	0.7831	369.2	519.47	6	10.7
	23.804	9.155	0.2219	0.2219	465.7	357.48	4.3	14.1
	17.7	25.635	1.8802	1.8802	96.68	336.79	6.5	24.5
	25.024	9.766	0.4145	0.4145	95.34	1216.06	8	14.9
	43.335	9.766	0.769	0.769	84.05	198.67	5.2	11.1
	20.142	43.335	6.1714	6.1714	55.3	134.28	5.8	12.6
	11.597	9.766	7.6092	7.6092	169.31	145.75	4.7	16.8
	67.139	12.207	11.7697	11.7697	155.27	1157.23	4.9	14.9
	28.076	12.817	3.2307	3.2307	60.12	297.06	5	16.4
	22.583	16.479	1.1283	1.1283	106.75	509.4	4.9	12.9
	21.362	14.648	0.145	0.145	113.71	388.98	4.9	18.4
	20.752	14.648	2.5518	2.5518	246.22	166.32	5.9	9.8
	16.479	23.804	0.2291	0.2291	195.92	2269.35	5.6	16.1
	59.814	25.024	1.3662	1.3662	245.18	265.56	6.7	13.1
	14.038	6.714	5.427	5.427	168.52	2093.57	7.3	22.1
	23.804	20.142	15.4087	15.4087	109.74	350.65	5.8	13.3
	17.09	14.648	0.842	0.842	403.2	526.12	6.9	17.2
	28.076	15.869	1.8868	1.8868	265.26	171.33	6.5	15.7
	18.311	19.531	4.2366	4.2366	184.39	521.06	5.5	21.7
	15.869	10.986	1.8864	1.8864	153.69	221.86	5.9	9.2
	23.193	11.597	0.9709	0.9709	315.31	846.01	5.6	11.9
	31.128	32.959	4.2268	4.2268	174.44	137.02	7.1	11
	20.752	20.142	6.2804	6.2804	366.82	211.06	5.3	15.5
	17.7	21.362	12.4405	12.4405	170.9	213.2	6.7	11.7
	15.869	10.376	16.8907	16.8907	86.24	211.61	5.8	11.1
	20.142	15.869	6.0033	6.0033	177.06	647.34	3.9	32.5
	48.828	14.648	1.8641	1.8641	134.7	421.39	4	13.6
	17.7	20.752	8.4038	8.4038	60.42	461.91	7.4	7.6
	53.101	15.869	13.2565	13.2565	161.87	242.43	4.3	7.2
	21.362	36.621	28.2754	28.2754	71.9	343.75	4	14.3
	13.428	11.597	28.3159	28.3159	417.24	355.16	3.9	13.3
	28.687	20.142	3.0781	3.0781	163.88	1213.68	3.6	32.9
	74.463	17.09	6.6147	6.6147	75.74	193.73	6.7	7.1
	19.531	15.869	0.7704	0.7704	101.62	1113.28	4.3	14.8
	15.869	12.817	6.2294	6.2294	63.42	639.28	4.6	22.1
	18.921	15.259	28.8677	28.8677	106.57	133.91	6	8.7
	19.531	20.142	15.3634	15.3634	262.57	294.19	7.5	20.5
	15.869	21.973	10.204	10.204	139.65	337.95	4.6	15.1
	39.063	7.324	0.4967	0.4967	349.43	167.6	6.3	9.7
	9.766	12.817	3.4561	3.4561	314.27	464.36	6.6	13.1
	46.997	18.311	0.6405	0.6405	242.13	345.46	5.3	15.1
	8.545	14.648	8.5279	8.5279	170.47	551.33	4.5	23.4
	18.921	20.752	4.8625	4.8625	223.69	741.88	9.6	40.1
	21.973	10.986	2.1009	2.1009	451.29	900.27	3.6	22.5
	17.09	7.935	2.1928	2.1928	130	195.74	4.2	11.3
	12.207	13.428	10.0686	10.0686	67.87	319.82	8.4	14.2
	15.869	6.714	2.3406	2.3406	66.89	264.22	4.5	10.6
	43.945	6.104	4.2771	4.2771	215.88	163.02	3.8	9.4
	16.479	19.531	1.0911	1.0911	154.42	258.61	3.3	10.6
	18.921	23.804	0.471	0.471	136.96	650.63	6	12.7
	46.387	40.283	9.3338	9.3338	91.98	622.56	4.6	23.7
	9.766	7.324	1.7756	1.7756	159.36	370.48	7.5	11.9
	23.193	19.531	0.7332	0.7332	134.58	216.25	3.8	8.9
	17.7	15.869	0.5295	0.5295	178.28	139.65	6.4	8.8
	22.583	7.935	2.7191	2.7191	118.77	225.83	4.4	11
	11.597	26.245	5.6751	5.6751	145.51	331.97	4.7	13.5
	27.466	10.986	17.5683	17.5683	131.65	348.08	12.6	8.5
	72.632	9.766	2.563	2.563	60.49	411.19	6.2	19.9
	11.597	13.428	9.374	9.374	57.31	421.02	5.6	12.4
	47.607	26.245	7.11	7.11	304.32	419.07	3.8	17.6
	15.259	18.311	7.6055	7.6055	107.24	1032.78	4.8	18.6
	9.155	9.766	10.8042	10.8042	187.44	387.88	5.3	9.7
	24.414	27.466	3.0283	3.0283	118.59	362.06	3.3	8
	12.207	12.817	3.1711	3.1711	108.4	192.69	3.1	12.9
	8.545	8.545	0.3385	0.3385	83.13	196.59	4.5	9.9
	15.259	13.428	1.7011	1.7011	92.1	659.55	5.7	28.6
	18.311	12.817	12.53	12.53	55.91	335.45	4.9	19.6
	14.648	12.207	16.5106	16.5106	400.15	131.41	4.1	7.1
	11.597	20.142	3.0061	3.0061	57.19	223.33	3.2	14
	9.155	18.921	1.6975	1.6975	464.66	609.13	4.8	13.6
	25.024	12.207	9.6252	9.6252	125.18	88.13	2.6	4.8
	14.648	25.635	0.2946	0.2946	180.66	251.59	6	10
	21.362	20.752	10.5977	10.5977	88.5	533.63	10	15.3
	17.7	10.376	15.485	15.485	116.82	761.29	6	19
	49.438	21.362	1.0275	1.0275	96.62	477.29	3.9	15.2
	10.986	14.648	13.276	13.276	162.72	211.3	3.8	9.1
	18.311	20.752	1.0098	1.0098	181.09	392.15	3.6	13.7
	19.531	11.597	3.182	3.182	133.91	945.86	4.5	14.6
	13.428	11.597	14.1924	14.1924	84.29	376.22	5.1	22
	15.869	13.428	10.3803	10.3803	72.45	443.73	8.3	17.6
	15.869	15.259	10.3828	10.3828	84.41	201.6	4.3	11.8
	22.583	15.259	10.8809	10.8809	142.58	548.52	3.8	14.3
	23.804	9.766	0.266	0.266	136.41	1148.32	4.5	16.3
	26.855	6.104	3.4348	3.4348	189.15	427.31	4.4	18.4
	47.607	9.155	6.1004	6.1004	402.28	588.62	5.5	16.5
	15.869	31.128	4.5011	4.5011	159.97	272.22	7.1	8.4
	12.207	14.038	13.5941	13.5941	158.02	670.53	5.5	34.8
	10.376	14.038	2.6386	2.6386	133.97	119.69	3.7	4.7
	12.817	27.466	7.5893	7.5893	481.81	519.47	6.9	25.3
	61.646	12.207	1.4455	1.4455	110.11	275.88	4.3	14.6
	12.207	16.479	7.2125	7.2125	99.91	143.31	13	9.5
	53.711	16.479	0.2526	0.2526	649.23	432.13	5.3	12
	42.114	20.142	7.3662	7.3662	612.43	86.67	5.4	4.1
	17.09	14.648	5.6729	5.6729	221.8	174.07	7.9	7.7
	10.376	16.479	0.0936	0.0936	118.84	213.56	6.9	9.4
	12.207	9.766	8.2951	8.2951	505.68	372.19	9.2	18
	21.362	15.869	4.7379	4.7379	83.13	129.82	3.6	11.4
	25.635	9.155	3.1396	3.1396	64.88	143.01	8.3	7.7
	22.583	14.648	0.1187	0.1187	297.06	158.51	3.9	11.3
	15.869	16.479	0.2817	0.2817	176.27	329.41	3.3	14.6
	64.087	17.7	5.5537	5.5537	113.1	126.77	6.1	8.3
	31.128	9.155	15.2749	15.2749	105.47	225.77	3.3	16.7
	9.155	12.817	8.1581	8.1581	60.18	261.72	8.1	14
	51.27	20.142	2.8229	2.8229	75.5	174.56	4.7	8.7
	17.09	6.714	6.8158	6.8158	72.39	109.99	4.3	6.9
	31.128	15.259	3.2973	3.2973	55.36	74.22	5.5	6.9
	17.09	25.635	12.162	12.162	145.39	186.65	7.1	16.2
	15.259	7.324	13.6854	13.6854	95.89	595.03	4.8	30.3
	7.324	12.207	3.4573	3.4573	125.37	70.43	4.9	3.6
	13.428	18.311	1.3039	1.3039	301.94	296.88	3.6	19.4
	13.428	15.869	10.1691	10.1691	102.84	81.6	4.6	7.1
	23.193	7.935	17.6491	17.6491	67.02	122.62	6.5	10.6
	14.648	9.155	0.3731	0.3731	283.2	1268.74	4	30
	22.583	8.545	1.3203	1.3203	304.87	359.92	4.7	15.2
	23.193	5.493	2.2411	2.2411	82.21	120.48	6.1	7.9
	9.155	14.038	3.2269	3.2269	333.56	117.86	5.1	8.6
	22.583	6.714	3.7251	3.7251	74.95	1035.89	3.4	21.6
	31.128	10.986	0.7417	0.7417	237.61	622.8	4	14.2
	29.907	15.869	0.1496	0.1496	189.82	161.44	4.1	8.7
	15.869	9.766	0.6031	0.6031	370.91	165.34	3.9	6.4
	15.259	9.766	0.4654	0.4654	66.47	409.42	4.8	17.6
	13.428	6.104	0.8613	0.8613	61.28	593.51	4.9	14.2
	26.245	10.376	0.963	0.963	272.4	178.77	3.9	9.6
	23.193	7.324	1.5562	1.5562	590.33	428.28	5.9	16.1
	68.359	20.142	1.6384	1.6384	176.88	233.46	5.1	11
	93.384	20.142	0.0719	0.0719	206.42	230.77	7.2	11.8
	21.362	6.104	0.1217	0.1217	221.86	55.24	3.8	3.4
	14.648	7.324	1.9307	1.9307	199.46	133.12	4.8	9
	14.648	10.376	1.5663	1.5663	216.43	330.81	6.7	17.7
	16.479	12.817	2.2188	2.2188	62.74	312.07	6.6	26.3
	13.428	9.766	0.5952	0.5952	117.07	259.34	5.5	18.9
	10.986	7.324	0.4288	0.4288	107.42	195.31	2.9	10.8
	18.921	6.714	1.2613	1.2613	399.84	1060.49	4.3	30.4
	14.648	16.479	8.1494	8.1494	94.12	383.18	3.5	22.5
	14.038	9.155	1.2619	1.2619	277.71	146.06	5	13.3
	18.921	12.207	1.9386	1.9386	60.73	420.9	5	13.6
	16.479	14.038	0.8577	0.8577	398.86	739.26	5.1	17.3
	18.311	9.766	1.3594	1.3594	57.07	79.77	4.3	9.3
	14.648	7.935	0.1195	0.1195	285.89	821.96	6.8	10.1
	29.297	6.714	3.3397	3.3397	128.48	223.21	4.9	11.8
	54.932	10.986	0.3107	0.3107	407.71	565.37	5.3	12.2
	28.687	9.155	0.0484	0.0484	82.52	720.64	6.1	18.8
	26.245	11.597	0.0644	0.0644	373.29	62.07	7.8	5.2
	23.804	22.583	0.3018	0.3018	170.17	278.02	5.3	15.6
	25.024	14.038	1.088	1.088	64.21	251.22	5.2	13.1
	56.152	7.324	0.1588	0.1588	206.24	482.85	4	16
	19.531	7.935	2.6606	2.6606	469.73	446.78	5.3	14.1
	32.959	20.752	2.5145	2.5145	50.54	654.79	4.1	24.9
	9.766	15.259	1.9962	1.9962	98.39	1139.53	5.5	19
	9.155	5.493	2.8384	2.8384	196.11	470.58	2.2	18.7
	15.259	17.7	0.0578	0.0578	154.48	124.08	6.5	5.8
	40.894	20.752	0.0716	0.0716	106.81	886.72	6.3	10.5
	12.207	26.855	0.3893	0.3893	292.6	522.34	3.8	14.3
	43.335	10.376	3.9026	3.9026	69.09	275.63	4.5	10.1
	9.766	10.986	2.7593	2.7593	198.06	248.35	7.3	17.7
	21.362	7.324	3.8505	3.8505	402.1	239.5	2	14.5
	21.973	14.038	2.0314	2.0314	103.88	224.98	3.4	11.6
	25.024	6.714	0.3068	0.3068	498.05	155.03	6.9	6
	17.09	7.324	0.4544	0.4544	170.9	63.84	3.4	4.2
	9.766	6.104	0.3861	0.3861	55.85	371.64	9.2	24.9
	26.245	14.038	0.5805	0.5805	210.14	172.06	5.9	12.1
	12.817	11.597	0.8108	0.8108	61.34	127.01	5.2	9.8
	25.024	6.714	1.257	1.257	233.09	365.42	6.9	13.7
	10.986	6.714	0.1525	0.1525	184.81	709.59	4.2	13.6
	23.804	11.597	2.3514	2.3514	124.45	100.65	5.7	4.7
	17.09	6.714	1.8908	1.8908	368.77	304.44	5.7	16.9
	41.504	19.531	1.7851	1.7851	273.13	751.28	5.2	20.1
	20.752	9.155	2.7453	2.7453	67.57	402.53	9.2	11.2
	22.583	7.324	4.2381	4.2381	188.11	325.13	5.4	9.3
	22.583	18.921	0.5371	0.5371	86.79	336.91	3.7	20.3
	19.531	14.648	0.641	0.641	367.13	456.79	4.4	21.2
	57.983	14.038	3.4225	3.4225	108.46	266.3	4.3	12.7
	10.986	8.545	8.5267	8.5267	105.47	97.53	7.7	7.4
	69.58	21.362	1.1003	1.1003	136.6	88.81	4.4	8
	15.869	23.804	3.3361	3.3361	220.28	53.22	6.5	6.9
	9.766	17.09	4.3914	4.3914	148.25	370.91	4.5	16.8
	13.428	5.493	5.8736	5.8736	209.66	101.81	5	9.8
	13.428	9.155	3.7501	3.7501	322.81	68.97	5.9	7.6
	11.597	15.259	0.6407	0.6407	140.5	258	5.1	11.3
	12.207	7.324	2.4473	2.4473	79.04	64.58	4.9	3.6
	9.155	6.714	3.2371	3.2371	125.92	186.71	5.6	15.6
	10.376	15.869	2.5215	2.5215	87.65	165.28	4.1	11
	20.752	6.104	4.6803	4.6803	135.5	494.02	5.2	26
	72.021	10.986	2.4986	2.4986	113.46	100.22	4.9	7.1
	27.466	14.648	6.7625	6.7625	99.49	67.2	6	4.8
	20.142	18.921	0.5224	0.5224	159.73	213.99	4.5	13.1
	12.817	11.597	8.4287	8.4287	342.71	325.44	4.7	13.2
	20.752	11.597	1.9568	1.9568	58.23	365.36	3.6	17.2
	18.311	6.104	2.5245	2.5245	843.93	681.03	5.2	13.5
	7.324	17.7	1.1558	1.1558	100.71	1182.31	3.9	16
	99.487	7.324	2.3707	2.3707	184.57	170.65	7	10.3
	14.038	9.155	11.4677	11.4677	104.86	424.01	5.8	11.6
	24.414	7.324	28.8654	28.8654	139.04	770.87	5.7	20.1
	45.166	13.428	1.7321	1.7321	446.11	168.7	3.4	9.9
	15.259	15.259	14.8775	14.8775	125	131.59	4.3	8.3
	28.687	17.7	11.6343	11.6343	312.01	387.21	5.6	17.3
	9.766	19.531	6.0503	6.0503	69.15	105.77	4.8	5.1
	31.128	10.376	16.5231	16.5231	176.33	280.03	5.4	14.8
	20.752	9.155	3.1957	3.1957	161.07	411.07	6	13.5
	37.231	6.714	5.3272	5.3272	56.09	110.78	6.6	11.4
	32.959	12.817	1.0108	1.0108	98.63	210.69	4.9	13.8
	36.011	20.752	14.118	14.118	115.6	246.7	4.2	19.3
	15.869	9.766	0.4103	0.4103	102.48	52.55	5.4	2.1
	62.866	6.104	19.7134	19.7134	123.35	76.23	5.6	7.9
	35.4	16.479	6.8231	6.8231	144.1	327.15	2.9	20.4
	13.428	13.428	29.6557	29.6557	92.65	133.24	7.8	6.8
	45.166	7.324	1.1007	1.1007	148.01	123.41	8.3	4.5
	19.531	6.714	3.843	3.843	425.84	507.57	3	13.2
	17.09	9.766	0.6537	0.6537	196.78	989.99	6.5	16.9
	9.155	10.376	4.9682	4.9682	94.06	361.15	5.4	10.5
	16.479	17.7	7.6938	7.6938	136.78	127.62	6.4	14.1
	28.687	7.935	5.1631	5.1631	204.65	375.37	7.6	30.4
	14.648	7.324	0.9163	0.9163	365.3	157.9	3.5	9.5
	20.752	7.935	9.7419	9.7419	151.43	254.58	7.9	11.4
	13.428	12.207	5.3134	5.3134	329.47	106.45	6	6.5
	51.27	14.648	8.3782	8.3782	264.53	1060.55	4.3	17.4
	25.024	7.324	7.8846	7.8846	130.19	198.91	6.9	14.3
	6.104	6.104	3.9917	3.9917	208.86	1319.09	6.8	17.7
	8.545	9.766	6.9507	6.9507	287.84	100.22	5.7	7.3
	15.259	10.986	10.0976	10.0976	206.73	332.89	5.7	13.7
	9.766	11.597	14.928	14.928	933.65	172.97	8.6	10.6
	21.362	17.7	21.1968	21.1968	182.37	127.2	6.8	9.1
	59.814	6.714	26.7316	26.7316	137.39	253.54	6.6	11.1
	40.283	14.038	30.8453	30.8453	154.97	123.05	8.7	11.1
	21.973	15.259	99.2883	99.2883	177.86	677.12	7.3	30.1
	16.479	12.207	5.7772	5.7772	85.88	286.62	6.1	10.9
	10.376	9.155	1.8079	1.8079	87.34	302.98	4.9	12.8
	12.207	11.597	8.2477	8.2477	67.99	176.51	3.6	9.5
	10.376	9.155	46.8338	46.8338	204.28	321.41	3.4	9.5
	13.428	7.324	2.4114	2.4114	64.33	321.9	7.5	20.5
	21.973	14.038	6.7381	6.7381	122.86	181.03	5.4	10.5
	26.245	12.817	31.3086	31.3086	169.43	118.16	7.3	7.2
	48.828	7.324	4.3603	4.3603	153.87	690.19	5.8	14.7
	15.869	5.493	10.4575	10.4575	187.07	178.96	3.5	8.6
	14.038	10.986	32.8172	32.8172	221.92	977.6	9.4	13.6
	15.259	14.038	2.2411	2.2411	60.42	119.08	6	6.5
	58.594	12.207	56.3929	56.3929	85.33	459.35	5.1	11.6
	10.986	12.817	29.741	29.741	132.39	545.23	4.1	23.2
	8.545	13.428	1.7863	1.7863	149.6	188.84	3.7	7.8
	14.038	11.597	8.2727	8.2727	553.53	84.17	5	2.6
	34.79	12.207	16.3555	16.3555	75.26	823.43	6.5	14.2
	17.09	8.545	55.8285	55.8285	500.98	645.02	5.2	21.4
	18.921	7.324	28.6209	28.6209	202.33	243.29	4.4	7.3
	15.869	5.493	33.7083	33.7083	113.4	339.42	6.9	14.3
	12.817	14.648	7.8282	7.8282	226.2	1022.71	7.7	13.3
	6.714	14.038	0.1561	0.1561	76.6	176.51	4.1	10.4
	21.973	14.648	2.4515	2.4515	132.57	165.71	7.7	8.1
	7.324	17.7	0.5141	0.5141	94.06	529.66	6	22.1
	7.935	8.545	7.5445	7.5445	107.91	710.39	3.3	23.6
	10.986	10.986	0.1067	0.1067	143.43	385.31	3.8	15.5
	21.362	17.09	2.1205	2.1205	168.46	1124.39	4.7	12.4
	14.038	15.259	1.9801	1.9801	104.86	1190.49	5.1	40.1
	11.597	31.738	0.4363	0.4363	51.15	490.11	5.1	16.4
	32.959	41.504	0.9539	0.9539	168.76	4623.35	5.6	21.2
	50.049	26.855	1.041	1.041	139.16	402.77	3.7	15
	12.817	12.207	1.4111	1.4111	78.92	99.73	4.9	6.3
	15.259	14.648	4.8157	4.8157	104.68	278.87	4.4	11.5
	21.362	18.921	0.3568	0.3568	51.82	629.21	4.3	10.8
	9.766	10.376	0.3399	0.3399	114.69	442.57	5.5	8.6
	20.752	18.311	0.6418	0.6418	217.59	396.85	3.1	17.7
	7.935	12.817	2.2847	2.2847	319.89	396.3	4.7	9.8
	38.452	24.414	0.5083	0.5083	199.83	336.61	10.4	12
	12.207	26.245	1.8441	1.8441	168.46	374.39	7.1	22.7
	12.207	9.155	0.1461	0.1461	252.26	213.32	5.7	6.6
	10.376	41.504	0.9549	0.9549	208.8	86	3.8	5.4
	11.597	21.362	1.3048	1.3048	225.16	201.97	5.1	16.1
	21.973	14.038	0.584	0.584	235.23	54.2	8.6	4.1
	10.376	26.245	1.269	1.269	197.39	281.68	4.7	15.3
	14.648	9.155	3.3323	3.3323	352.6	492.68	6.5	15.8
	35.4	23.804	1.853	1.853	200.68	190.49	5.6	10
	13.428	9.155	0.8071	0.8071	148.99	467.96	5.4	20.9
	65.308	16.479	0.3482	0.3482	99.37	349	3.9	21.8
	10.986	11.597	1.9536	1.9536	511.96	385.07	6.2	12.8
	10.986	39.063	2.8892	2.8892	59.51	61.1	4.4	7
	10.986	26.245	1.8131	1.8131	314.88	369.08	6.3	21.1
	18.921	10.376	0.0927	0.0927	162.96	364.99	4.1	24.5
	12.207	28.687	0.16	0.16	612.61	130.25	4.5	7.9
	24.414	22.583	1.3056	1.3056	296.81	154.85	6.7	10.6
	31.738	12.817	0.8371	0.8371	302.19	169.8	7.7	11.5
	24.414	26.245	0.8265	0.8265	178.71	335.51	3.7	16.2
	20.752	21.362	12.9692	12.9692	61.95	258.36	5.7	2.3
	15.259	12.817	8.7459	8.7459	227.6	138	5	4.7
	6.104	7.935	5.3707	5.3707	289.31	126.77	2.7	4.2
	20.142	23.193	0.156	0.156	88.01	1119.93	5.9	23.7
	20.752	41.504	0.4223	0.4223	290.71	707.82	9.2	29.8
	19.531	21.973	0.3538	0.3538	363.71	107.24	3.9	1.4
	27.466	21.973	4.3051	4.3051	84.23	183.17	6.2	7.4
	61.035	16.479	4.3154	4.3154	85.88	145.2	7.3	10.3
	39.063	12.207	0.0777	0.0777	72.14	66.41	4.6	3.7
	37.842	28.076	0.3852	0.3852	180.48	227.84	4.6	10.7
	20.142	32.349	1.504	1.504	255.92	399.9	5.4	8.9
	70.19	23.804	2.5521	2.5521	162.78	105.53	4.4	3.7
	7.935	42.114	7.4635	7.4635	193.6	190.25	5.3	7.3
	14.648	50.049	0.6436	0.6436	165.04	186.65	5.9	8.8
	15.869	21.362	4.4491	4.4491	93.44	183.59	5.5	10.2
	10.986	14.648	1.479	1.479	348.57	500.85	4.4	21.9
	24.414	20.752	1.6485	1.6485	65.25	463.38	3.9	6.7
	14.648	21.973	1.3391	1.3391	179.02	376.83	6.9	18.1
	18.921	17.09	0.3702	0.3702	172.91	634.89	5.4	11.6
	34.18	29.297	2.2902	2.2902	193.85	151.31	5.4	2.2
	22.583	24.414	0.5882	0.5882	284.97	382.08	5.6	11
	15.869	15.869	2.3578	2.3578	106.08	74.95	4.8	3
	25.635	17.09	2.2928	2.2928	235.9	111.88	5.6	6.1
	12.207	10.376	2.0517	2.0517	469.24	400.02	6.3	12.4
	7.935	12.207	0.2938	0.2938	50.72	971.44	5.5	12.4
	10.376	12.207	2.0847	2.0847	145.39	971.44	7.5	10.6
	15.259	36.011	2.5008	2.5008	101.01	2456.3	4	25.6
	8.545	16.479	0.5648	0.5648	68.42	141.3	3.7	4.7
	14.648	19.531	2.2096	2.2096	506.1	92.16	2.5	6.4
	17.7	27.466	6.3571	6.3571	60.12	390.26	4.5	18.2
	7.935	54.321	2.0775	2.0775	96.01	85.39	5.1	6.8
	12.207	10.376	4.2253	4.2253	139.77	196.78	5	10.6
	6.714	9.766	1.7065	1.7065	65.8	962.46	4.6	16.2
	15.869	8.545	2.1711	2.1711	238.95	263.06	3.6	10.2
	15.869	34.79	0.7953	0.7953	286.56	391.05	4	22.1
	19.531	15.259	11.1548	11.1548	53.1	141.36	5	6.2
	16.479	44.556	2.3025	2.3025	200.2	763.31	7.8	22.6
	32.959	32.349	0.407	0.407	145.45	1135.19	4.7	27.4
	27.466	49.438	2.084	2.084	101.99	168.58	7.4	9.3
	42.725	15.869	0.6389	0.6389	96.44	1177.67	4.7	36.6
	17.7	10.376	2.8513	2.8513	133.61	465.09	5.9	13.1
	23.193	47.607	6.9937	6.9937	88.75	1080.99	4.6	21.7
	15.869	25.024	0.3629	0.3629	64.45	225.1	3.2	11
	17.09	12.817	2.6283	2.6283	62.62	527.28	6	14.1
	11.597	7.935	0.968	0.968	65	162.05	4	6.2
	21.362	35.4	4.9787	4.9787	83.13	567.75	2.7	14.9
	15.869	10.986	3.7838	3.7838	221.62	378.54	4.9	10.2
	23.193	39.673	0.1233	0.1233	389.1	238.59	4.7	5.6
	26.855	17.7	8.437	8.437	206.67	375.49	5.1	15.2
	22.583	59.204	8.5889	8.5889	108.52	232.06	5.5	9.3
	18.311	17.7	0.7281	0.7281	63.96	312.99	5.2	10.5
	22.583	21.973	3.6047	3.6047	80.69	153.93	5.9	3.4
	15.869	22.583	0.3439	0.3439	320.43	664.61	3.7	9.9
	34.79	18.921	1.9695	1.9695	58.59	73.67	6.6	3.9
	14.648	34.79	2.8664	2.8664	163.21	453.25	6.2	21.1
	42.114	5.493	5.1038	5.1038	202.33	978.58	3.5	19
	22.583	12.817	7.154	7.154	133.97	655.88	6.4	12.2
	17.09	36.011	4.1852	4.1852	165.41	328.06	5.3	7
	14.038	7.935	0.3945	0.3945	109.01	628.17	10.7	14.8
	12.207	10.376	4.8688	4.8688	93.51	118.9	4.3	4.1
	19.531	14.038	1.0792	1.0792	95.09	308.17	4.1	12.2
	9.766	13.428	1.8609	1.8609	224.98	88.5	5.6	1.1
	14.038	41.504	6.4749	6.4749	115.42	188.6	3.2	9.9
	21.362	15.869	2.3326	2.3326	78	746.77	5.8	14.9
	43.945	8.545	1.7644	1.7644	50.6	246.95	4.2	14.2
	25.635	37.231	6.1341	6.1341	110.84	143.01	8.2	9.4
	19.531	26.245	2.5773	2.5773	50.11	114.01	4.9	7.3
	17.09	17.09	0.9811	0.9811	260.31	122.25	5.7	3.5
	20.142	10.986	2.3788	2.3788	294.19	69.4	2.4	4.7
	11.597	28.076	0.1366	0.1366	79.83	339.36	9.2	10
	17.7	34.18	0.125	0.125	56.03	682.31	6.3	12.7
	18.311	28.687	0.1921	0.1921	112.06	143.43	4.8	8.6
	25.024	10.376	0.179	0.179	80.75	90.76	5.4	7.6
	23.804	38.452	0.0225	0.0225	144.84	169.62	6.6	9.4
	10.376	27.466	0.1305	0.1305	113.22	231.38	6.1	11.1
	21.973	18.921	0.0741	0.0741	91.8	119.81	4	3
	21.362	34.18	0.1683	0.1683	327.76	391.78	3.5	12.1
	23.193	32.349	0.0403	0.0403	57.98	483.83	6.1	22.2
	10.986	19.531	0.2895	0.2895	123.6	80.02	6	4
	22.583	25.635	0.1534	0.1534	85.14	106.93	2.4	10.3
	17.09	31.128	0.1069	0.1069	250.18	689.76	9.1	15.3
	18.921	21.362	0.09	0.09	57.92	263.06	4.3	14.2
	17.09	26.245	0.3091	0.3091	500.43	196.35	7.9	10
	15.869	34.18	0.165	0.165	279.54	250.06	3.5	17
	22.583	17.7	0.0297	0.0297	276.43	645.63	8.3	28
	29.907	28.687	1.1377	1.1377	72.39	81.85	8	6
	13.428	25.024	0.1205	0.1205	58.59	155.15	8.6	8.3
	14.648	29.297	0.8119	0.8119	54.69	781.37	6.1	13
	15.869	35.4	0.2742	0.2742	51.82	312.99	2.1	12.8
	14.648	34.18	5.0052	5.0052	133.48	245.42	4.5	12.5
	9.155	37.231	1.1899	1.1899	53.96	505.8	5.5	22.8
	12.207	31.128	3.1065	3.1065	180.54	510.5	7.9	14.4
	12.207	14.038	0.0742	0.0742	87.28	594.06	5.4	9.3
	33.569	25.024	0.1835	0.1835	182.92	246.34	5.7	10
	43.335	32.959	0.2229	0.2229	96.44	304.75	6.4	9.1
	14.648	32.349	0.0255	0.0255	54.57	1643.56	9.2	19.9
	29.297	25.024	0.344	0.344	66.77	625.98	3.4	11.1
	10.376	15.869	0.0639	0.0639	54.26	589.66	4.3	16.4
	15.259	25.635	0.0999	0.0999	102.48	461.3	1.8	8.3
	23.193	15.259	0.1557	0.1557	74.34	74.1	3.7	3.2
	25.024	22.583	0.238	0.238	92.47	223.82	10.3	9.9
	10.986	25.635	0.1011	0.1011	111.88	229.98	5	8.6
	9.155	14.038	0.3842	0.3842	111.69	253.54	8	12.7
	10.986	19.531	0.1325	0.1325	99.61	540.77	9	20.2
	7.935	18.311	0.0254	0.0254	137.02	639.59	5.9	16.6
	26.855	27.466	0.1316	0.1316	129.27	944.64	3.7	16
	20.752	28.076	0.3822	0.3822	57.8	157.78	6.5	4.5
	11.597	29.907	0.1317	0.1317	53.16	1912.96	4.9	13.5
	24.414	36.011	0.289	0.289	553.1	402.4	4.2	11.1
	18.921	18.311	0.4373	0.4373	323.91	320.37	5	10.8
	8.545	27.466	1.2882	1.2882	237.79	595.34	11.5	15.6
	12.207	10.376	0.0472	0.0472	302.55	346.56	7.5	15.6
	13.428	32.349	5.871	5.871	62.19	337.28	6.6	10.7
	21.362	28.687	2.7045	2.7045	100.46	337.4	15.6	12.8
	29.907	36.621	2.1562	2.1562	70.92	196.96	4.6	6.4
	27.466	36.011	0.656	0.656	52.8	147.03	6.9	7.7
	36.011	29.907	2.4672	2.4672	103.45	182.01	2.9	11.7
	14.648	28.687	0.903	0.903	186.04	413.88	3.2	12
	15.869	65.918	2.6932	2.6932	71.78	147.52	6.4	6.2
	36.621	26.855	0.9831	0.9831	89.66	221.98	4.9	6.4
	14.038	40.283	4.314	4.314	83.25	309.45	3.7	15.5
	15.869	18.921	1.5696	1.5696	380	528.69	4.5	19.2
	11.597	38.452	3.0013	3.0013	67.63	286.68	4.4	10
	86.06	33.569	0.534	0.534	73.85	187.74	9.3	7.5
	9.766	28.687	5.635	5.635	259.89	77.88	4.6	1.4
	8.545	24.414	2.1496	2.1496	77.33	323.43	3.3	5.6
	14.648	10.376	3.5573	3.5573	247.19	324.46	5.8	15.6
	9.155	12.207	4.842	4.842	435.67	163.82	3.2	6.4
	12.817	9.766	0.0625	0.0625	101.68	468.02	10.7	18.9
	27.466	20.142	0.0216	0.0216	144.78	409.85	11.3	15.4
	26.855	28.687	0.1083	0.1083	52.98	104	5.8	4.5
	14.038	12.817	0.0424	0.0424	66.1	1075.87	5.6	12.2
	10.376	23.193	0.0992	0.0992	269.59	1201.6	6.1	10.7
	14.038	28.076	0.3347	0.3347	211.55	2800.23	3.3	17.2
	12.817	25.024	0.0952	0.0952	158.94	330.51	7.7	13.5
	23.193	23.193	0.0426	0.0426	309.81	1022.58	7.2	18.2
	10.376	15.869	0.0508	0.0508	69.76	245.91	7	8.1
	15.259	11.597	0.0451	0.0451	252.69	421.02	6.7	12.1
	12.817	10.986	0.1978	0.1978	163.76	256.84	3.6	9.2
	14.648	32.349	0.2544	0.2544	54.08	317.75	8.6	17.1
	24.414	23.804	0.0606	0.0606	103.33	210.21	6.5	14.4
	20.142	12.817	0.1571	0.1571	348.75	251.28	3.6	5.4
	48.218	25.635	0.1457	0.1457	405.09	278.81	6.9	11.4
	12.817	40.894	0.1014	0.1014	113.34	482.73	9.8	9.4
	48.828	22.583	0.1965	0.1965	184.39	225.28	6.3	9.3
	15.869	24.414	0.0399	0.0399	267.88	114.93	3.2	7.1
	28.687	19.531	0.0615	0.0615	591.13	211.91	6.5	8.2
	36.621	15.259	0.2637	0.2637	237.79	404.54	14.4	9.9
	17.09	20.752	0.2144	0.2144	339.9	240.78	9	8.8
	7.935	26.855	0.1381	0.1381	173.1	342.22	13.7	6.8
	7.935	40.894	0.0516	0.0516	184.14	99.37	14.8	5.5
	18.311	61.646	0.3645	0.3645	82.52	645.39	8.4	15.6
	9.766	12.817	0.2551	0.2551	66.77	330.32	5.3	8.2
	39.673	27.466	0.0522	0.0522	82.34	341.98	4.3	6.4
	12.817	22.583	0.0896	0.0896	99.73	155.52	3.4	7.1
	14.038	31.738	0.1645	0.1645	102.23	208.44	6.1	10.2
	21.362	20.752	0.0312	0.0312	156.25	125.43	6.8	1.4
	27.466	17.7	0.6689	0.6689	192.87	166.02	6.4	8.8
	12.817	36.011	0.2512	0.2512	636.23	140.99	8	6.9
	11.597	33.569	0.0493	0.0493	271.3	112.61	5.5	5
	10.376	26.245	0.028	0.028	193.42	262.57	8.1	13.5
	25.635	18.921	0.1121	0.1121	158.14	361.02	6.4	13.6
	24.414	10.986	0.5731	0.5731	101.99	408.45	5	15.4
	46.387	12.817	0.3406	0.3406	202.94	327.03	6.7	12.9
	13.428	17.09	0.1267	0.1267	142.33	179.99	5.2	5.4
	7.935	20.752	0.4459	0.4459	361.51	439.76	8.6	10
	67.139	24.414	0.1729	0.1729	104.31	380.86	4.6	16.8
	10.376	40.283	0.2457	0.2457	54.99	113.16	13.1	5.1
	22.583	15.869	0.4136	0.4136	103.15	195.43	6.6	5.3
	15.259	23.193	0.2598	0.2598	346.92	108.89	4.5	4.8
	51.88	15.259	0.4207	0.4207	160.34	81.91	7.2	3.9
	20.752	30.518	0.472	0.472	130.86	1183.96	15.5	31.1
	64.087	49.438	0.3119	0.3119	98.21	3508.91	5.4	19.1
	7.324	16.479	0.3088	0.3088	193.54	296.81	8.4	12
	14.038	28.076	0.6318	0.6318	87.46	290.41	4.9	11.7
	10.986	22.583	1.5788	1.5788	136.54	187.26	11.1	7.4
	56.152	39.063	1.589	1.589	366.7	510.93	4	14.2
	14.038	34.79	0.2214	0.2214	211.3	629.33	3.9	20.9
	10.376	19.531	0.4958	0.4958	105.84	286.56	7.4	12.7
	32.349	23.804	0.961	0.961	71.11	169.56	6.1	10.2
	20.752	28.687	0.2275	0.2275	131.04	430.24	4.6	8.5
	15.259	23.804	0.0712	0.0712	54.93	377.87	2.9	12.2
	16.479	17.7	0.1321	0.1321	240.84	819.76	9.4	17.4
	19.531	52.49	0.242	0.242	78.43	261.66	5	9.5
	13.428	10.376	0.3883	0.3883	143.68	778.14	11.5	20.2
	16.479	35.4	0.1329	0.1329	69.34	772.64	2.5	22.2
	25.024	17.7	0.0773	0.0773	160.52	934.14	9.3	18.8
	16.479	34.18	0.5393	0.5393	104.31	672.55	5.6	23.3
	24.414	25.635	0.6557	0.6557	230.9	201.72	8	5.5
	12.817	25.024	0.1277	0.1277	77.76	481.87	7.8	10.9
	29.907	30.518	0.8602	0.8602	96.5	119.81	5.9	6.1
	23.193	54.932	0.4885	0.4885	83.86	140.69	3.9	6.4
	25.024	35.4	1.823	1.823	73.73	1077.45	4.2	16.4
	14.648	30.518	0.4804	0.4804	432.31	87.22	4.8	3.5
	12.207	28.687	1.1516	1.1516	58.53	196.41	7.2	9.5
	12.207	26.855	0.5891	0.5891	86.24	421.02	10.6	8.4
	26.245	14.038	3.1127	3.1127	148.07	175.96	2.9	6.7
	17.09	31.738	0.7554	0.7554	124.08	176.76	3.7	7.7
	17.7	20.142	1.1571	1.1571	119.2	458.5	6.2	16.6
	21.973	12.207	0.1107	0.1107	73.06	248.66	8.7	12.1
	15.259	38.452	0.2228	0.2228	342.16	258.79	7.7	8.2
	13.428	25.024	0.3511	0.3511	82.46	231.02	6.2	7.5
	15.869	32.959	0.2005	0.2005	245.06	579.83	5.4	9.9
	20.752	44.556	0.6181	0.6181	54.08	131.41	6.2	5.2
	30.518	52.49	1.1742	1.1742	109.07	291.02	6.6	8.7
	21.362	37.231	0.8638	0.8638	54.02	239.26	3.5	10.6
	20.142	32.959	3.446	3.446	70.07	204.9	4.9	8.8
	20.752	28.687	2.6208	2.6208	75.93	449.52	2.5	13.8
	18.311	39.673	0.4391	0.4391	136.47	742.86	5.2	21.9
	32.959	28.687	1.0273	1.0273	155.64	714.54	5.5	21.5
	14.648	41.504	0.5226	0.5226	442.81	74.1	4.8	3.8
	23.193	28.687	1.3554	1.3554	71.29	556.52	6.7	22.5
	29.907	45.166	2.7363	2.7363	244.14	140.32	10.4	8
	12.817	26.245	0.795	0.795	199.52	280.88	3.7	8.5
	15.259	25.635	1.0408	1.0408	154.11	397.03	12.6	16.4
	54.932	16.479	1.2215	1.2215	123.96	100.52	5.4	4.2
	40.894	13.428	4.517	4.517	76.9	337.95	10.6	14.9
	21.362	10.986	0.4665	0.4665	229.74	109.38	6.2	2.5
	18.921	12.817	0.4864	0.4864	76.17	360.41	4.8	8.2
	18.311	29.907	1.9523	1.9523	56.4	1223.69	10.1	16
	17.7	34.18	6.1037	6.1037	54.38	208.56	4.4	11.5
	25.024	15.259	5.9398	5.9398	247.13	190.61	2.4	7.9
	25.024	15.259	10.5278	10.5278	166.02	1790.41	4.6	11.8
	16.479	31.128	0.8292	0.8292	88.44	540.83	8	7.1
	19.531	7.935	1.8841	1.8841	68.79	358.03	10.9	21.2
	20.752	12.817	0.8805	0.8805	68.97	328.25	7.1	20.7
	50.049	31.738	0.92	0.92	78.06	133.3	3	6
	42.114	27.466	2.4739	2.4739	183.47	800.23	4.8	29.8
	18.311	10.986	2.5174	2.5174	88.13	355.59	5.2	10.8
	10.986	26.855	3.1649	3.1649	153.63	280.88	7	6.3
	18.311	26.855	0.0859	0.0859	441.77	659.91	5.8	13.1
	10.986	16.479	2.3573	2.3573	67.38	578.61	8.5	17.3
	13.428	43.945	8.937	8.937	79.22	143.8	8.2	7.6
	30.518	35.4	11.0971	11.0971	154.79	86.98	7.7	5.3
	21.362	10.376	0.1322	0.1322	73	168.7	4.3	11.3
	26.855	26.245	3.8165	3.8165	153.63	337.04	5.5	13
	51.88	17.7	4.0548	4.0548	195.25	1535.64	5.9	15.2
	28.076	22.583	0.374	0.374	314.39	294.13	8.2	13.1
	31.128	30.518	1.2313	1.2313	117.19	1545.59	5.9	40.1
	18.311	10.376	0.9285	0.9285	187.19	185.18	11.3	7.2
	29.297	19.531	5.1686	5.1686	83.8	166.32	4.7	10.4
	42.114	64.087	5.054	5.054	127.81	132.51	6.9	8.8
	16.479	10.376	3.3062	3.3062	71.47	516.42	2.8	23.4
	40.283	10.986	1.6279	1.6279	98.57	376.34	4.2	18.8
	29.297	23.804	11.5515	11.5515	96.98	433.59	5	19.9
	27.466	43.945	9.3507	9.3507	222.29	182.19	4.4	8
	18.921	29.297	5.1913	5.1913	66.41	954.96	4	20.5
	9.155	32.959	6.9232	6.9232	78.55	500.92	7.1	18.1
	22.583	28.687	1.0971	1.0971	106.08	266.72	5.9	8.4
	21.973	22.583	1.1205	1.1205	156.43	262.21	7	12.2
	10.986	31.738	0.0961	0.0961	406.8	323.97	4.8	20.4
	24.414	7.935	4.6715	4.6715	227.78	121.7	4.8	2.3
	25.024	42.725	1.285	1.285	70.43	178.28	17.9	6.3
	25.635	14.038	4.9004	4.9004	214.84	302.12	6.9	4.2
	24.414	14.038	1.4419	1.4419	427.25	393.86	4.9	10.9
	21.362	17.7	0.5731	0.5731	304.44	189.76	7.7	5.6
	37.842	34.18	0.1703	0.1703	78.8	475.34	7.3	15.1
	22.583	10.986	3.4285	3.4285	65.12	415.1	13	15.2
	20.142	15.259	4.2983	4.2983	116.7	113.59	4.5	6.7
	43.945	8.545	0.8805	0.8805	486.39	505.37	2.8	15.2
	28.076	19.531	0.2729	0.2729	56.76	124.82	5.9	3.9
	46.387	15.259	0.2709	0.2709	76.42	404.11	13.3	14.6
	17.09	40.894	4.978	4.978	253.48	159.24	3.7	2.1
	39.673	32.959	4.7648	4.7648	230.71	82.03	6	1.1
	21.362	7.324	1.3077	1.3077	259.34	400.02	7.4	14.3
	20.752	8.545	2.5389	2.5389	302.86	77.33	7.5	3.2
	32.959	25.635	4.3301	4.3301	65	109.38	13.7	4
	31.738	15.259	1.2545	1.2545	105.96	400.63	5.5	10.8
	26.245	14.038	2.9967	2.9967	70.43	464.29	6.6	23.8
	14.038	14.038	6.13	6.13	70.31	70.98	6.2	6.4
	25.635	40.894	6.8822	6.8822	95.34	499.45	5.4	12.6
	44.556	11.597	0.9625	0.9625	91.98	243.59	6.6	12.7
	19.531	11.597	2.4849	2.4849	66.35	637.88	3.7	22.3
	12.817	14.648	10.4101	10.4101	282.41	155.58	4.3	9.5
	17.7	12.207	1.5873	1.5873	57.43	529.24	8.2	24.8
	18.921	32.349	16.1955	16.1955	166.63	245.36	8.3	12.1
	12.207	14.038	8.4424	8.4424	66.16	204.59	5.7	6.7
	22.583	15.869	0.7648	0.7648	93.51	112.3	9.7	4.6
	37.842	18.921	0.4731	0.4731	73.3	211.06	5.6	7.3
	12.207	16.479	8.1393	8.1393	99.24	144.96	5.4	7.3
	12.817	25.024	2.0753	2.0753	95.21	564.15	4.8	20.6
	27.466	21.362	5.0022	5.0022	86.85	162.72	8.7	5.5
	25.635	54.932	1.3704	1.3704	362	187.56	5.5	11.7
	26.855	10.376	9.7272	9.7272	111.69	502.93	4.2	9.9
	17.09	49.438	5.9547	5.9547	85.57	109.25	9.8	1.1
	40.894	17.09	0.2967	0.2967	61.28	437.93	6.5	17.8
	45.776	12.207	11.8488	11.8488	186.1	139.34	4.9	6.3
	45.776	15.869	8.2896	8.2896	216.25	669.49	4.2	18.1
	12.817	19.531	4.3288	4.3288	430.05	411.68	5.7	21
	11.597	8.545	7.923	7.923	97.66	149.41	5.1	7.1
	15.259	8.545	6.2351	6.2351	56.4	337.4	13.7	12.7
	26.245	19.531	11.2067	11.2067	93.81	487.85	6	9
	12.207	8.545	9.3583	9.3583	88.93	1082.09	4.2	24.7
	32.349	10.986	14.6158	14.6158	331.18	278.56	4.1	5.8
	17.09	11.597	6.1002	6.1002	234.31	199.89	5.9	8.7
	37.842	20.752	4.4683	4.4683	189.58	265.08	7.8	15.1
	51.88	40.283	1.5111	1.5111	97.78	281.8	5.9	13.2
	18.311	13.428	8.3597	8.3597	81.24	376.53	8.3	16.6
	25.635	15.869	2.092	2.092	64.21	358.76	6.7	25.3
	34.18	11.597	15.0633	15.0633	210.14	169.37	3.1	5.8
	17.09	20.752	4.36	4.36	66.59	196.66	0.6	8.3
	15.869	23.193	2.2596	2.2596	72.45	222.41	9.4	11.6
	16.479	13.428	3.114	3.114	302.92	292.48	3.9	9.1
	31.738	27.466	9.5325	9.5325	61.16	87.65	7.6	3.7
	34.18	10.376	1.177	1.177	76.66	273.62	9.5	26.9
	17.7	19.531	0.0826	0.0826	51.45	353.39	7.2	16.2
	33.569	6.714	0.4974	0.4974	286.44	193.73	6.8	10.7
	28.076	9.766	2.3939	2.3939	283.69	666.93	3.5	38
	37.842	14.648	0.8075	0.8075	154.91	267.15	11.7	10
	29.297	6.714	19.9726	19.9726	52.31	211.98	8.1	12.4
	54.321	7.324	37.8598	37.8598	65.25	284.91	9.1	9.3
	21.973	7.324	1.4949	1.4949	377.75	241.09	2.7	11.3
	25.024	15.259	0.1614	0.1614	52.19	139.1	7	3.3
	24.414	28.076	3.6977	3.6977	115.36	100.34	10.7	3.1
	19.531	26.245	11.0496	11.0496	85.27	180.85	4.8	6.2
	30.518	9.155	2.0068	2.0068	642.09	378.78	7.8	21.5
	38.452	11.597	5.3128	5.3128	92.9	155.82	6.3	4.1
	35.4	18.921	38.7977	38.7977	90.94	373.72	10.3	13.2
	37.231	9.766	0.05	0.05	565.31	238.46	6.8	10.5
	22.583	15.869	13.0304	13.0304	50.78	342.22	7.2	11.2
	10.986	14.648	6.453	6.453	164.55	141.24	9.9	4.7
	31.128	15.259	1.0632	1.0632	71.11	374.15	4.5	8.5
	32.349	12.817	3.7383	3.7383	52.55	190.06	6.1	7.9
	14.038	24.414	1.3212	1.3212	94.67	245.24	2.1	11.1
	14.648	31.738	13.244	13.244	194.82	91.61	5.6	5.6
	21.973	49.438	16.9553	16.9553	55.73	154.24	3.9	9.3
	39.063	21.362	1.3163	1.3163	50.35	310.12	10.5	19.1
	36.621	22.583	11.2018	11.2018	65.19	207.4	2.9	12.2
	35.4	20.142	5.0186	5.0186	687.5	236.76	5.6	12.6
	23.804	17.7	0.205	0.205	304.2	348.75	4.8	12.1
	29.297	14.038	6.7376	6.7376	237.49	231.75	18.3	14.6
	18.311	7.935	3.5927	3.5927	173.77	99.12	8.1	10.8
	38.452	14.038	2.2865	2.2865	169.68	153.69	5.3	7.2
	31.128	9.766	7.6051	7.6051	66.53	215.33	5.5	9.2
	12.817	29.907	13.5739	13.5739	61.34	568.97	6.4	28.5
	40.283	20.142	0.138	0.138	141.24	136.29	5.7	8.9
	14.648	34.79	0.5849	0.5849	620.42	851.93	3.8	14.5
	42.725	101.318	0.5955	0.5955	52.61	381.65	7.2	18.6
	38.452	57.373	0.1465	0.1465	74.89	485.66	14.8	24.4
	20.142	69.58	0.9302	0.9302	214.66	414.37	5.2	11
	24.414	86.67	0.9812	0.9812	448.97	169.25	6.6	8.8
	39.673	75.073	0.4996	0.4996	76.97	223.27	15.2	7.5
	23.804	59.814	0.1319	0.1319	89.9	455.81	9.9	15.6
	53.101	36.011	0.0859	0.0859	285.83	264.22	3.1	8.7
	46.997	29.907	0.3778	0.3778	62.38	58.72	5.6	5.2
	22.583	78.125	0.1233	0.1233	399.11	109.25	9.5	7.6
	32.349	29.907	0.209	0.209	75.93	230.53	3.6	10.8
	23.804	109.253	0.4809	0.4809	161.32	136.54	7.1	8.7
	18.921	53.101	0.1688	0.1688	91.13	135.8	6.6	3.9
	31.738	23.804	0.2218	0.2218	102.78	130.31	10.6	6.2
	17.09	32.349	0.6002	0.6002	92.1	710.14	4.8	9.8
	36.621	36.011	0.1059	0.1059	84.59	414.79	7.1	18.9
	25.635	10.986	0.4192	0.4192	93.02	172.85	6.4	3.5
	40.894	23.193	1.0039	1.0039	197.51	79.83	6.7	1.5
	24.414	15.259	0.3068	0.3068	193.12	148.25	3.4	3.3
	43.335	55.542	0.4305	0.4305	159.12	605.41	6.1	17.4
	32.959	97.656	0.8259	0.8259	122.99	192.63	7	6.2
	13.428	41.504	0.0927	0.0927	234.25	325.93	9.1	10.7
	22.583	42.114	0.2852	0.2852	63.78	106.32	5.7	3.9
	61.646	25.024	0.3573	0.3573	92.96	101.26	7.7	7.8
	28.687	32.349	0.4825	0.4825	56.4	401.67	4.8	20.4
	15.259	40.283	0.3108	0.3108	572.33	499.94	10.2	17.9
	78.735	51.88	0.1387	0.1387	59.27	149.84	4	2.4
	74.463	26.855	0.5208	0.5208	112.73	357.48	9.2	11.8
	68.359	46.387	0.4919	0.4919	215.21	333.5	5.9	17.8
	32.349	48.218	0.0426	0.0426	97.47	127.01	7.6	7.4
	20.142	34.18	0.3904	0.3904	349.18	1006.71	10	31.2
	29.297	95.215	0.2148	0.2148	161.87	147.28	6.8	4.8
	27.466	25.635	0.0231	0.0231	389.77	216.19	9.7	8.3
	33.569	17.09	0.1563	0.1563	90.15	241.7	7.9	9.5
	20.142	136.108	0.5553	0.5553	56.7	274.54	8.3	10.2
	21.362	38.452	0.5147	0.5147	81.6	87.28	8	6.4
	28.076	84.839	0.0834	0.0834	484.99	307.07	5.2	13.3
	14.648	24.414	0.6636	0.6636	94.6	174.38	6.9	7.4
	29.907	38.452	1.0481	1.0481	307.43	451.9	10.3	18.4
	34.18	50.049	0.1678	0.1678	352.11	641.36	7.3	17.1
	46.997	23.804	0.8894	0.8894	59.57	509.16	5.5	8.9
	32.349	41.504	0.3818	0.3818	62.99	1574.28	10	15.5
	50.659	17.7	0.0652	0.0652	206.97	1372.25	5.6	13.3
	31.128	76.904	0.6295	0.6295	61.65	492.43	2.9	22.1
	45.776	48.218	2.2568	2.2568	105.53	394.23	6.5	15.7
	14.038	97.046	0.0213	0.0213	57.37	275.88	5.9	13.3
	17.09	56.763	0.1433	0.1433	138.24	274.35	11.4	11
	54.321	72.632	0.3424	0.3424	58.11	159.73	5.6	3.4
	42.725	198.975	1.3476	1.3476	197.63	1842.53	9	15.4
	28.076	54.321	1.1217	1.1217	56.52	488.53	3.9	11.6
	20.142	57.373	0.4415	0.4415	110.9	463.13	7.5	15
	16.479	42.725	0.8567	0.8567	88.44	435.85	6.4	6.6
	19.531	36.621	0.2782	0.2782	110.6	304.32	6	9.8
	39.063	70.801	0.0285	0.0285	192.57	252.81	4	12.6
	20.752	14.648	0.186	0.186	88.2	156.56	7.3	4.6
	10.986	35.4	1.6607	1.6607	356.2	550.84	10	30
	43.335	64.697	0.7026	0.7026	295.59	196.78	5.8	16.2
	53.101	28.076	0.6111	0.6111	81.05	95.95	10.3	8.7
	25.024	84.839	0.975	0.975	55.6	338.26	5.6	14.5
	15.869	25.635	0.9898	0.9898	56.76	241.39	6.1	8
	23.804	63.477	0.2305	0.2305	59.88	329.9	6.5	13.4
	32.959	82.397	0.0667	0.0667	401.92	118.59	2.5	5.7
	48.828	48.218	0.2642	0.2642	122.5	233.83	4.9	9.9
	36.621	48.218	1.5528	1.5528	151.49	117	7.2	7.4
	34.79	53.711	0.5208	0.5208	203.19	165.16	6.6	10.9
	51.88	44.556	0.5721	0.5721	616.64	438.05	10.2	21.4
	27.466	29.297	0.0641	0.0641	151.67	314.15	5.6	10.8
	38.452	46.997	0.62	0.62	233.64	146.36	7.8	7.6
	35.4	32.959	0.2374	0.2374	321.23	304.38	7.9	19.5
	30.518	30.518	0.332	0.332	53.1	195.37	6.3	13.3
	48.218	134.888	1.7842	1.7842	76.72	310.06	10	22.6
	42.725	28.687	0.5636	0.5636	109.44	58.47	1.7	4.2
	27.466	27.466	2.5016	2.5016	113.46	114.5	5.6	6.1
	18.921	36.011	0.4072	0.4072	209.9	133.61	5.1	2.4
	26.855	9.766	0.4156	0.4156	59.39	82.4	9.1	5.1
	17.7	34.79	0.4066	0.4066	124.27	531.01	5.6	19.3
	37.231	69.58	0.2135	0.2135	547.36	135.38	3.5	12.9
	11.597	61.646	0.1789	0.1789	326.05	294.01	6.1	12.8
	24.414	161.743	0.108	0.108	650.15	390.63	11	14.5
	45.166	42.725	1.9312	1.9312	306.7	201.66	6.5	14
	46.997	70.19	1.33	1.33	65.55	819.46	10.3	40.1
	35.4	39.673	0.6559	0.6559	64.51	224.61	10.9	12.4
	21.362	89.722	0.3899	0.3899	124.76	187.81	4.8	14.7
	13.428	23.804	0.074	0.074	101.99	269.53	5.4	17.7
	35.4	64.087	0.945	0.945	81.3	711.73	7.4	38.4
	79.956	44.556	0.3241	0.3241	749.51	218.08	5.6	8.9
	29.297	29.297	1.4874	1.4874	131.77	285.58	4.4	11.8
	15.259	74.463	1.3524	1.3524	135.44	160.77	10.2	9.6
	30.518	32.959	0.1419	0.1419	452.64	240.48	8.8	10
	48.828	22.583	0.1054	0.1054	416.14	340.52	10.6	9
	35.4	70.19	0.0542	0.0542	219.85	423.77	8.4	17.1
	10.986	48.218	0.0152	0.0152	107.73	371.46	8.4	12
	19.531	52.49	0.6034	0.6034	64.58	102.72	7.5	6
	15.869	75.684	0.8971	0.8971	159.24	231.38	6.7	10.5
	44.556	89.722	0.2554	0.2554	58.04	354.13	2.7	18.2
	30.518	48.828	0.121	0.121	180.3	209.66	7.2	11.1
	37.842	48.218	0.0359	0.0359	212.65	643.92	4.6	23.5
	61.646	37.842	0.1856	0.1856	166.32	82.34	5.8	5.5
	28.076	71.411	0.7911	0.7911	103.15	104.19	6.7	5
	41.504	61.646	0.3025	0.3025	56.64	78.43	10.6	3.6
	40.894	57.373	0.6334	0.6334	64.03	53.53	8.8	1.6
	17.7	70.801	1.1613	1.1613	152.22	176.88	5.6	8.1
	21.973	28.687	0.5255	0.5255	286.68	120.67	8.3	9.6
	32.349	58.594	2.6223	2.6223	56.03	237.43	9.6	11.6
	18.311	44.556	0.0506	0.0506	136.41	2127.5	7.7	21.4
	47.607	42.725	0.4997	0.4997	213.56	463.01	4.2	33.6
	17.7	61.035	0.2436	0.2436	52.86	1313.78	3.9	15.5
	31.128	205.078	0.7301	0.7301	72.69	226.81	7.2	7.4
	57.373	137.329	0.0531	0.0531	94.67	113.04	3.1	6.6
	17.7	79.956	1.9445	1.9445	135.86	311.22	4.2	10.1
	21.362	81.177	0.2451	0.2451	234.25	544.92	6.1	13.4
	37.842	95.215	0.1557	0.1557	51.15	306.09	5.4	12.2
	14.648	18.311	0.2733	0.2733	78.43	331.12	8.5	13
	31.128	34.18	0.2009	0.2009	183.84	135.62	2.7	2.8
	11.597	32.349	1.3539	1.3539	108.83	76.6	5.8	2.5
	56.152	46.387	0.6249	0.6249	54.93	226.56	6.8	6.9
	14.648	106.812	0.0835	0.0835	112.73	230.1	6.3	14.3
	21.973	67.139	0.0145	0.0145	127.44	307.98	3.9	11.8
	30.518	25.635	1.2664	1.2664	106.81	342.22	7.7	6.4
	56.152	128.784	0.0768	0.0768	81.97	323.49	4.5	9.9
	17.09	85.449	0.8925	0.8925	248.9	596.31	7.9	13.4
	47.607	43.335	1.2919	1.2919	67.63	192.75	4.7	4.7
	37.842	35.4	0.2095	0.2095	237.12	427.73	6.3	22.8
	36.011	90.332	0.8554	0.8554	81.42	195.92	3.5	7.9
	77.515	81.177	0.0523	0.0523	545.84	505.07	6.5	13.1
	16.479	26.855	1.0823	1.0823	203.61	374.21	6.2	12.3
	20.752	103.149	0.9482	0.9482	369.81	239.62	13.9	13.7
	26.855	15.869	0.3284	0.3284	61.77	575.13	8.5	20.5
	12.817	34.79	0.5951	0.5951	852.97	378.97	7.7	19.3
	39.673	70.19	0.0448	0.0448	293.33	152.28	4	8.2
	41.504	28.687	0.0843	0.0843	385.25	262.45	9	9.5
	15.869	25.635	0.3995	0.3995	327.09	309.27	5.3	9.4
	22.583	128.174	0.0503	0.0503	78.25	301.64	9.4	11.2
	37.842	80.566	0.3296	0.3296	330.02	268.43	7.9	12.5
	39.063	21.973	0.2052	0.2052	127.62	225.95	5.7	14
	65.308	21.973	0.2031	0.2031	169.56	117.25	6.5	6
	45.776	32.959	0.027	0.027	110.35	383.73	7	18.2
	54.321	30.518	0.7032	0.7032	115.42	157.1	7.4	8.8
	54.932	74.463	1.3552	1.3552	53.22	451.6	6.9	15.9
	12.817	50.659	1.9975	1.9975	231.2	204.83	5	13.9
	19.531	33.569	0.2773	0.2773	558.9	236.57	3.4	23.6
	18.311	32.959	0.9316	0.9316	291.99	318.97	6.9	10
	19.531	35.4	0.4448	0.4448	188.96	392.4	17.4	19.3
	73.242	56.763	1.053	1.053	176.15	215.15	8.9	12.2
	40.283	53.711	0.938	0.938	73.12	368.04	6.7	17.9
	18.921	23.193	1.2678	1.2678	223.57	358.15	6.3	16.6
	20.752	31.738	1.4823	1.4823	69.82	95.34	4.8	5.7
	42.725	101.929	0.6885	0.6885	257.32	134.95	7.4	12.1
	21.362	28.687	1.7855	1.7855	140.99	679.57	6.6	20.1
	48.218	67.749	0.839	0.839	82.4	200.62	8	9.2
	33.569	51.27	0.1243	0.1243	98.88	118.23	7.2	7.3
	32.349	29.297	0.3039	0.3039	215.33	190	3.8	8.3
	31.738	15.869	0.9641	0.9641	171.69	624.76	7.9	26.4
	10.986	109.863	4.0883	4.0883	542.36	182.56	9	11.3
	30.518	76.294	0.9571	0.9571	322.63	939.58	9.9	17.6
	84.229	25.635	1.261	1.261	56.64	665.41	6.4	21.3
	25.635	29.907	0.9355	0.9355	254.33	510.13	9.6	30.9
	31.128	22.583	0.3231	0.3231	141.3	271.24	3.9	9.8
	32.349	29.297	0.1073	0.1073	114.99	605.9	7.5	8.9
	22.583	92.773	0.2676	0.2676	344.91	69.64	7.8	8.4
	13.428	44.556	0.131	0.131	139.28	188.42	5.1	13.8
	44.556	68.97	0.0394	0.0394	73.12	362.79	7.4	14.4
	13.428	32.349	0.6547	0.6547	57.37	224.98	6.4	15.1
	58.594	18.311	0.0447	0.0447	111.94	122.68	6	15.6
	38.452	67.749	0.6561	0.6561	88.93	1229.8	1.7	35.6
	47.607	144.043	0.7988	0.7988	137.45	102.42	7.8	5.6
	22.583	42.725	0.5511	0.5511	152.89	255.43	4.4	15.6
	41.504	43.945	1.1196	1.1196	209.59	107.3	5.4	7.7
	24.414	71.411	0.4125	0.4125	274.6	418.15	6	31
	17.7	23.193	0.2284	0.2284	563.54	174.44	6.6	8.7
	18.311	32.959	0.2348	0.2348	73.55	133.12	7.7	8.2
	10.376	75.684	1.4374	1.4374	581.48	285.16	10.6	22.3
	17.09	86.06	0.409	0.409	77.51	341.31	4.1	18
	32.959	59.204	0.4814	0.4814	270.45	202.64	10.2	11.1
	26.245	50.659	1.1078	1.1078	278.08	217.47	3.7	12.1
	70.19	21.362	2.5363	2.5363	56.52	189.33	7.4	13.4
	20.752	41.504	0.464	0.464	90.39	396.24	7.1	11.7
	32.959	81.787	0.8803	0.8803	65.92	109.01	3.8	8.4
	48.218	139.771	1.6744	1.6744	417.66	242.68	4.4	13.4
	27.466	79.346	1.6808	1.6808	84.53	149.66	5.8	10.6
	14.648	19.531	1.6122	1.6122	87.59	711.67	12.3	13.6
	31.128	75.073	1.1783	1.1783	63.54	386.78	4.2	11.5
	45.776	65.308	0.3041	0.3041	503.11	230.16	4.1	11.8
	37.231	14.648	0.2088	0.2088	606.45	418.46	3.6	26.4
	31.738	51.27	1.3492	1.3492	156.56	197.2	9.6	7.5
	36.621	72.021	0.6579	0.6579	213.2	211.18	13.6	9.3
	37.231	23.804	0.243	0.243	201.9	211.91	6.1	15.7
	65.308	77.515	0.5548	0.5548	647.58	61.65	6.2	6.4
	17.7	109.253	3.2124	3.2124	87.46	407.71	9.4	17.2
	14.038	20.752	0.7882	0.7882	337.52	297.97	10.4	18.1
	59.814	76.294	0.1537	0.1537	50.6	249.15	9.8	16.6
	34.18	87.28	0.7282	0.7282	317.81	54.32	7.6	5.7
	12.817	211.792	0.219	0.219	97.17	144.29	6.1	10.6
	13.428	36.621	0.0244	0.0244	152.71	160.52	6.2	10.1
	11.597	97.656	0.025	0.025	75.13	194.52	5.6	13.1
	28.076	139.16	0.096	0.096	77.88	132.14	7.3	4.6
	48.218	77.515	0.0658	0.0658	58.72	93.63	5.6	3.2
	22.583	83.618	0.3995	0.3995	131.47	185.91	4.3	13.5
	22.583	61.646	0.0462	0.0462	111.94	317.81	4.3	17.8
	39.673	56.763	1.3501	1.3501	70.19	90.88	5.2	3.6
	39.673	85.449	0.532	0.532	69.46	455.32	4.8	11.8
	51.27	25.635	2.1392	2.1392	263.43	316.71	6.1	15.7
	30.518	50.049	0.057	0.057	152.53	1175.72	4.5	40.1
	76.904	50.659	0.5724	0.5724	127.99	115.72	7.2	11.7
	21.973	49.438	0.4687	0.4687	445.13	254.03	4.8	13.5
	15.869	11.597	0.8769	0.8769	168.4	434.63	3.6	10.1
	16.479	111.084	0.8923	0.8923	109.5	251.04	8	12.3
	30.518	110.474	0.8546	0.8546	478.88	151.06	5.6	9
	27.466	26.855	0.3745	0.3745	144.1	129.03	4.6	6.7
	62.866	45.776	0.0769	0.0769	193.24	181.21	8.2	8.4
	10.376	148.315	0.3677	0.3677	435.67	151.61	3.7	8.7
	12.207	72.021	0.0367	0.0367	67.63	76.66	8.1	4.2
	14.038	81.787	0.1714	0.1714	353.58	123.41	8.8	7.2
	36.621	36.011	0.0494	0.0494	350.83	215.27	4.1	8.9
	22.583	23.804	0.1159	0.1159	318.18	278.44	6.6	14.3
	23.804	99.487	0.7709	0.7709	265.63	284.18	8.7	11.5
	67.749	56.763	0.1753	0.1753	542.54	295.65	12.3	20
	21.973	10.986	0.5451	0.5451	513.73	87.46	6.1	5
	16.479	15.259	0.0274	0.0274	52.55	192.08	9.9	8.1
	29.907	23.804	0.6286	0.6286	112.43	91.13	10.2	5.4
	28.687	57.373	0.03	0.03	51.57	124.33	6.3	6.3
	30.518	55.542	0.4967	0.4967	69.46	152.04	10.6	6.8
	34.18	46.997	0.9578	0.9578	91.13	486.76	5.5	25.2
	12.817	23.804	0.1187	0.1187	64.76	183.29	3.6	10.9
	13.428	48.218	0.7749	0.7749	53.59	155.64	3.7	8.2
	56.152	39.673	0.4646	0.4646	113.16	63.23	4	5.5
	32.959	39.673	0.0353	0.0353	80.44	115.17	7	8.4
	46.997	130.615	0.4435	0.4435	152.16	179.63	3.8	20.1
	12.207	20.142	2.7736	2.7736	222.05	301.27	5.2	16.4
	49.438	10.986	0.6043	0.6043	285.83	394.41	4	26.7
	38.452	5.493	0.322	0.322	195.98	242.8	6.8	13.3
	41.504	75.073	2.5331	2.5331	123.84	152.71	7.8	9
	57.983	12.207	0.155	0.155	67.75	79.96	8.8	7.8
	31.128	29.907	0.2977	0.2977	514.34	278.26	5.6	20.6
	50.659	26.245	0.0608	0.0608	76.6	204.22	4.8	11.7
	28.076	169.067	0.4359	0.4359	179.38	186.65	13.5	7.1
	12.817	43.945	0.3321	0.3321	108.7	192.32	4.4	14.3
	23.193	50.659	0.3155	0.3155	110.9	710.21	8.1	27.6
	36.621	34.18	0.8097	0.8097	97.78	163.64	4.4	14.8
	22.583	28.076	0.1773	0.1773	315.73	109.86	3.8	9.5
	35.4	56.763	0.4077	0.4077	137.27	149.35	3.6	10.3
	51.27	76.904	1.5348	1.5348	128.97	286.62	10.1	16.3
	24.414	32.959	0.1169	0.1169	177	561.16	4.9	20.2
	31.738	71.411	1.0235	1.0235	51.15	208.62	7.1	15.8
	34.18	75.684	0.1285	0.1285	87.89	84.11	5	7.2
	35.4	38.452	0.7776	0.7776	121.34	540.47	0.7	20.9
	38.452	75.684	1.2428	1.2428	102.23	310.97	4.5	17.6
	31.738	84.839	0.2097	0.2097	117.68	491.7	4.8	22.8
	29.297	29.297	0.1182	0.1182	59.14	285.16	5.1	13.5
	30.518	46.997	0.2976	0.2976	159.55	254.46	6.8	8.7
	20.752	56.763	0.4317	0.4317	288.39	245.67	4.8	12.2
	57.983	17.7	1.6776	1.6776	140.63	275.88	5.6	26.9
	23.804	52.49	0.1364	0.1364	346.8	124.63	5.5	5.7
	15.869	26.855	0.1582	0.1582	141.6	235.11	4.7	6.4
	67.139	64.087	1.4288	1.4288	66.22	670.29	12.1	37.2
	39.673	40.283	3.8011	3.8011	68.66	128.42	7.1	6.3
	24.414	31.738	0.2589	0.2589	60.85	210.88	3.9	9
	38.452	19.531	0.7303	0.7303	80.44	150.76	5.7	13.4
	27.466	14.038	0.3846	0.3846	78.92	84.35	3.6	11.1
	34.18	126.343	0.0557	0.0557	252.62	231.32	4.9	16.4
	40.283	39.063	0.8979	0.8979	95.46	69.82	1.5	5.1
	62.256	16.479	1.7532	1.7532	267.15	470.64	11.5	7.4
	43.335	26.855	0.586	0.586	333.56	267.64	5.2	14.6
	35.4	11.597	0.2032	0.2032	251.04	764.34	5.2	8.8
	19.531	15.259	0.3419	0.3419	469.42	82.52	13.6	6.2
	53.711	68.359	1.3644	1.3644	201.36	225.71	7.6	9.5
	29.907	119.629	0.7983	0.7983	89.78	63.23	10.2	6.9
	58.594	33.569	1.2893	1.2893	52.86	148.74	14	12.8
	42.114	78.125	0.4979	0.4979	120.42	92.65	8.9	5.7
	25.024	50.049	0.133	0.133	70.8	199.77	4.3	6.4
	20.142	33.569	0.1772	0.1772	112.12	145.81	5.5	7.3
	14.038	123.291	0.9761	0.9761	53.71	219.48	7.7	14.5
	39.673	112.915	1.7459	1.7459	89.48	108.03	11.2	12.7
	43.335	55.542	1.1263	1.1263	75.13	68.24	2.8	7
	73.853	37.842	0.7775	0.7775	69.89	352.97	7.8	18.2
	26.245	161.133	1.0164	1.0164	253.97	203.37	7	10.7
	44.556	28.076	0.518	0.518	64.76	127.26	5.4	5.3
	18.921	43.945	0.2914	0.2914	102.91	511.11	9.5	16.1
	59.814	29.907	0.0371	0.0371	166.93	525.7	4.7	26
	25.024	61.646	0.0503	0.0503	70.8	52.12	5.4	9.9
	40.894	111.694	2.3089	2.3089	176.51	278.81	6.8	11.9
	12.207	12.817	0.2845	0.2845	125	271	1.8	12.9
	12.207	47.607	0.0973	0.0973	60.49	76.29	10.7	9.4
	43.335	75.684	0.3952	0.3952	92.71	134.52	6.3	10
	23.804	45.776	0.4969	0.4969	70.31	166.69	2	13
	40.894	60.425	1.7326	1.7326	127.69	241.39	8.7	14.8
	56.763	70.801	0.3201	0.3201	109.38	235.84	2.4	12.9
	34.18	14.648	0.3887	0.3887	195.62	261.35	8.4	10.9
	40.283	14.038	0.1803	0.1803	248.6	214.72	4.9	11.4
	40.894	66.528	0.2311	0.2311	250.73	115.23	7.1	9
	32.349	120.239	0.5963	0.5963	86.67	154.36	8	13.9
	21.973	73.242	1.7658	1.7658	69.4	2495.12	6.9	20.9
	22.583	57.983	0.0808	0.0808	75.13	153.08	4.5	12.2
	45.166	18.921	1.6999	1.6999	72.27	281.19	3.8	9
	14.038	128.784	0.6329	0.6329	210.27	237.24	3.4	10.1
	36.011	44.556	0.4948	0.4948	90.58	284.79	3	12.4
	32.349	43.945	0.0368	0.0368	219.06	489.01	7.1	8
	10.376	32.349	2.2099	2.2099	81.05	176.57	5.2	7.7
	24.414	60.425	0.1946	0.1946	510.38	408.81	8.2	6.5
	51.88	38.452	0.0511	0.0511	67.57	1565.86	5.4	17.3
	45.166	26.855	0.6472	0.6472	349.67	459.35	9.6	22.3
	18.311	41.504	1.1044	1.1044	149.05	205.87	3.3	6.8
	12.817	17.7	0.0786	0.0786	64.03	185.67	10.4	10.4
	57.983	37.842	0.5439	0.5439	291.44	208.62	8.6	12.8
	59.814	21.362	1.5829	1.5829	51.03	569.76	3.1	17.2
	29.907	153.809	1.5303	1.5303	79.65	215.7	9.4	9.4
	51.88	46.997	0.4756	0.4756	155.33	671.08	2.9	29.6
	30.518	73.242	0.1893	0.1893	327.82	115.11	4.5	6
	70.19	45.166	0.2295	0.2295	86.73	161.01	6.7	15.8
	39.063	100.098	0.9283	0.9283	69.34	725.83	15.9	32.8
	54.932	46.387	1.0439	1.0439	200.07	170.96	7	12
	42.725	61.646	0.9952	0.9952	226.93	600.71	3.8	8.9
	40.283	34.18	0.1825	0.1825	141.6	148.19	6.4	9.4
	80.566	14.648	0.2086	0.2086	241.64	278.56	6.6	14.8
	29.907	120.85	0.3631	0.3631	838.93	641.54	11.3	15.1
	51.88	40.894	0.1538	0.1538	88.13	499.21	8.4	10.2
	27.466	68.97	0.1905	0.1905	418.76	104	10.6	6.4
	54.932	37.231	0.2793	0.2793	563.6	212.1	3.4	11.9
	78.735	21.362	2.0854	2.0854	156.13	88.68	11.4	5.9
	29.297	18.921	2.4574	2.4574	70.37	64.09	8.3	6.5
	42.114	92.773	0.4959	0.4959	159.06	110.84	16.7	10.5
	47.607	22.583	0.0696	0.0696	61.83	345.09	7	11.4
	37.842	70.19	0.4853	0.4853	119.2	207.82	9.6	13.5
	32.959	59.814	0.8428	0.8428	93.26	238.16	3.8	10.3
	35.4	14.038	0.1309	0.1309	144.78	566.41	9.7	16.4
	28.076	40.283	0.1551	0.1551	113.1	369.38	4.1	20.3
	27.466	78.735	0.6957	0.6957	54.44	107.97	11.8	4.6
	21.973	90.332	1.0863	1.0863	298.95	355.65	7.3	17.2
	45.776	20.142	0.9221	0.9221	105.71	134.64	4.5	9
	12.817	21.362	0.5779	0.5779	149.84	65.98	12.5	5.7
	62.866	50.659	0.6596	0.6596	318.18	260.93	3.3	24.9
	25.024	64.087	0.1513	0.1513	92.22	216	6.6	15.3
	20.142	130.005	0.4244	0.4244	237.3	109.92	7.9	3.9
	19.531	92.163	3.0365	3.0365	55.85	376.95	3.1	16.1
	21.973	22.583	0.1099	0.1099	127.08	203	12.2	14.8
	38.452	17.7	0.0729	0.0729	102.05	120.42	4.6	12.7
	49.438	34.18	0.1405	0.1405	56.95	2755.74	6.3	40.1
	18.311	36.621	1.8419	1.8419	73.67	114.69	8.1	6.1
	50.049	36.621	0.593	0.593	91.8	459.47	3.7	27.1
	58.594	25.635	0.3404	0.3404	340.52	346.07	4.8	39.6
	12.817	65.308	0.7518	0.7518	148.5	140.99	4.4	11.2
	64.087	102.539	0.0612	0.0612	117.25	202.33	8.9	11.9
	23.804	147.095	0.9305	0.9305	65.67	417.42	7.6	14.4
	37.842	25.635	0.0221	0.0221	54.2	232.36	7.2	12.4
	16.479	48.218	0.4245	0.4245	172.06	200.56	3.2	16.3
	49.438	44.556	0.4829	0.4829	188.11	493.35	3.5	16.6
	32.959	34.18	0.1104	0.1104	56.15	217.22	5.1	17.7
	93.384	64.697	0.5695	0.5695	86.43	109.44	13.1	6.9
	18.311	134.277	0.2024	0.2024	70.8	170.96	3.9	9.4
	25.024	86.67	0.1936	0.1936	602.48	149.35	6.2	15.4
	24.414	34.18	1.2599	1.2599	70.5	209.23	3.9	17.1
	30.518	53.711	0.4789	0.4789	149.9	358.76	10.1	16.3
	46.387	46.387	0.2398	0.2398	226.81	201.78	4	9.5
	64.697	50.049	0.233	0.233	179.93	189.64	6.7	6.9
	43.945	40.283	0.5194	0.5194	102.66	920.53	8.9	40.1
	36.621	36.621	0.8191	0.8191	66.35	124.27	6.9	3.6
	43.335	18.311	1.6169	1.6169	317.32	437.81	6.7	13
	45.776	21.973	0.6711	0.6711	438.11	202.45	3.4	7.5
	15.259	130.615	1.5273	1.5273	327.33	244.63	5.8	12.6
	46.387	42.114	0.822	0.822	332.82	259.52	7.9	17.5
	57.373	47.607	0.8954	0.8954	121.15	229.92	6.9	12
	49.438	91.553	0.5865	0.5865	634.7	107.79	6.5	11.9
	48.218	30.518	0.9271	0.9271	69.34	916.87	4.6	40.1
	11.597	34.79	1.886	1.886	107.61	912.9	12.1	40.1
	77.515	28.687	0.7605	0.7605	67.32	245.24	5.6	10.2
	57.983	57.373	0.2366	0.2366	88.87	634.34	6.5	16.3
	55.542	106.812	0.8903	0.8903	170.84	118.16	6.3	7.2
	38.452	22.583	0.9949	0.9949	168.7	114.26	5.2	9.8
	42.114	48.218	0.5371	0.5371	243.04	258.3	10.4	13
	15.259	38.452	0.9551	0.9551	119.32	106.69	4	6.1
	59.204	55.542	0.197	0.197	220.28	211.55	8.2	8.6
	28.076	58.594	1.6823	1.6823	98.57	217.41	3.4	7.2
	34.18	28.687	0.8314	0.8314	623.47	458.19	5.6	20.3
	52.49	37.842	0.0909	0.0909	216.67	374.02	9.3	16.8
	15.869	62.256	0.7455	0.7455	487.3	213.01	9.1	10.7
	34.18	104.981	0.0164	0.0164	120	195.31	5.7	11.6
	21.973	181.274	0.3961	0.3961	224.85	145.51	8.2	9.1
	40.894	52.49	2.0731	2.0731	413.45	259.64	5.4	20.4
	28.687	27.466	0.161	0.161	450.5	251.95	7.2	12.9
	39.063	31.738	1.32	1.32	61.83	1092.41	9.5	12.6
	10.986	58.594	0.2272	0.2272	85.33	329.53	7.4	12.9
	46.387	20.752	2.0378	2.0378	307.13	66.83	2.6	5.6
	42.114	79.956	0.7692	0.7692	1005.01	462.46	5.5	24.8
	29.907	45.776	0.4601	0.4601	263.24	125.92	10.4	7.5
	46.997	115.356	0.8765	0.8765	432.31	206.3	12.1	13.3
	59.814	32.959	0.2437	0.2437	190.12	159.24	10.3	9
	39.673	47.607	0.0586	0.0586	290.59	73.24	13.3	5.9
	25.024	50.049	0.6483	0.6483	433.84	332.34	8.5	13.3
	20.752	37.231	0.3265	0.3265	199.1	462.4	9.3	11.8
	21.362	30.518	0.154	0.154	101.62	259.58	9.5	11.9
	55.542	39.673	1.1446	1.1446	528.14	181.15	8.1	8.1
	34.79	39.673	3.0317	3.0317	65.73	93.57	7.1	4.4
	63.477	60.425	0.6954	0.6954	119.08	131.65	8.4	5.4
	30.518	18.311	1.059	1.059	324.4	580.26	5.2	21.1
	40.283	67.749	0.3029	0.3029	167.48	331.24	5.2	21.2
	35.4	38.452	0.9102	0.9102	474.85	134.16	16.1	7.8
	47.607	43.945	1.3223	1.3223	102.05	204.28	5.8	10.2
	30.518	42.725	0.9495	0.9495	525.82	301.64	7.7	8.9
	50.659	89.722	0.3388	0.3388	426.7	139.65	4.8	6.7
	25.024	37.231	1.2351	1.2351	55.85	443.48	9	11.2
	50.659	31.738	3.0514	3.0514	261.35	211.55	7.4	15.3
	31.128	102.539	0.6385	0.6385	328.13	67.02	4.6	4.6
	56.763	174.561	0.5926	0.5926	76.84	115.48	10.5	8.5
	62.256	39.673	0.4405	0.4405	309.69	539.25	6.8	19.5
	25.024	84.839	0.3606	0.3606	119.51	661.68	3.4	23.6
	56.152	45.166	0.3522	0.3522	230.59	207.28	7.6	5.2
	51.88	18.311	0.2178	0.2178	444.7	133.12	5.6	6.5
	46.387	32.349	0.4496	0.4496	184.81	660.16	10	13.7
	10.986	102.539	1.4218	1.4218	289.61	119.2	13.1	4.7
	24.414	175.171	0.2622	0.2622	348.51	374.45	12	16
	41.504	29.297	0.4143	0.4143	616.15	305.6	9.7	9.9
	56.152	22.583	0.5205	0.5205	163.15	264.22	9.3	12.7
	43.945	37.231	0.179	0.179	312.19	135.38	9.6	8.4
	76.904	49.438	0.0639	0.0639	186.4	340.45	7.1	13.3
	49.438	166.626	0.4117	0.4117	185.36	154.6	6.2	5.6
	60.425	40.894	1.5828	1.5828	340.33	86.61	8.2	2.8
	50.049	25.635	1.0887	1.0887	61.28	296.45	8.1	18.9
	64.697	23.804	0.5019	0.5019	498.9	326.6	12.2	19.1
	30.518	109.253	0.5502	0.5502	1779.3	190.49	1.6	9.1
	47.607	28.076	0.2002	0.2002	378.11	371.95	9.6	11.5
	39.063	153.809	0.4029	0.4029	147.95	180.73	13	4.8
	68.97	111.694	0.8617	0.8617	394.17	318.42	13.7	12.2
	38.452	24.414	0.2504	0.2504	379.03	312.81	5.6	8.9
	28.687	57.373	1.1579	1.1579	121.28	383.91	11.9	25.9
	28.076	32.349	1.1051	1.1051	85.27	523.25	7.2	30.4
	34.18	38.452	0.7039	0.7039	63.6	395.69	5.8	7.1
	42.725	116.577	0.5022	0.5022	231.14	959.47	8.6	35.7
	11.597	109.863	0.143	0.143	547.91	521.73	5.8	18.9
	29.907	121.46	1.7611	1.7611	242.19	638.67	8.1	14.2
	59.204	109.253	0.6542	0.6542	337.83	137.82	15.8	10.6
	53.101	37.231	1.3633	1.3633	91.43	268.98	9.5	11.4
	18.921	111.694	0.6468	0.6468	565	309.02	7.7	11.7
	29.907	170.288	3.5186	3.5186	531.49	229	3.8	11.8
	45.776	19.531	0.4065	0.4065	250.79	217.96	9	15.4
	31.738	46.387	0.2195	0.2195	162.17	153.14	12	8.3
	25.024	157.471	0.1795	0.1795	314.82	102.11	8.3	8.1
	22.583	31.128	0.4955	0.4955	54.93	336.12	6.2	18
	20.142	112.305	0.0318	0.0318	166.26	149.72	12.3	6.7
	52.49	33.569	1.0437	1.0437	106.08	313.72	2.1	20.2
	59.204	43.335	1.2322	1.2322	104.19	103.58	7.5	8.6
	38.452	69.58	0.0292	0.0292	170.59	142.09	4.1	11
	59.204	119.019	0.5573	0.5573	245.79	951.97	8.7	15
	54.321	83.008	0.3567	0.3567	255.68	198.97	7.3	4.6
	43.335	28.687	0.1754	0.1754	111.45	101.01	10.2	5.9
	28.687	70.19	0.0707	0.0707	211.36	148.93	17.8	7.3
	60.425	106.812	0.1962	0.1962	122.44	200.13	4.7	10.9
	39.673	66.528	0.9155	0.9155	74.65	838.99	6	15.3
	40.283	202.637	0.2724	0.2724	545.04	316.22	4.9	18
	18.311	107.422	0.0386	0.0386	166.81	964.05	5.9	40.1
	32.349	127.564	2.1386	2.1386	107.06	270.57	12.6	10
	48.218	114.746	0.5789	0.5789	98.08	102.05	9	6.3
	31.738	21.362	0.0422	0.0422	215.7	139.34	8.9	10.9
	11.597	48.218	0.7453	0.7453	92.53	445.13	6.9	16.9
	46.997	46.997	0.9816	0.9816	76.48	146.3	8.7	8.9
	92.163	40.894	0.6433	0.6433	68.73	365.66	4.7	15.7
	51.88	43.335	0.6587	0.6587	249.21	473.39	9.3	17
	32.349	105.591	0.2995	0.2995	771.42	278.81	6	17.2
	25.024	91.553	0.0739	0.0739	84.35	188.48	6.3	9.6
	14.038	130.615	0.1628	0.1628	278.44	155.4	11.9	7
	36.621	128.784	0.2039	0.2039	102.84	399.48	5.9	14.3
	51.88	89.111	0.0723	0.0723	484.31	424.26	7.1	13
	39.063	39.063	2.7827	2.7827	291.63	137.63	8.3	5.3
	15.869	37.231	2.1036	2.1036	335.51	185.06	14.6	5.8
	26.245	19.531	1.2844	1.2844	99.85	102.54	9.3	5.6
	48.218	46.387	0.6787	0.6787	1376.71	390.32	13.1	15.6
	50.049	10.376	1.4214	1.4214	1083.5	658.51	6.9	8.4
	48.828	29.907	1.1537	1.1537	157.53	418.46	17.6	14.9
	46.997	39.063	0.8484	0.8484	401.31	82.28	12.2	8
	51.27	81.177	4.1056	4.1056	81.97	218.87	5.8	15.6
	40.894	73.242	0.5227	0.5227	92.35	153.44	9.9	8.4
	31.738	20.142	0.4482	0.4482	319.64	104.31	4.4	4.8
	41.504	67.749	0.7581	0.7581	65.19	135.8	6.8	8.9
	24.414	32.959	0.6118	0.6118	65	372.86	10.9	17.9
	34.18	67.139	1.2821	1.2821	134.64	323.06	5.8	16
	29.907	37.842	1.1459	1.1459	397.64	199.52	3.4	7.4
	32.959	39.063	1.4255	1.4255	339.54	343.63	8.8	13.1
	30.518	44.556	0.1124	0.1124	519.96	186.4	8.5	8.6
	12.207	168.457	0.4253	0.4253	87.1	409.85	8.4	24.4
	40.283	42.114	1.2184	1.2184	167.18	158.33	9.5	9.6
	25.024	137.94	1.1062	1.1062	189.39	176.27	8.8	10.7
	12.817	100.098	0.14	0.14	689.39	830.57	7	12.8
	50.659	39.673	0.9583	0.9583	448.79	70.56	8.1	3.9
	19.531	100.708	0.6463	0.6463	343.38	259.64	10.9	12.6
	18.311	44.556	0.3684	0.3684	140.93	466.37	17.3	9.7
	103.76	123.901	0.2063	0.2063	57.43	191.71	9.8	12.3
	46.997	34.79	2.0075	2.0075	295.72	300.72	7	12.7
	57.373	44.556	0.2694	0.2694	319.95	371.95	2.1	13.4
	34.18	104.981	0.6274	0.6274	107.42	144.29	9.3	7.5
	33.569	91.553	0.0406	0.0406	155.46	320.68	14.2	9.8
	40.283	54.321	0.4395	0.4395	213.75	176.88	8	9.1
	25.024	21.973	0.0525	0.0525	137.63	319.64	4.8	12.5
	28.076	141.602	0.4591	0.4591	146.3	161.19	6.3	10.9
	10.376	24.414	0.2146	0.2146	516.78	354.19	7	13.7
	45.166	57.373	0.4288	0.4288	275.82	128.36	9.8	7.4
	32.959	34.18	1.2851	1.2851	116.09	197.02	15.1	7.5
	24.414	57.373	1.6865	1.6865	192.5	249.02	14.1	12.9
	56.763	97.656	0.2875	0.2875	482.48	86.36	6.2	9
	10.376	15.869	0.3649	0.3649	627.87	83.74	6.5	6.2
	69.58	120.85	1.067	1.067	64.27	154.17	20.9	8.9
	35.4	78.125	0.2414	0.2414	110.11	171.69	8.5	12.2
	43.335	96.436	0.3233	0.3233	291.08	195.07	5.8	8.6
	54.932	15.869	0.1165	0.1165	54.32	113.04	8.9	8.7
	36.011	43.335	0.4665	0.4665	382.51	206.73	8.8	10.8
	46.997	21.362	0.4809	0.4809	512.88	173.16	3	7
	40.894	131.226	1.8657	1.8657	146.48	153.5	11.3	9.7
	36.011	35.4	0.4804	0.4804	91.13	220.52	10	11.3
	23.804	28.687	1.9695	1.9695	1040.95	226.99	7.4	13.4
	12.817	26.855	0.8183	0.8183	102.72	404.54	10.9	9.3
	43.945	60.425	0.827	0.827	147.52	182.56	11.8	10.6
	29.907	24.414	0.6164	0.6164	280.15	519.47	5.4	15.2
	24.414	70.801	0.4635	0.4635	278.87	125.79	12.7	7
	32.349	10.376	1.8154	1.8154	186.22	78.37	22.8	3.7
	21.362	177.002	0.779	0.779	328.74	534.79	8.4	14.1
	28.076	66.528	0.9145	0.9145	275.27	530.76	10.9	13.6
	42.725	89.722	1.0175	1.0175	389.47	268.25	9.7	8.5
	23.193	135.498	0.3118	0.3118	305.66	215.33	15	5.1
	23.804	93.994	0.2533	0.2533	272.09	112.49	16.3	7.6
	43.335	52.49	0.2973	0.2973	330.63	195.37	14.2	7.8
	26.855	40.894	1.5874	1.5874	281.86	108.28	9	7.6
	45.776	27.466	1.703	1.703	70.13	277.89	19.3	11.6
	14.648	23.193	0.1806	0.1806	104.19	154.72	9.1	9.2
	12.207	135.498	0.9449	0.9449	281.92	594.6	4.1	13.6
	17.09	120.239	1.7188	1.7188	81.91	386.47	5.8	23.4
	20.142	41.504	0.9433	0.9433	233.28	224.37	8.5	11.8
	43.945	154.419	1.7343	1.7343	325.87	107.18	2.8	7.2
	57.373	44.556	1.1723	1.1723	103.09	182.37	8	5.3
	40.283	117.798	0.1401	0.1401	51.33	348.21	10.5	11.6
	54.932	41.504	0.0696	0.0696	201.42	89.29	3.6	4.1
	57.983	191.65	0.3426	0.3426	378.48	155.27	4	5.5
	53.711	34.18	0.1306	0.1306	68.24	470.76	6.1	22.9
	25.024	93.384	2.2897	2.2897	114.69	825.99	11.9	13.9
	34.18	47.607	1.0712	1.0712	3082.95	140.63	3.6	6.4
	34.79	125.732	2.0534	2.0534	141.78	544.92	8.8	10.8
	89.111	55.542	0.1527	0.1527	100.16	233.09	28.6	14
	44.556	89.111	0.8279	0.8279	677.73	436.65	10.4	22.3
	50.659	92.163	1.2354	1.2354	203.61	195.43	6.3	11.2
	48.218	17.7	0.4856	0.4856	182.98	214.05	25.4	16.3
	52.49	37.842	0.4314	0.4314	818.91	262.33	9.1	17.4
	37.231	18.311	1.0787	1.0787	90.52	255.62	7.7	14.2
	23.804	61.035	2.4424	2.4424	132.45	179.5	9	17
	12.817	27.466	0.7232	0.7232	348.02	707.03	9.6	19.4
	15.869	37.842	0.1197	0.1197	261.78	1005.01	8.5	15.3
	21.362	120.239	0.9593	0.9593	366.46	229.8	7.1	15.4
	69.58	67.139	0.5378	0.5378	74.52	301.7	9.6	15.2
	59.204	70.801	1.8601	1.8601	295.59	234.68	22.6	11.4
	51.88	62.866	0.8907	0.8907	277.28	203.61	4.7	11.7
	37.842	40.894	0.6894	0.6894	277.53	127.08	10.4	9.7
	37.231	67.139	0.9701	0.9701	372.19	128.17	7.4	6.9
	45.776	21.362	0.1651	0.1651	151.18	294.13	8.9	11.8
	20.142	12.817	1.3035	1.3035	51.51	301.27	9.8	11.6
	52.49	24.414	1.3572	1.3572	197.94	151	7.3	10.1
	54.932	46.997	0.3392	0.3392	122.74	164.25	1.5	8
	43.335	75.073	0.8683	0.8683	403.5	52.37	9.2	3.5
	12.207	32.959	0.5097	0.5097	262.27	675.78	6.4	33.7
	53.101	59.814	1.0122	1.0122	173.22	133	9.8	5.2
	40.283	95.825	0.238	0.238	98.69	93.32	7.2	8.2
	44.556	28.687	0.4614	0.4614	971.25	336.49	4.9	14.9
	40.283	112.305	1.0398	1.0398	499.45	244.81	4.8	9.3
	51.27	40.894	1.5341	1.5341	537.48	546.26	9.8	12.9
	15.869	30.518	1.1385	1.1385	270.81	403.32	16	13.4
	38.452	41.504	0.9225	0.9225	641.78	156.19	8.5	13.3
	36.011	139.16	0.6234	0.6234	247.68	76.6	12.5	5
	42.114	23.193	1.3358	1.3358	166.14	343.63	10.8	14.6
	34.18	39.063	0.1575	0.1575	91.49	182.74	7.5	8.2
	34.79	39.063	0.2013	0.2013	133.85	131.35	6.7	10.9
	43.335	26.245	0.6433	0.6433	222.23	174.44	8	10.1
	13.428	28.687	1.3538	1.3538	430.48	205.44	6.3	7.9
	20.142	60.425	0.9902	0.9902	132.08	165.59	10.7	6.2
	46.997	86.67	1.643	1.643	348.21	191.35	16.6	9.9
	13.428	12.207	0.3909	0.3909	320.43	294.37	9.5	15.5
	43.335	67.139	0.5231	0.5231	556.88	818.79	12.1	28.9
	33.569	93.384	0.7101	0.7101	115.78	336.43	10.6	12.7
	41.504	41.504	0.5222	0.5222	129.52	318.66	14.5	15
	20.142	35.4	1.426	1.426	300.17	339.42	4.9	17.9
	49.438	115.356	0.3613	0.3613	115.23	321.35	6.7	21.7
	27.466	177.612	1.8313	1.8313	464.23	106.26	8.8	10.6
	37.231	38.452	0.4752	0.4752	117.25	324.58	11.6	21.3
	68.359	112.305	0.6892	0.6892	80.63	734.31	8.8	35
	56.763	37.842	0.0444	0.0444	437.07	223.39	5	12.9
	45.776	74.463	0.4562	0.4562	78.67	136.72	4	7
	12.207	23.193	2.3934	2.3934	184.57	355.1	11	17.8
	42.114	35.4	0.2325	0.2325	69.09	205.2	4.3	11
	18.921	120.85	0.5801	0.5801	59.02	191.59	7.7	11.6
	45.166	66.528	1.5518	1.5518	79.41	305.24	4.8	15.2
	38.452	55.542	2.6935	2.6935	342.71	139.83	7.4	8
	54.932	36.011	0.4528	0.4528	124.63	427.86	6.8	18.5
	28.076	40.894	1.1104	1.1104	297.55	365.23	11.4	12.3
	42.725	17.7	0.3505	0.3505	118.41	805.18	7.6	40.1
	25.635	50.049	0.513	0.513	149.78	109.38	13.6	11.1
	38.452	46.997	1.7778	1.7778	175.9	476.56	5.3	21.7
	35.4	48.828	1.437	1.437	437.74	443.36	7	20
	62.256	46.387	0.3125	0.3125	244.51	155.21	7.2	10.7
	49.438	99.487	0.7353	0.7353	560	141.72	10.5	14.2
	33.569	52.49	0.2932	0.2932	456.54	236.76	11	11.2
	10.376	196.533	0.7427	0.7427	140.26	494.57	10.8	18.8
	23.193	11.597	0.0465	0.0465	90.58	302.55	9.8	17.9
	56.763	227.661	0.4837	0.4837	339.36	162.6	10.7	9.9
	33.569	155.029	0.909	0.909	708.86	285.22	5.3	19.4
	54.932	18.921	0.4194	0.4194	247.56	155.76	12.1	5.4
	31.738	61.646	0.4723	0.4723	489.5	450.44	11.5	13
	47.607	20.752	0.3199	0.3199	133.24	60.55	12	9.7
	17.7	24.414	0.5621	0.5621	179.99	163.33	21.5	16.8
	39.673	164.795	0.3063	0.3063	308.47	293.52	9.6	12.8
	45.776	37.231	1.1562	1.1562	1932.25	84.29	18.2	10.1
	42.725	42.725	0.2331	0.2331	112.37	196.04	5.4	14.5
	45.166	80.566	1.3321	1.3321	66.59	234.92	22.3	9.6
	55.542	39.673	0.0605	0.0605	89.84	505.13	9	18.7
	50.659	15.869	1.3065	1.3065	135.62	270.02	4.2	18.7
	19.531	126.953	1.313	1.313	113.71	300.72	7.7	14.6
	50.049	41.504	1.0508	1.0508	331.67	153.75	4.5	12.4
	21.973	123.901	0.5125	0.5125	59.39	384.09	12.1	12.2
	34.79	29.907	1.201	1.201	144.04	196.9	9.5	13.7
	36.621	120.239	0.9326	0.9326	653.5	239.26	3.4	12
	27.466	36.011	0.0477	0.0477	400.94	492.61	16.6	21.2
	31.128	87.28	0.216	0.216	212.52	375.98	13.3	12.3
	31.738	38.452	0.8363	0.8363	164.92	2031.31	8.4	16.6
	18.921	20.142	0.2438	0.2438	569.21	644.78	9	15.3
	18.921	50.659	0.5249	0.5249	1851.69	198.36	7.8	9.6
	48.218	47.607	0.2242	0.2242	266.11	159.73	13.3	8.2
	29.907	63.477	0.6045	0.6045	278.93	670.78	14.4	15
	45.776	46.997	0.5088	0.5088	676.57	403.32	11.4	22.7
	51.27	77.515	2.9907	2.9907	251.04	217.16	8.6	10.2
	14.038	102.539	0.5692	0.5692	161.93	315.61	11.7	16.5
	11.597	40.283	0.6177	0.6177	59.02	167.91	9.7	10.6
	40.894	139.771	0.0757	0.0757	374.33	304.14	8.6	12.6
	46.997	45.166	0.5323	0.5323	650.82	177.61	3	10.3
	23.193	185.547	1.2933	1.2933	98.45	265.14	11.1	12
	17.7	151.978	1.5905	1.5905	51.03	205.93	11.3	10.6
	43.335	21.362	2.5026	2.5026	70.86	104.86	9.4	7.4
	50.049	173.34	0.5387	0.5387	245.85	502.56	3.9	25
	19.531	23.193	0.5387	0.5387	77.88	171.26	5.9	4
	16.479	100.098	0.2325	0.2325	122.56	474.18	11.7	15.2
	47.607	54.932	0.3736	0.3736	674.13	441.22	5.6	20.6
	28.076	20.752	1.5334	1.5334	525.76	281.62	10	14.3
	21.973	31.128	0.0951	0.0951	517.09	165.47	18.8	8.4
	24.414	140.381	0.0465	0.0465	189.15	593.26	9.2	21
	48.828	55.542	0.6186	0.6186	148.93	72.14	9.4	7
	20.752	39.673	0.5628	0.5628	77.82	129.52	10.3	11.1
	26.245	87.28	1.6235	1.6235	139.89	294.07	8	10.7
	42.725	17.09	0.263	0.263	181.21	317.38	3.9	18.6
	68.97	61.035	1.4037	1.4037	159.42	385.01	8	14.4
	33.569	28.076	0.7282	0.7282	193.05	153.99	12.4	11.4
	32.959	89.722	0.1053	0.1053	614.2	140.14	7.3	9.7
	18.921	151.978	0.5207	0.5207	148.32	50.11	7.1	3
	22.583	144.653	0.1938	0.1938	54.81	705.32	15	18.6
	53.101	78.735	0.4371	0.4371	310.12	666.14	5.9	24.8
	21.973	169.067	0.3152	0.3152	413.45	143.55	5.9	10.7
	134.277	12.817	0.8076	0.8076	216.92	94.12	7.9	7.6
	15.259	39.063	1.491	1.491	52.19	208.92	6.2	8.9
	34.79	120.85	0.5228	0.5228	208.07	112.55	8.2	8.9
	31.128	18.921	0.7206	0.7206	234.07	101.81	4.4	6.8
	51.27	39.063	0.365	0.365	273.38	543.82	14.1	15.1
	46.997	36.621	0.14	0.14	51.64	227.48	9.2	13.5
	36.621	23.193	0.2837	0.2837	593.32	90.58	11.4	6.9
	27.466	141.602	0.4779	0.4779	52.61	166.26	4	3.8
	26.245	78.125	1.3906	1.3906	185.49	294.43	10.2	16.2
	48.218	65.308	0.0623	0.0623	107.36	297.06	3.2	7.9
	17.7	61.646	0.3157	0.3157	117.25	162.23	11.3	8.9
	32.959	39.063	0.4961	0.4961	463.2	268.01	9.2	17.8
	36.621	36.621	1.0152	1.0152	299.8	98.21	5.3	6.7
	33.569	54.932	0.5775	0.5775	210.94	898.74	13.4	14.9
	70.19	78.735	0.745	0.745	200.07	156.8	6.7	12.2
	50.049	50.049	0.0251	0.0251	190.67	260.74	7.3	10.8
	48.828	31.128	1.3066	1.3066	686.65	221.01	6.7	14
	11.597	52.49	0.712	0.712	54.81	163.94	7.1	13.2
	40.894	26.245	0.1277	0.1277	431.58	99.06	13.6	3
	31.738	28.076	2.4114	2.4114	156.37	618.53	3.3	20.3
	14.648	73.242	1.4507	1.4507	96.25	203.74	9.7	7.9
	40.283	41.504	0.3335	0.3335	86.91	153.81	5.4	6.6
	31.128	98.877	0.4061	0.4061	93.57	245	8	13.6
	96.436	76.904	1.4672	1.4672	76.72	213.5	6.7	14.2
	23.804	79.346	1.5108	1.5108	254.33	259.03	7.5	7.9
	51.88	25.635	0.9929	0.9929	74.16	87.89	5.1	8.1
	44.556	21.973	0.3027	0.3027	61.22	96.19	7.6	5.5
	34.79	30.518	0.152	0.152	840.33	116.09	7	7.3
	52.49	59.204	0.1459	0.1459	67.63	248.96	5.8	17.1
	43.945	43.945	0.1898	0.1898	68.85	274.05	16.1	14.2
	7.324	85.449	0.5658	0.5658	152.34	76.05	5	5.8
	50.659	47.607	0.2951	0.2951	92.59	61.4	3.5	5.7
	23.193	36.621	0.6763	0.6763	155.88	238.71	9.2	11.8
	46.997	70.19	1.9011	1.9011	311.95	50.42	4.6	3
	51.27	50.659	0.9853	0.9853	52.55	213.01	8.2	13.7
	57.983	23.804	0.3879	0.3879	233.4	229.74	14	12.8
	14.038	95.215	0.2844	0.2844	610.47	214.84	2.1	21.7
	40.283	131.836	0.2627	0.2627	331.18	75.62	8.3	8.4
	43.945	34.79	0.8092	0.8092	118.35	162.84	11.1	14.3
	26.245	43.945	4.1072	4.1072	93.44	69.95	17.9	5.1
	55.542	119.019	0.1887	0.1887	263.49	131.59	6.3	8.4
	46.387	16.479	0.2322	0.2322	254.76	95.4	6.1	8.2
	9.155	104.981	0.4227	0.4227	65.61	86	6.3	6.4
	57.373	152.588	0.2852	0.2852	149.9	203.49	10.3	10.2
	115.356	56.763	0.8336	0.8336	805.66	295.65	4.8	6.9
	31.738	108.643	0.591	0.591	115.48	224.85	10.6	9.6
	22.583	121.46	0.3282	0.3282	133.12	475.34	17	20.4
	51.88	89.722	0.3891	0.3891	873.54	863.89	4.5	14.8
	86.67	81.787	1.7154	1.7154	880.37	63.72	8.5	5.3
	44.556	6.714	0.1568	0.1568	759.16	223.69	17	8
	15.259	10.986	0.3074	0.3074	237.06	61.04	19.6	4.7
	41.504	64.087	0.0763	0.0763	352.6	98.45	14.4	9.2
	18.921	37.231	0.4836	0.4836	218.14	263.55	9.3	8.1
	46.387	34.18	0.0364	0.0364	128.36	163.27	18.6	8
	16.479	65.918	0.204	0.204	1591.61	278.14	5.9	7.4
	42.725	10.376	0.3867	0.3867	761.41	105.53	6.6	4.6
	46.997	139.16	0.6479	0.6479	735.47	70.19	25.1	6.2
	35.4	11.597	0.197	0.197	310.3	1528.87	11.4	38.3
	46.387	43.335	0.9439	0.9439	351.75	119.81	13.5	5.1
	50.049	103.76	0.7135	0.7135	300.54	293.33	20.3	14.5
	32.959	45.166	0.2352	0.2352	221.92	135.8	10.4	5.2
	43.335	32.349	0.6223	0.6223	63.48	634.89	13.5	21.1
	43.335	73.242	0.2953	0.2953	419.98	79.96	9.6	5
	36.011	44.556	0.1809	0.1809	223.08	460.39	3.9	9.3
	31.128	67.139	0.2034	0.2034	499.21	69.64	8.5	2.7
	49.438	28.076	0.4383	0.4383	251.28	94.06	9	7.8
	50.659	38.452	0.1512	0.1512	666.5	213.2	12.5	16.6
	39.063	68.97	0.4356	0.4356	608.52	101.32	8.8	4.5
	43.945	26.245	0.909	0.909	259.89	122.56	14.9	8.1
	34.79	59.204	0.0971	0.0971	151.49	800.05	21.7	21.4
	43.945	37.231	0.3351	0.3351	124.33	94.79	11	7.8
	85.449	56.763	0.0216	0.0216	325.93	255.74	7.4	15
	14.648	56.763	0.1159	0.1159	105.65	134.64	4.6	9.1
	44.556	119.629	0.5324	0.5324	208.44	71.17	11.8	3.3
	22.583	28.687	0.5433	0.5433	291.75	91.67	7.6	11.5
	11.597	80.566	0.2177	0.2177	134.34	114.62	11.9	7.9
	38.452	53.711	0.1435	0.1435	719.67	85.39	17.6	5
	32.959	24.414	0.6523	0.6523	154.42	1098.21	4.4	10.6
	12.817	45.776	0.3644	0.3644	606.02	109.99	14.4	9.4
	51.88	50.049	0.1095	0.1095	667.85	185.12	7.4	13.7
	14.648	81.787	0.546	0.546	351.38	157.41	15.6	10.3
	43.945	46.997	0.2224	0.2224	275.51	57.25	31	3.7
	68.359	36.011	0.0996	0.0996	481.93	60.24	10.7	3.5
	10.986	30.518	0.1501	0.1501	431.88	276.55	14.8	12.1
	14.038	21.973	0.3054	0.3054	658.14	173.58	16.3	11.1
	46.997	50.049	0.1297	0.1297	760.8	317.63	21.8	15.3
	42.114	79.956	0.171	0.171	743.71	157.53	16.8	12.7
	35.4	23.804	0.0799	0.0799	373.11	100.22	20.2	7.9
	43.335	31.738	0.567	0.567	170.84	110.84	14.1	9.7
	87.891	97.656	0.1404	0.1404	458.31	53.96	16.3	1.8
	39.673	20.752	0.4955	0.4955	372.56	698	6.7	11
	29.907	26.245	0.1983	0.1983	396.73	135.31	15.7	8.3
	57.373	25.635	0.0863	0.0863	559.51	116.82	12.4	7.9
	31.738	34.18	0.2314	0.2314	587.95	62.44	26.7	3.5
	42.114	10.986	0.3024	0.3024	129.64	156.19	13.7	12
	54.932	28.687	0.0864	0.0864	472.05	204.59	38.8	8.3
	57.373	67.749	0.3992	0.3992	281.68	85.51	6.3	7.8
	43.335	36.621	0.5231	0.5231	700.99	357.12	13.2	15.7
	29.297	54.932	0.2993	0.2993	214.42	1386.41	12.3	16.6
	22.583	33.569	0.0332	0.0332	837.46	264.28	22.6	18
	14.038	62.256	0.668	0.668	315.67	80.81	11.2	9.6
	41.504	36.621	0.1215	0.1215	299.5	240.3	17.9	11.1
	45.776	53.711	0.3	0.3	447.81	65.49	11.1	3.2
	83.008	31.738	0.3226	0.3226	560.06	159.24	10.6	10.3
	12.817	84.839	0.8305	0.8305	991.39	140.93	21.5	10.6
	25.024	44.556	0.5556	0.5556	227.17	51.09	17.8	5.6
	51.88	42.114	0.3834	0.3834	851.01	192.57	20.1	14.2
	40.283	62.256	0.7352	0.7352	194.34	691.59	12.1	19.6
	42.725	81.177	0.2728	0.2728	982.79	122.74	17.2	9
	39.063	75.073	1.0267	1.0267	385.25	2424.74	6.1	14.7
	55.542	39.673	0.0476	0.0476	555.36	140.99	11.1	8.6
	54.321	21.973	0.4585	0.4585	640.26	113.4	13	7.9
	43.335	10.376	0.1872	0.1872	630.43	59.14	17.3	4.7
	45.776	30.518	0.1663	0.1663	307.62	113.83	17	4.4
	51.88	48.218	0.1517	0.1517	407.96	199.83	13.6	12.4
	40.283	30.518	0.1252	0.1252	1116.09	115.97	10.1	0.9
	42.725	26.855	0.4047	0.4047	515.44	2992.8	14.2	15.9
	45.166	14.648	0.0824	0.0824	1034	57.43	14.9	2.4
	56.152	12.207	0.4962	0.4962	106.69	96.56	19.5	7.9
	75.073	32.959	0.3266	0.3266	55.85	222.53	15.3	4.8
	39.673	30.518	0.0291	0.0291	646.85	57.86	8.3	3.2
	49.438	46.387	0.7419	0.7419	340.15	97.35	5.7	9.9
	31.128	81.177	0.1618	0.1618	253.48	91.19	10.9	4.7
	18.921	23.193	0.2643	0.2643	845.34	104.98	11.9	4.3
	13.428	29.907	0.6212	0.6212	1073.97	411.01	17.5	12.8
	46.997	72.021	0.1754	0.1754	101.56	435.55	24.2	8.2
	42.725	43.945	0.2689	0.2689	481.63	53.53	19.5	6.5
	29.907	29.297	0.0492	0.0492	1077.09	89.97	8.4	6.1
	37.842	48.828	0.3077	0.3077	488.46	2758.85	22.6	26.8
	36.011	27.466	0.1336	0.1336	439.7	93.75	18.7	8
	47.607	57.983	0.1804	0.1804	281.01	395.39	10.9	13.8
	44.556	57.983	0.2271	0.2271	460.94	81.79	14.4	4.5
	10.376	45.166	0.2465	0.2465	516.85	384.34	8.5	7.3
	10.986	47.607	0.0478	0.0478	1158.45	90.64	9.9	3
	42.114	48.828	0.126	0.126	305.54	142.15	26.9	11.4
	40.283	25.635	0.2363	0.2363	204.35	60.55	22.1	1.6
	18.921	87.891	0.2367	0.2367	1143.98	113.04	13.7	6.9
	46.997	34.79	0.2631	0.2631	201.42	379.7	9	13.2
	18.311	22.583	0.1052	0.1052	278.44	90.58	21.9	7.7
	50.049	86.67	0.1349	0.1349	607.42	1770.39	16.3	17
	22.583	20.752	0.1057	0.1057	253.23	70.31	9.5	5.5
	51.27	52.49	0.6065	0.6065	168.21	942.08	12.9	11.5
	37.842	57.983	0.1322	0.1322	485.53	78.31	8.8	4.8
	36.621	33.569	0.1073	0.1073	426.76	85.57	6.2	10.1
	24.414	24.414	0.5687	0.5687	273.86	416.81	19.7	23.2
	37.842	62.256	0.0802	0.0802	329.04	141.97	14.4	8
	17.09	43.945	0.1514	0.1514	229.49	201.42	14.8	5
	59.204	23.804	0.2286	0.2286	196.29	481.57	17.3	16.7
	40.894	31.738	1.2468	1.2468	260.44	277.47	8.6	13.9
	47.607	34.18	0.125	0.125	497.92	59.2	10.3	3
	86.67	53.101	0.3782	0.3782	388.67	76.72	14.6	6.7
	35.4	30.518	0.1659	0.1659	1474.18	93.81	14.4	7.9
	39.063	88.501	0.2012	0.2012	726.75	291.81	15.5	13.1
[truncated: 7,907 more rows]

## Sheet: Figure 4
Figure 4a	WT LTD sample			DPKA LTD sample				WT								DPKA						PPR WT		DPKA		1/CV2 WT		1/CV2 DPKA
	time	amplitude		time	amplitude			time														before	after	before	after	before	after	before	after
	0	906.001		0	404.676			1	1.07812	1.17197	0.79093	0.77991	1.00864	0.95656		1.03839	0.9819	1.27945	0.96623	1.0229		0.439789	1.23564	0.92302	0.798314	4.35467	1.24533	31.6437	23.5714
	0.10932	773.329		0.10932	304.366			2	0.85175	1.06485	1.04783	0.78091	0.95315	0.9659		1.01166	1.02197	1.35498	0.86584	1.02688		1.30221	1.90202	0.907186	0.742918	7.43302	0.297958	47.3874	109.176
	0.27588	771.312		0.27588	304.632			3	1.21974	1.05419	1.0224	1.04865	1.20522	0.6569		1.09608	0.87313	0.36965	0.85327	0.8676		0.746576	1.18868	2.47914	2.17924	4.14349	2.50869	1.62091	2.45391
	0.44255	540.095		0.44255	350.554			4	1.08261	1.12181	0.98597	1.03488	1.14582	0.89614		1.06649	1.04611	1.075	0.89554	0.78975		1.08112	1.21425	0.750543	0.759482	24.6999	25.0264	26.5882	12.6139
	0.60922	483.836		0.60922	372.646			5	0.97694	1.04311	0.99696	1.15205	1.02908	0.76096		1.07043	0.98597	0.75779	0.93643	0.95191		1.54957	1.38111	1.55194	0.832644	11.1434	7.78711	6.03983	10.3291
	0.77588	690.984		0.77588	401.2			6	0.8563	1.01656	1.08965	1.02391	0.99879	0.96669		0.94624	0.97305	0.64738	0.98059	1.13578		1.07904	1.53171			8.64461	2.3881
	0.94253	552.302		0.94253	433.243			7	0.95531	0.98766	0.9761	1.19718	0.91483	1.19226		0.92156	0.97657	1.54413	1.15701	1.01446
	1.1092	810.029		1.1092	313.137			8	0.9486	0.84602	0.78949	1.08667	0.95987	1.14764		0.89342	1.09825	0.87501	0.98162	0.84226
	1.27587	713.037		1.27587	266.233			9	0.94104	0.89733	1.18532	0.85095	0.802	1.44003		1.02204	1.00192	1.15332	1.1881	1.17488
	1.44253	666.292		1.44253	396.384			10	1.08959	0.7965	1.11534	0.82479	0.98259	1.01693		0.9337	1.04112	0.94329	1.17538	1.17359
	1.6092	436.574		1.6092	300.081
	1.77585	490.404		1.77585	432.739			26	0.26596	0.96752	0.17618	0.47229	0.42164	0.16204		0.73843	1.02168	0.213	0.93732	0.17851
	1.94252	655.159		1.94252	402.301			27	0.30788	0.8641	0.15368	0.70664	0.35657	0.22947		0.75802	1.19754	0.35268	0.81238	0.21388
	2.10918	675.354		2.10918	381.257			28	0.19237	0.83695	0.15537	0.48801	0.33389	0.18929		0.78807	1.19259	0.49249	0.94138	0.20817
	2.27585	608.003		2.27585	389.67			29	0.21479	0.78817	0.14386	0.37493	0.31711	0.18095		0.80874	1.33683	0.60205	0.95687	0.38916
	2.4425	880.326		2.4425	403.973			30	0.2584	0.821	0.12557	0.54074	0.27775	0.16533		0.77393	1.29246	0.97678	0.94178	0.16455
	2.60917	748.198		2.60917	411.735			31	0.26501	0.67767	0.12372	0.82288	0.34772	0.30395		0.8343	1.58845	0.86925	0.93999	0.31121
	2.77583	709.215		2.77583	370.762			32	0.23345	0.82587	0.13939	0.36102	0.41131	0.31523		0.70776	1.53511	0.4197	0.86708	0.18536
	2.9425	716.898		2.9425	329.616			33	0.27077	0.86219	0.123	0.64512	0.37723	0.27574		0.77093	1.70143	0.48788	0.95237	0.53537
	3.10917	936.001		3.10917	305.216			34	0.14141	0.7414	0.17397	0.47051	0.37696	0.27384		0.98799	1.6531	0.40044	0.92792	0.62296
	3.27582	676.137		3.27582	402.686			35	0.25676	0.80652	0.1713	0.54669	0.31593	0.5625		0.83055	1.53494	0.44406	0.87787	0.48942
	3.44248	819.782		3.44248	374.464			36	0.24875	0.8149	0.1603	0.75541	0.29911	0.45937		0.79533	1.44096	0.43497	0.94178	0.47158
	3.60915	913.895		3.60915	354.906			37		0.75321	0.11077	0.50694	0.35485	0.40551		0.87794	1.47423	0.47981	0.96197	0.66435
	3.77582	641.599		3.77582	363.663			38		0.75	0.1324	0.41664	0.30189	0.4164		1.01825	1.5165	1.2082	0.89623	0.46607
	3.94248	580.033		3.94248	424.34			39		0.65116	0.14648	0.66724	0.28181	0.22403		0.81095	1.55053	0.68737	1.15171	0.42125
	4.10913	740.516		4.10913	421.076			40		0.78786	0.13795	0.64312	0.33796	0.25704		0.86235	1.52146	0.57981	0.91866	0.45971
	4.2758	941.786		4.2758	310.948			41		0.79009	0.14751	0.6576	0.28687	0.23832		0.78236	1.49559		0.95103	0.51659
	4.44247	834.457		4.44247	469.533			42		0.78428	0.11745	0.50214	0.29016	0.32358		0.92862	1.60296		1.15098	0.38578
	4.60913	475.411		4.60913	278.121			43		0.71151	0.10471	0.47913	0.26208	0.2511		0.86542	1.50383		1.43322	0.46786
	4.7758	685.823		4.7758	388.17			44		0.73988	0.10471	0.67061	0.25378	0.23144		0.81171	1.44631		1.17413	0.47903
	4.94245	515.76		4.94245	365.654			45		0.74074	0.13122	0.45426	0.36356	0.23377		0.8534	1.42155
	5.10912	473.301		5.10912	418.197			46		0.75794	0.17469	0.64068	0.36114			0.92753	1.41672
	5.27578	783.015		5.27578	298.183			47		0.86285	0.14479	0.55566	0.27613			0.85152	1.20889
	5.44245	652.851		5.44245	312.274			48		0.65449	0.1415	0.69771	0.34859			0.85729	1.31884
	5.60912	452.071		5.60912	316.706			49		0.74177	0.18466	0.35636	0.43354			0.87644	1.21699
	5.77577	694.965		5.77577	335.866			50		0.62158	0.12059	0.70157	0.31375			0.84328	1.29388
	5.94245	532.465		5.94245	293.155			51		0.69316	0.1303	0.67523	0.44312			0.87028	1.18463
	6.1091	695.615		6.1091	310.085			52		0.78037	0.1172	0.57894	0.27083			0.84064	1.23129
	6.27577	386.299		6.27577	246.741
	6.44242	819.928		6.44242	286.242
	6.60908	639.131		6.60908	364.393
	6.77575	444.973		6.77575	333.57
	6.94242	674.133		6.94242	381.841
	7.10908	526.163		7.10908	328.555
	7.27573	537.255		7.27573	378.299
	7.4424	564.602		7.4424	294.349
	7.60907	512.271		7.60907	286.759
	7.77573	669.197		7.77573	290.289
	7.9424	755.43		7.9424	285.91
	8.10905	623.726		8.10905	372.155
	8.27572	754.487		8.27572	335.786
	8.44238	517.207		8.44238	423.279
	8.60905	197.037		8.60905	232.915
	8.7757	362.509		8.7757	390.227
	8.94237	514.778		8.94237	378.179
	9.10903	714.098		9.10903	310.218
	9.2757	469.612		9.2757	295.277
	9.44237	783.001		9.44237	284.782
	9.60902	688.583		9.60902	246.025
	9.77568	847.394		9.77568	426.569
	9.94235	732.196		9.94235	385.344
	10.109			10.109
	10.2757			10.2757
	10.4423			10.4423
	10.609			10.609
	10.7747			10.7747
	10.9423			10.9423
	11.108			11.108
	11.2746			11.2746
	11.4413			11.4413
	11.6079			11.6079
	11.7746			11.7746
	11.9413			11.9413
	12.1079			12.1079
	12.2746			12.2746
	12.4413			12.4413
	12.6079			12.6079
	12.7746			12.7746
	12.9413			12.9413
	13.1079			13.1079
	13.2746			13.2746
	13.4412			13.4412
	13.6079			13.6079
	13.7746			13.7746
	13.9412			13.9412
	14.1079			14.1079
	14.2745			14.2745
	14.4288			14.4288
	14.5955			14.5955
	14.7622			14.7622
	14.9288			14.9288
	15.0955			15.0955
	15.2621			15.2621
	15.4288			15.4288
	15.5955			15.5955
	15.7621			15.7621
	15.9288			15.9288
	16.0954			16.0954
	16.2621			16.2621
	16.4288			16.4288
	16.5954			16.5954
	16.7621			16.7621
	16.9288			16.9288
	17.0954			17.0954
	17.2621			17.2621
	17.4288			17.4288
	17.5954			17.5954
	17.7621			17.7621
	17.9288			17.9288
	18.0954			18.0954
	18.2621			18.2621
	18.4287			18.4287
	18.5954			18.5954
	18.7621			18.7621
	18.9287			18.9287
	19.0954			19.0954
	19.262			19.262
	19.4287			19.4287
	19.5954			19.5954
	19.762			19.762
	19.9287			19.9287
	20.0954			20.0954
	20.262			20.262
	20.4276			20.4276
	20.5943			20.5943
	20.761			20.761
	20.9276			20.9276
	21.0943			21.0943
	21.261			21.261
	21.4276			21.4276
	21.5943			21.5943
	21.761			21.761
	21.9276			21.9276
	22.0943			22.0943
	22.261			22.261
	22.4276			22.4276
	22.5943			22.5943
	22.7609			22.7609
	22.9276			22.9276
	23.0943			23.0943
	23.2609			23.2609
	23.4276			23.4276
	23.5942			23.5942
	23.7609			23.7609
	23.9276			23.9276
	24.0942			24.0942
	24.2609			24.2609
	24.4276			24.4276
	24.5942			24.5942
	24.7609			24.7609
	24.9276	240.054		24.9276
	25.0942	268.581		25.0942	267.506
	25.2609	168.829		25.2609	235.781
	25.4276	366.848		25.4276	218.028
	25.5942	239.709		25.5942	293.818
	25.7609	324.787		25.7609	238.143
	25.9275	255.193		25.9275	287.489
	26.0942	296.485		26.0942	271.978
	26.2609	127.922		26.2609	339.7
	26.4275	239.112		26.4275	234.919
	26.5942	143.632		26.5942	180.598
	26.7609	298.183		26.7609	267.825
	26.9275	225.153		26.9275	286.626
	27.0942	146.471		27.0942	237.559
	27.2608	202.438		27.2608	277.458
	27.4275	181.911		27.4275	298.09
	27.5942	176.113		27.5942	231.244
	27.7608	341.916		27.7608	268.754
	27.9275	123.119		27.9275	331.235
	28.0941	248.572		28.0941	334.433
	28.2608	269.749		28.2608	314.105
	28.4275	189.328		28.4275	234.826
	28.5941	115.303		28.5941	275.959
	28.7608	263.884		28.7608	273.292
	28.9275	206.087		28.9275	254.862
	29.0941	166.029		29.0941	236.498
	29.2608	224.145		29.2608	232.172
	29.4275	139.943		29.4275	219.355
	29.5941	105.246		29.5941	309.607
	29.7608	218.333		29.7608	269.868
	29.9275	385.57		29.9275	347.343
	30.0941	83.6978		30.0941	244.18
	30.2608	264.428		30.2608	310.682
	30.4274	206.803		30.4274	232.969
	30.5941	194.238		30.5941	282.354
	30.7608	192.009		30.7608	313.084
	30.9274	198.072		30.9274	357.533
	31.0941	244.34		31.0941	288.059
	31.2608	295.888		31.2608	235.622
	31.4274	308.825		31.4274	285.631
	31.5941	286.812		31.5941	224.092
	31.7608	235.463		31.7608	165.525
	31.9274	346.746		31.9274	277.856
	32.0941	194.171		32.0941	195.87
	32.2607	82.4771		32.2607	201.655
	32.4275	365.654		32.4275	255.008
	32.5941	77.3289		32.5941	343.721
	32.7607	372.991		32.7607	174.667
	32.9274	257.927		32.9274	437.662
	33.0941	186.754		33.0941	264.296
	33.2607	268.329		33.2607	387.812
	33.4263	317.436		33.4263	330.519
	33.593	216.953		33.593	369.17
	33.7597	190.907		33.7597	362.947
	33.9263	249.66		33.9263	346.746
	34.093	224.848		34.093	280.709
	34.2597	105.684		34.2597	400.603
	34.4263	201.177		34.4263	247.484
	34.593	143.34		34.593	279.846
	34.7596	280.762		34.7596	271.182
	34.9263	204.999		34.9263	253.15
	35.093	178.939		35.093	234.203
	35.2596	340.072		35.2596	275.534
	35.4263	128.837		35.4263	270.107
	35.593	169.943		35.593	248.466
	35.7596	118.475		35.7596	313.906
	35.9263	304.353		35.9263	317.277
	36.093	287.887		36.093	312.036
	36.2596	87.3864		36.2596	292
	36.4263	127.033		36.4263	382.863
	36.5929	298.382		36.5929	271.275
	36.7596	248.931		36.7596	324.136
	36.9263	284.225		36.9263	249.554
	37.0929	293.009		37.0929	393.663
	37.2596	194.662		37.2596	344.013
	37.4263	68.2134		37.4263	333.225
	37.5929	185.534		37.5929	368.904
	37.7596	126.25		37.7596	310.377
	37.9263	208.17		37.9263	374.437
	38.0929	152.269		38.0929	311.133
	38.2596	155.587		38.2596	257.515
	38.4262	248.28		38.4262	280.656
	38.5929	128.784		38.5929	273.875
	38.7596	182.177		38.7596	328.661
	38.9262	151.938		38.9262	240.253
	39.0929	256.003		39.0929	281.863
	39.2595	129.54		39.2595	272.376
	39.4262	149.629		39.4262	264.747
	39.5929	312.978		39.5929	332.867
	39.7595	289.413		39.7595	334.459
	39.9262	217.604		39.9262	313.017
	40.0929	65.7189		40.0929	258.126
	40.2595	271.076		40.2595	233.884
	40.4262	125.361		40.4262	395.309
	40.5928	267.44		40.5928	241.633
	40.7595	147.373		40.7595	254.464
	40.9262	131.703		40.9262	249.023
	41.0928	246.157		41.0928	395.057
	41.2595	159.169		41.2595	285.95
	41.4262	201.655		41.4262	316.149
	41.5928	212.708		41.5928	287.369
	41.7595	155.746		41.7595	315.419
	41.9262	102.367		41.9262	337.657
	42.0928	157.059		42.0928	263.433
	42.2595	60.1196		42.2595	353.898
	42.4261	145.144		42.4261	273.292
	42.5928	225.737		42.5928	261.098
	42.7595	309.554		42.7595	320.315
	42.9261	84.7195		42.9261	333.703
	43.0928	191.133		43.0928	225.989
	43.2595	148.236		43.2595	267.334
	43.4261	204.64		43.4261	288.046
	43.5928	221.093		43.5928	273.119
	43.7595	118.514		43.7595	360.2
	43.9261	433.31		43.9261	278.984
	44.0928	61.7915		44.0928	241.726
	44.2595	147.161		44.2595	303.186
	44.4261	287.94		44.4261	297.281
	44.5928	142.676		44.5928	280.496
	44.7594	314.305		44.7594	287.409
	44.9261	217.497		44.9261	370.563
	45.0928	265.317		45.0928	307.153
	45.2594	176.484		45.2594	315.658
	45.4261	292.08		45.4261	363.186
	45.5928	166.599		45.5928	280.788
	45.7594	259.996		45.7594	338.971
	45.9261	273.318		45.9261	329.59
	46.0927	107.701		46.0927	283.601
	46.2594	266.272		46.2594	299.51
	46.425	25.3429		46.425	273.716
	46.5917	144.667		46.5917	227.555
	46.7584	236.312		46.7584	366.742
	46.925	175.569		46.925	325.623
	47.0917	260.05		47.0917	291.151
	47.2583	309.408		47.2583	249.023
	47.425	185.587		47.425	346.733
	47.5917	177.785		47.5917	309.395
	47.7583	221.69		47.7583	292.518
	47.925	174.653		47.925	299.961
	48.0917	367.233		48.0917	245.972
	48.2583	382.797		48.2583	237.878
	48.425	227.714		48.425	308.427
	48.5917	251.558		48.5917	345.578
	48.7583	250.244		48.7583	306.383
	48.925	199.426		48.925	384.495
	49.0916	221.438		49.0916	278.944
	49.2583	148.236		49.2583	315.605
	49.425	111.84		49.425	323.5
	49.5916	215.879		49.5916	211.659
	49.7583	300.32		49.7583	275.348
	49.925	335.813		49.925	354.482
	50.0916	312.898		50.0916	327.334
	50.2583	277.829		50.2583	336.529
	50.4249	263.234		50.4249	231.761
	50.5916	203.181		50.5916	289.705
	50.7583	297.812		50.7583	356.233
	50.9249	204.972		50.9249	274.326
	51.0916	198.232		51.0916	256.295
	51.2582	67.5765		51.2582	290.886
	51.4249	222.009		51.4249	338.135
	51.5916	113.777		51.5916	245.746
	51.7582	226.799		51.7582	342.341
	51.9249	251.226		51.9249	280.642
	52.0916	164.224		52.0916	279.78
	52.2582	53.3925		52.2582	275.826
	52.4249	106.666		52.4249	363.106
	52.5916	285.432		52.5916	298.887
	52.7582	149.523		52.7582	338.413
	52.9249	201.389		52.9249	306.529
	53.0915	211.964		53.0915	235.967
	53.2582	254.915		53.2582	224.225
	53.4249	140.009		53.4249	334.658
	53.5915	179.908		53.5915	316.626
	53.7582	177.387		53.7582	300.572
	53.9249	239.072		53.9249	332.336
	54.0915	201.23		54.0915	252.964
	54.2582	103.932		54.2582	226.746
	54.4248	134.052		54.4248	303.199
	54.5915	191.81		54.5915	385.331
	54.7582	139.983		54.7582	329.961
	54.9248	265.689		54.9248	409.519
	55.0915	208.329		55.0915	214.83
	55.2582	176.484		55.2582	237.122
	55.4248	108.868		55.4248	152.813
	55.5915	86.5372		55.5915	267.506
				55.7582	205.715
				55.9248	231.23
				56.0915	385.623

## Sheet: Figure 5
Figure 5a	Excitability													Figure 5b	Rin	Figure 5c	fAHP	Figure 5d	mAHP	Figure 5e	AP threshold	Figure 5f	AP amplitude	Figure 5g	AP half-width
WT														WT	DPKA	WT	DPKA	WT	DPKA	WT	DPKA	WT	DPKA	WT	DPKA
I (pA)	AP number													514	545	-14.83	-12.94	-35.34	-31.04	-34	-38.91	113	87.73	1.67	2.17
10	0	8	0	6	19	5	4	2	7	4	0	12		485	829	-11.05	-15.01	-37.78	-28.11	-35.75	-41.75	110	98.86	1.82	1.42
20	0	13	3	9	9	6	8	9	7	5	0	23		971	333	-10.1	-9.8	-30.52	-29.17	-38.15	-39.58	109	97.7	3.12	1.51
30	0	14	3	11	7	1	5	3	7	3	0	24		313	1034	-8.54	-13.34	-46.2	-36.01	-25.63	-34.82	106	90.43	2.83	2.24
40	0	15	3	14	4	1	3	2	6	4	0	24		805	84	-8.06	-15.44	-31	-23.47	-36.87	-52.19	85	118	2.86	0.56
50	0	14	5	13	4	1	2	2	8	3	0	24		812	123	-0.89	-7.35	-31	-30.61	-39	-39.86	100	101	2.2	1.08
60	0	15	8	11	4	1	1	2	6	2	0	21		64	228	-12.24	-5.71	-31.77	-28.29	-39.03	-42.24	102	99	2.26	1.73
70	6	15	8	10	4	1	2	2	6	2	0	23		883	175	-7.35	-9.55	-33.57	-24.84	-39.98	-46.97	105	111.9	1.45	1.42
80	8	13	10	9	4	1	2	2	4	4	0	19		295	311	-19	-9.4	-35.34	-36.9	-35.49	-34.58	84	127.43	2.89	1.46
90	9	10	8	4	4	1	2	2	4	2	0	17		1035	597	-1.46	-15.7	-30.46		-43.06	-31.69	105	122	1.13	1.4
100	10	11	6	4	7	1	1	2	4	2	0	13		84		8.94		-32.75		-39.76		97		2.31
DPKA														623
I (pA)	AP number
10	13	0	10	0	0	2	0	0	5	13
20	21	0	4	0	2	13	0	14	6	16
30	23	6	2	0	6	11	6	16	22	11
40	28	6	2	0	10	9	6	17	46	8
50	25	7	2	2	13	6	17	19	58	2
60	21	8	2	2	12	4	28	21	67	2
70	19	9	2	2	8	2	37	24	75	2
80	22	11	2	2	4	2	43	28	79	2
90	24	13	2	2	3	2	53	30	76	2
100	24	11	2	2	2	2	54	33	84	2

## Sheet: Figure 6 
Figure6b-e	WT mEPSC+CRF mean and cumulative probabilties (CP)
	CP amplitude		CP IEI		CP charge transfer		CP tau decay			mean amplitude		mean frequency		mean area		mean tau decay
	WT base	CRF	WT base	CRF	WT base	CRF	WT base	CRF		WT base	CRF	WT base	CRF	WT base	CRF	WT base	CRF
	12.817	8.545	0.0453	0.03	30.33	25.88	2.7	3.3		17.1478	17.9581	12.816	6.559	55.102	53.7076	3.76966	3.60755
	17.7	15.259	0.7053	0.4042	97.72	45.84	6.2	3.1		14.3576	13.703	5.94	2.353	59.8184	43.1034	4.64875	3.91961
	22.583	16.479	0.0964	1.1525	76.48	89.36	3.9	5.7		20.3553	19.7171	8.71	7.26	70.1334	69.6263	3.88906	4.01757
	11.597	24.414	0.3992	0.212	28.99	93.63	2.5	4.2		21.6543	20.8869	8.96	7.501	51.3106	52.1327	2.52927	2.6802
	10.986	20.142	0.0919	2.8303	50.23	90.94	5.3	5.9		15.4072	12.94	2.802	1.47	69.6244	58.93	5.30061	5.25
	7.935	12.207	0.0869	0.0895	30.52	27.4	3.9	2.6		12.67	14.47	1.96	0.87	40.34	36.97	3.87	2.99
	12.817	14.648	0.7375	0.0429	104.37	41.93	8.1	2.9
	13.428	31.128	0.0794	0.9834	70.43	130.86	6.1	5.1
	9.155	12.817	0.0559	1.0351	51.45	69.76	7	6.3
	12.207	14.038	0.2155	1.1605	44.92	31.62	1.7	2.7
	18.921	6.714	0.2894	0.5996	72.39	42.11	4.7	7.8
	28.687	17.09	0.4917	0.1508	73.73	71.78	2.5	4.6
	12.817	12.817	0.0553	0.2186	48.65	32.35	4.4	3
	32.349	31.128	0.0239	0.106	74.1	125	2.7	5
	18.921	18.311	0.1594	1.1578	63.66	52.43	4.3	3.6
	10.986	28.687	0.181	0.0608	26.49	50.54	2.4	1.2
	13.428	7.935	0.4076	1.0765	53.28	35.89	4.9	3
	14.038	13.428	0.2725	0.4585	49.87	32.17	4.4	2.9
	15.869	8.545	0.0276	0.3683	43.15	67.26	3	6.8
	12.207	12.817	0.063	0.9748	45.84	95.83	4.4	8.1
	10.376	15.259	0.1277	0.144	25.7	93.32	2.7	7
	9.155	10.986	0.3431	0.6361	50.66	68.3	4.4	7.2
	7.324	12.207	0.6889	1.2303	31.43	79.96	4.2	6.3
	9.155	20.142	0.1907	0.1579	60.12	48.89	8.4	2.8
	14.648	14.648	0.1823	1.2398	42.72	44.01	3.2	3.9
	17.09	9.766	0.3374	1.3494	32.9	30.94	1.6	3.5
	15.869	9.155	0.2739	0.2065	43.09	33.08	3	4.2
	14.648	9.155	0.1877	2.2465	66.65	24.41	5.1	2.3
	28.076	19.531	0.2927	0.2151	78.92	122.99	2.9	5.4
	9.155	25.024	0.0597	2.2295	25.21	72.45	2.6	3.4
	19.531	8.545	0.3053	1.1703	29.17	26	1.1	3.1
	10.986	7.935	0.1415	0.4769	32.29	48.71	3	7.9
	12.207	15.869	0.1992	0.1728	42.24	130.62	4	9
	22.583	24.414	0.04	0.3768	59.88	64.51	2.6	3.1
	17.09	9.766	0.036	0.5817	40.65	53.96	2.3	7.6
	14.038	6.104	0.0849	0.8714	63.78	20.94	4.8	4
	23.804	21.973	0.0315	0.1994	84.72	54.87	4.3	2.8
	11.597	14.038	0.1682	1.7043	22.22	47	1.9	3.3
	16.479	10.376	0.6032	0.956	67.26	48.34	4.6	6.4
	18.311	7.324	0.2113	0.4057	169.86	22.83	12	3.4
	10.986	21.362	0.1514	0.4225	44.31	41.5	5.4	1.6
	20.752	14.038	0.0329	0.4832	95.7	102.17	5.2	7.5
	18.311	10.986	0.2494	0.1046	179.38	36.44	11.4	3.9
	17.09	18.311	0.026	0.7749	85.88	28.87	6.3	1.1
	16.479	41.504	0.2222	1.7631	60	132.14	4.2	3.5
	10.376	14.038	0.2628	0.2445	22.95	36.93	2.2	3
	13.428	12.207	0.3159	0.734	57.98	74.16	4	7.7
	5.493	9.766	0.3659	2.3521	35.52	50.78	8.1	6.2
	18.921	7.935	0.0787	0.278	53.34	23.68	2.8	2.8
	25.024	15.869	0.1284	0.058	42.36	23.68	1.3	1.1
	11.597	14.038	0.0311	0.0631	56.58	96.68	4.6	7.7
	10.376	8.545	0.0464	1.6789	28.87	50.66	3.7	6.6
	12.207	7.324	0.5057	0.4356	28.63	43.4	2.4	4.5
	9.766	16.479	0.344	0.2129	38.7	43.15	4.7	2.8
	15.869	7.324	0.0258	0.5556	82.89	46.08	5.5	6.8
	10.376	14.038	0.0719	0.2652	25.45	48.46	2.9	4
	10.986	12.207	0.0968	0.529	37.48	32.17	4.5	2.8
	20.752	17.7	0.4687	0.4842	42.42	67.57	1.5	4.5
	12.817	9.766	0.2919	0.0532	29.48	34.3	1.6	5.2
	10.376	22.583	0.1344	1.0285	54.2	67.69	5.4	2.8
	9.155	8.545	0.5587	0.399	31.8	25.39	4.2	3.2
	5.493	15.869	0.2466	0.0423	21.3	56.27	3.5	4.4
	10.986	12.817	0.069	0.9245	25.09	39.06	2.6	3.4
	25.024	12.817	0.4366	0.0395	67.38	21.97	2.6	1.4
	12.817	29.907	0.0466	1.6675	30.7	43.03	2.5	1
	16.479	5.493	0.1307	1.0704	39.37	29.42	2.5	5.4
	7.935	15.869	0.1617	1.5439	44.98	39.43	5.5	2.3
	15.869	12.817	0.2216	0.292	49.93	47.55	3.8	4.2
	15.259	7.935	0.0163	0.3253	30.03	87.16	1.5	14.2
	18.921	13.428	0.2868	0.8052	55.05	90.03	3.2	7.5
	14.038	11.597	0.166	0.3728	34.3	43.52	2.6	4.2
	28.687	17.7	0.1366	0.8746	82.21	123.9	2.9	7.2
	20.142	14.038	0.0767	0.0478	53.83	79.04	2.8	7.6
	7.324	14.038	0.2678	0.1741	53.83	36.62	8.3	3
	7.935	11.597	0.1325	0.7134	67.38	21.36	8.5	1.3
	15.259	7.324	0.1095	1.5054	78	23.25	6	4
	25.635	11.597	0.0634	0.44	62.68	28.5	2.6	2.4
	25.024	17.7	0.0707	0.332	70.74	59.33	3.2	3.7
	7.935	12.817	0.1011	0.4878	36.44	32.41	4.9	3
	9.155	12.207	0.0437	0.2325	81.18	88.87	9.8	9
	17.09	15.259	0.2783	0.258	36.8	135.86	2.3	10.7
	12.817	12.817	0.0349	1.2859	42.24	36.8	3.2	3.3
	13.428	10.376	0.2207	0.0844	24.23	20.02	1.5	1.7
	10.986	24.414	0.1104	1.6992	116.7	83.86	9.1	4.1
	13.428	15.259	0.1326	0.0341	51.39	50.72	3.3	4.1
	13.428	7.324	0.0542	0.2565	36.99	52.12	2.8	10.4
	10.986	7.324	0.2448	1.4855	32.84	61.4	2.5	11.1
	12.817	7.324	0.1009	0.9549	30.76	34.61	2.5	5.9
	10.376	15.869	0.4452	3.8923	56.27	62.81	4.5	4.3
	10.986	21.973	0.3585	0.2692	50.84	65.12	5.9	3.2
	18.311	7.324	0.22	0.2728	47.49	54.32	2.8	6.4
	19.531	12.207	0.1149	2.162	48.16	45.04	2.8	4.9
	9.155	8.545	0.038	0.1814	34.91	49.38	4.8	5.7
	9.766	10.986	0.0929	0.2164	38.76	65.49	5.6	7.2
	15.869	13.428	0.0541	0.9332	26.67	28.87	1.3	1.9
	7.324	14.038	0.0515	0.6797	49.26	48.46	7.8	3.3
	9.155	10.986	0.0767	0.1092	34.18	34.06	4.6	3.4
	9.155	7.324	0.093	0.9709	20.63	52.49	2.4	6.5
	12.817	10.376	0.0673	0.339	21.12	23.38	1.4	1.8
	16.479	9.766	0.0601	3.426	40.89	69.64	3	9.5
	31.128	11.597	0.1638	0.2868	61.52	36.68	1.6	3.4
	9.766	12.817	0.0258	0.716	48.28	26.98	5.4	2.3
	13.428	14.038	0.0141	0.5701	58.53	46.45	5.3	3.7
	18.921	12.817	0.0776	0.057	48.16	80.14	2.7	7.9
	9.155	11.597	0.0766	0.1427	28.75	36.32	2.5	3.7
	14.038	17.7	0.0991	0.464	27.89	45.59	1.6	2.5
	9.155	29.907	0.1732	2.6587	23.25	52.73	1.2	1.4
	13.428	13.428	0.525	0.1067	64.94	79.53	4.9	7.5
	10.376	11.597	0.1492	1.198	23.01	22.71	2.4	1.7
	26.855	38.452	0.0592	1.6458	59.88	104.31	2.2	2.9
	18.921	9.766	0.2337	0.4864	43.88	75.62	2.5	8.6
	10.986	16.479	0.2181	2.2796	34.12	26.98	3.1	1.2
	14.648	14.038	0.2132	0.1564	50.84	24.9	5.1	1.5
	15.259	10.986	0.2108	0.845	38.09	81.6	2.7	8.4
	10.986	5.493	0.0254	0.5792	41.02	46.08	4.7	4.6
	15.259	15.259	0.2221	0.1425	43.09	41.38	3.9	2.7
	18.311	20.752	0.0127	0.4374	30.46	34.42	1.3	1.3
	10.376	12.817	0.0496	0.4409	34.42	46.75	3.2	4.1
	12.207	5.493	0.1722	2.1902	39.18	47	3.3	10.9
	8.545	21.362	0.0349	0.2154	42.66	80.75	3.5	5.5
	15.259	8.545	0.3944	0.0603	66.22	42.72	5.4	6
	16.479	20.142	0.0619	0.4202	48.77	90.21	4.2	5.5
	34.18	10.986	0.1984	1.5194	97.23	28.87	3	3.1
	8.545	10.376	0.1351	0.8158	70.86	48.46	9.5	6
	11.597	9.766	0.1116	0.6468	31.13	27.77	3.2	3.5
	17.09	15.259	0.0911	0.1304	41.08	45.84	2.6	3.1
	19.531	32.959	0.0897	0.6126	42.42	77.94	2.4	2.6
	16.479	19.531	0.1398	0.2819	41.02	65.67	2.6	4.2
	18.921	14.648	0.0253	0.4889	48.22	52.61	2.8	4.2
	21.362	14.648	0.0944	0.1756	55.42	52.37	2.9	4.3
	14.038	10.376	0.2526	0.1728	58.11	30.03	4.9	3.5
	10.986	12.207	0.125	1.17	45.29	35.34	2.9	3.1
	10.986	13.428	0.2931	0.942	32.9	38.82	3.2	3.2
	25.024	31.738	0.0192	0.2127	66.16	110.05	2.7	4.1
	22.583	10.986	0.1398	2.281	75.01	38.39	3.9	4.2
	12.817	19.531	0.1308	0.246	36.38	150.33	1.4	8
	13.428	15.869	0.0237	0.0494	35.22	107.18	2.7	7
	14.038	10.376	0.0228	0.5156	36.38	36.32	2.7	4.1
	19.531	6.104	0.0277	0.221	52.55	22.22	2.7	4.7
	25.635	23.193	0.0456	0.3693	79.71	165.1	3.3	7.7
	18.921	18.311	0.0944	0.7565	30.64	35.77	1.2	1.7
	25.635	11.597	0.0375	0.7385	68.42	42.36	2.9	4
	29.297	21.973	0.1584	1.4435	47.3	31.92	1.2	1
	12.817	14.038	0.0671	1.4593	23.8	34.3	1.6	2.9
	36.621	9.155	0.175	1.4082	86.91	54.57	2.5	7.1
	7.935	14.648	0.0719	0.2205	69.52	105.29	8.8	7.6
	14.648	14.038	0.0232	0.1672	61.28	42.79	5.1	3.8
	14.648	15.259	0.0388	0.7914	31.01	93.57	1.4	5
	13.428	12.817	0.3177	0.6848	83.44	51.09	7.5	5.8
	12.207	15.259	0.3053	1.1961	25.76	23.25	1.9	1.1
	12.207	13.428	0.2462	4.2488	31.31	96.68	2.6	8.5
	21.973	8.545	0.27	0.4754	41.02	27.59	1.5	3.7
	9.766	9.155	0.132	0.5468	46.45	43.82	5.3	4.7
	7.935	12.817	0.0435	1.8954	32.78	45.96	4.7	4.6
	9.155	10.986	0.3023	0.5086	54.57	34.36	6.7	3.5
	21.973	16.479	0.0925	0.5434	109.25	57.98	6.8	4.5
	9.155	24.414	0.1423	0.9077	52.98	36.56	6.3	1.1
	20.142	21.362	0.0875	0.5059	41.38	103.88	1.6	5.8
	14.038	10.986	0.134	0.093	60.91	33.14	4.8	3.2
	15.869	15.259	0.2234	0.0136	43.58	47.06	3.2	3.1
	12.207	18.311	0.0279	0.9605	24.84	46.57	2.1	2.8
	30.518	10.986	0.1742	0.7764	73.61	59.75	2.6	5.4
	17.09	10.376	0.1185	2.1125	51.03	75.13	3.4	9.2
	21.973	7.324	0.1674	0.492	45.59	30.82	1.9	3.6
	15.259	20.142	0.1151	0.7118	44.49	71.84	3	4.6
	12.207	12.207	0.2071	0.4705	27.59	49.13	1.5	4.7
	7.324	12.207	0.113	0.3224	23.8	57.43	2.6	4.9
	10.986	9.155	0.0378	0.4872	26.86	37.05	2.8	5.2
	18.311	11.597	0.0212	0.3419	41.63	22.77	2.6	1.9
	20.752	20.752	0.2524	0.2619	39.18	65.06	1.7	3.5
	22.583	13.428	0.105	0.1695	62.62	26.43	3.2	1.3
	10.376	19.531	0.0999	0.0563	38.57	80.2	3.7	4.6
	10.986	9.155	0.3007	0.4291	38.94	39.79	4.8	5.2
	10.376	27.466	0.0763	0.3374	51.09	49.87	5.6	1.3
	21.973	7.935	0.039	1.0642	56.09	60.67	2.6	9.6
	9.766	29.297	0.0707	0.1588	25.39	94.24	2.9	3.2
	37.842	17.09	0.1956	0.187	94.24	50.66	2.3	3.5
	16.479	19.531	0.0717	0.5244	112.43	56.64	7.9	3.3
	25.635	12.817	0.0539	0.6154	41.81	57.86	1.2	5
	34.18	6.714	0.015	0.3137	89.78	35.22	2.7	3
	23.193	7.935	0.0458	0.695	64.94	77.39	3.2	11.9
	15.259	16.479	0.0574	0.3249	28.44	39.86	1.3	3.1
	13.428	7.324	0.1234	0.2419	89.97	35.1	8.4	4.2
	15.259	27.466	0.0881	1.1876	36.38	41.81	2.8	1.1
	12.817	11.597	0.1197	0.9373	28.2	66.53	2.3	5.5
	23.804	12.207	0.0123	1.4188	96.56	60.3	5.8	4.2
	14.038	18.311	0.3432	1.8406	51.03	50.54	4	3
	31.128	20.142	0.0837	0.623	45.47	49.19	1	2.9
	18.921	12.817	0.0931	1.1391	44.86	58.78	2.5	5.8
	10.986	6.714	0.1191	0.4541	66.35	35.46	5.8	5.2
	12.817	8.545	0.0393	0.3907	106.57	29.11	10.3	2.9
	14.038	8.545	0.0217	0.3133	30.4	30.82	2.2	4.5
	14.038	16.479	0.157	0.3806	30.15	52.37	2.1	3.3
	13.428	21.973	0.0461	0.3943	25.09	55.11	1.7	2.4
	14.648	15.869	0.0453	0.2622	60.42	61.65	3.3	4
	19.531	12.207	0.0369	0.7092	47.18	21.24	2.7	1.3
	17.7	6.714	0.2151	0.286	48.03	50.23	2.6	9
	13.428	6.714	0.0194	1.0681	25.09	32.59	1.6	4.8
	21.362	14.648	0.0539	0.5329	79.47	34.36	2.1	2.6
	26.245	11.597	0.1113	0.1984	67.44	87.46	2.9	7.7
	17.09	6.104	0.0211	0.2331	69.4	25.57	3.7	3.1
	20.142	10.986	0.0632	0.1655	71.29	41.99	3.5	4.8
	10.986	32.349	0.0223	0.1212	25.63	85.14	1.9	2.8
	15.259	12.207	0.1131	0.2466	121.58	27.16	7.2	2.2
	9.155	7.935	0.1384	0.9625	32.65	41.44	3.8	5.8
	9.766	15.259	0.1156	0.3809	45.59	56.21	5.3	3.9
	22.583	12.817	0.0786	0.3488	65.31	35.22	3.2	2.7
	12.817	21.362	0.0295	0.1767	48.03	29.42	4.7	0.9
	14.038	16.479	0.0215	1.1478	35.4	47	2.5	2.9
	11.597	18.921	0.0967	0.4302	28.87	63.17	2.7	4
	28.076	6.104	0.1332	0.4983	101.87	46.69	4.1	8.1
	17.09	10.376	0.0159	0.1362	39.61	79.16	2.4	8.8
	14.038	26.855	0.08	1.574	33.14	49.26	2.3	1.3
	10.376	11.597	0.0492	0.985	40.41	89.36	3.9	9.2
	14.038	7.324	0.1561	0.0737	27.53	42.48	1.6	5.9
	29.297	15.869	0.0254	0.5294	71.11	63.23	2.4	4.1
	21.362	9.766	0.0458	3.9109	51.51	64.15	2.6	8.3
	12.207	19.531	0.304	0.9104	33.94	101.68	3.2	5.6
	10.376	17.09	0.0816	0.5021	43.88	42.85	5.5	3.1
	14.038	9.766	0.0114	0.0535	31.25	23.86	2.1	2.9
	28.076	25.024	0.0208	0.4428	57.01	60	1.9	2.4
	19.531	10.376	0.0358	0.2233	49.93	20.26	2.9	1.8
	17.09	17.09	0.1091	1.2203	33.2	52.73	1.9	3
	21.362	12.207	0.0761	1.2269	66.04	47.42	3	3.7
	26.245	23.804	0.1026	0.2383	72.02	46.2	2.8	1.5
	17.09	5.493	0.2056	0.2108	53.77	46.45	3	8.7
	11.597	14.648	0.1346	0.9116	34.48	98.39	3.4	7.4
	18.311	9.155	0.0538	1.6077	47.18	59.88	3	6.9
	15.869	21.973	0.0542	0.8564	28.08	61.28	1.3	2.9
	29.297	10.986	0.1523	0.1292	54.2	57.8	1.6	3.8
	16.479	12.207	0.0328	1.1563	51.39	43.21	3.3	3.9
	15.869	10.376	0.0185	0.2266	27.47	30.52	1.5	2.1
	25.635	32.349	0.0388	0.1225	64.21	78.86	2.7	2.8
	10.986	17.7	0.1939	0.0661	34.3	43.58	3.4	2.6
	12.817	20.142	0.0575	0.5659	37.78	63.23	2.5	3.5
	15.259	7.935	0.0206	0.0307	26.67	62.07	1.4	10.2
	7.935	16.479	0.0566	1.275	46.88	42.3	6	3.1
	26.245	10.986	0.0564	0.4979	86.91	22.28	3.7	2.2
	20.142	11.597	0.0574	0.586	46.02	55.73	2.5	5.5
	15.259	29.907	0.0676	0.2985	42.42	102.78	3.3	3.9
	20.752	5.493	0.2024	0.6666	41.32	49.99	1.3	9.8
	7.935	10.376	0.0639	1.8105	26.49	36.87	4	3.7
	9.155	10.986	0.0969	0.6607	27.89	36.87	2	3.3
	16.479	12.817	0.0286	0.3736	69.34	73.85	4.9	5.9
	11.597	16.479	0.0445	0.1647	36.5	28.75	3.4	1.2
	14.038	19.531	0.0366	0.5352	32.23	30.7	2.5	1.2
	27.466	11.597	0.0603	0.3081	72.33	20.2	2.9	1.4
	18.311	12.207	0.0224	0.9104	34.48	90.58	1.2	8.5
	10.376	18.921	0.1063	0.4189	24.72	33.39	2.1	1.2
	10.376	37.231	0.0318	2.9719	22.71	101.99	2.1	3
	34.79	17.7	0.0491	0.6748	62.19	47.06	1.4	2.4
	11.597	10.376	0.0924	0.2069	28.14	54.69	2.9	4.6
	20.752	17.7	0.086	0.0211	37.23	29.24	1.4	1.4
	9.766	11.597	0.0932	0.882	59.2	65.55	5.5	6.6
	21.973	43.945	0.0187	0.0344	58.59	123.47	2.9	3.1
	26.855	22.583	0.1677	1.4421	74.52	65.43	2.8	3.1
	28.076	15.869	0.1189	0.8455	98.39	57.07	2.6	3.9
	12.207	10.376	0.0904	0.4944	24.66	23.19	1.9	2.6
	23.804	10.986	0.0206	1.5772	46.14	33.26	1.6	3.5
	11.597	22.583	0.1437	0.8262	48.4	84.96	5.6	4.5
	13.428	10.376	0.0565	0.8791	165.89	67.32	12.5	7
	21.362	13.428	0.1655	0.036	55.18	46.63	2.5	4.2
	11.597	18.311	0.0271	0.3854	24.17	33.45	1.5	1.6
	24.414	20.142	0.3372	1.1268	60.42	34.55	2.6	1.2
	18.921	14.038	0.0542	0.2292	73.43	23.93	4.8	1.4
	8.545	19.531	0.1242	0.9229	33.14	74.71	2.9	4.1
	13.428	7.935	0.052	0.333	23.62	23.56	1.5	3
	10.986	9.155	0.0298	0.3024	28.26	25.51	3.2	2.9
	13.428	18.311	0.013	1.27	21.06	32.04	1.1	1.3
	22.583	18.921	0.1863	0.6541	68.42	90.33	3.9	5
	10.376	12.207	0.0389	0.0255	53.34	68.85	5.6	6.5
	9.766	16.479	0.0566	0.9399	39.12	76.72	5.3	6.8
	14.038	18.921	0.0351	0.5631	50.6	60.24	3.9	4
	12.817	18.921	0.1925	0.0107	35.89	42.6	3.4	1.8
	10.986	14.038	0.0845	0.5001	49.8	48.58	5	4.6
	39.063	12.817	0.1382	0.5199	93.63	25.39	2.7	1.7
	14.038	17.7	0.0754	1.5828	28.14	55.85	1.3	3
	10.376	29.297	0.0821	3.2004	20.69	73.36	1.7	2.8
	14.038	9.766	0.3436	0.5035	32.9	64.15	2.9	8.5
	14.648	18.921	0.0191	0.5717	27.04	58.9	1.6	3.5
	26.855	7.935	0.0917	0.2133	47.42	49.01	1.4	8.7
	13.428	17.7	0.0704	1.952	21.97	66.35	1.3	4.3
	10.376	7.324	0.0425	1.9691	37.96	36.56	3.3	3.3
	15.259	23.193	0.022	0.764	24.96	37.72	1.5	1.2
	10.376	18.311	0.0268	0.866	56.03	45.17	4.1	2.6
	27.466	12.207	0.1893	0.3168	68.18	57.62	3	5.5
	21.362	8.545	0.1825	0.1497	66.22	61.34	3.6	7.2
	16.479	15.869	0.0363	0.2211	72.94	100.83	5	6.5
	11.597	20.142	0.092	1.7218	24.11	135.01	1.6	6.8
	12.817	18.311	0.0142	0.8528	21.97	44.8	1.3	2.8
	17.09	21.362	0.2126	0.7471	37.66	43.52	2.4	1.7
	12.207	23.804	0.2034	0.7028	26	36.38	1.5	1.3
	13.428	17.7	0.0266	0.1949	68.79	52.67	6.3	3.8
	19.531	12.817	0.0803	2.2766	48.4	32.47	2.5	2.5
	22.583	30.518	0.1973	0.0386	32.9	47.67	1.1	1.1
	10.376	14.038	0.1803	0.0914	31.98	34.61	3.7	2.8
	11.597	17.7	0.0427	0.0275	117	44.56	12.8	2.5
	14.648	20.142	0.0212	0.0708	41.69	28.75	3.3	1
	10.376	8.545	0.0725	0.0965	24.23	62.93	2.8	7.4
	11.597	12.207	0.1288	0.0926	40.71	20.69	3.4	1.1
	22.583	13.428	0.0581	0.2314	41.02	23.8	1.6	1.2
	25.635	10.376	0.0109	0.2301	64.27	21	2.6	1.3
	10.376	17.09	0.1029	0.3337	51.03	26.06	5.7	1.1
	11.597	16.479	0.0178	0.1178	33.39	24.29	2.8	1
	12.207	25.024	0.2584	0.2447	24.41	54.87	1.8	2.6
	14.648	17.7	0.0269	0.0389	67.02	128.48	4.9	7.5
	15.869	18.311	0.0358	0.3923	52.92	28.14	3.4	0.9
	14.038	20.752	0.0393	0.0973	29.54	64.94	1.8	3.7
	10.376	17.09	0.1919	0.2471	35.46	27.4	3.6	1.3
	9.766	22.583	0.1995	0.1204	21.36	36.93	2.4	1.1
	12.207	18.311	0.1487	0.0396	71.23	35.71	8.1	1.5
	23.804	18.921	0.0529	0.0232	93.38	32.96	5.1	1.3
	11.597	16.479	0.0676	0.1452	39.86	25.76	4.1	1.3
	13.428	13.428	0.077	0.0951	63.11	20.32	5.9	0.9
	18.311	11.597	0.1548	0.0537	30.21	22.28	1.4	1
	16.479	22.583	0.0152	0.091	56.76	28.56	4	0.9
	17.09	14.038	0.1662	0.2166	36.8	36.44	2.5	2.6
	22.583	15.259	0.301	0.1919	54.75	21.61	2.7	1
	20.142	31.128	0.0489	0.1405	56.34	49.19	2.7	1.1
	18.921	14.648	0.0194	0.2061	78.12	35.52	5.6	2.6
	16.479	22.583	0.052	0.1522	56.52	35.71	5.1	1.2
	18.311	15.259	0.2534	0.1002	41.99	21.73	1.9	1
	29.907	14.648	0.1562	0.1434	73.06	21.18	2.5	1
	18.921	15.869	0.0621	0.0275	54.69	47.36	3	3.1
	29.907	34.79	0.0551	0.1772	70.8	51.51	2.5	1
	14.648	12.207	0.1952	0.0139	25.15	21.97	1.4	1.2
	12.817	28.687	0.0494	0.109	34.12	43.95	2.5	1
	34.18	18.921	0.0886	0.2932	68.42	115.05	1.8	5.2
	19.531	21.362	0.1393	0.117	49.87	32.65	2.9	1.1
	10.376	16.479	0.1591	0.0496	21.06	25.94	2.2	1.1
	21.973	20.752	0.0109	0.2133	58.9	28.63	2.7	1
	16.479	14.038	0.1055	0.0906	30.82	27.28	1.8	1.4
	21.973	17.09	0.0711	0.0494	57.25	24.72	2.8	1.1
	18.921	21.362	0.1008	0.0385	32.78	29.91	1.4	1
	10.986	20.752	0.3872	0.3053	30.94	30.82	2.8	1.1
	17.7	14.038	0.109	0.0203	79.28	23.01	5.2	1.1
	22.583	15.869	0.1292	0.2849	45.29	29.17	1.5	1.4
	8.545	10.376	0.0788	0.0806	61.65	23.86	11.1	1.7
	12.207	12.817	0.0358	0.0367	31.13	23.56	2.7	1.1
	14.648	14.648	0.0967	0.1096	35.95	26.86	3	1.2
	18.921	21.362	0.0157	0.1582	33.45	31.01	1.4	0.9
	14.648	8.545	0.0894	0.1741	23.86	68.97	1.3	8
	15.869	13.428	0.0452	0.1461	38.7	29.48	2.8	1.6
	14.038	22.583	0.0145	0.1078	36.74	32.04	2.3	0.9
	10.986	29.907	0.1265	0.4139	33.14	46.94	3.5	1
	29.297	24.414	0.1495	0.3859	120.85	35.77	4.4	1
	9.155	17.7	0.0471	0.4212	25.45	85.75	2.3	6.3
	18.311	14.038	0.0123	0.7627	38.45	93.75	1.8	7.8
	15.259	32.349	0.1554	0.5208	32.17	50.05	2.2	1
	14.038	43.335	0.0445	0.0584	37.78	69.7	2.9	1.1
	15.869	26.855	0.0246	0.4029	33.2	35.28	2.2	0.8
	10.376	16.479	0.1822	0.1673	39.43	24.54	4.6	1.1
	33.569	10.376	0.0343	0.1417	69.46	78.55	2.3	6.4
	8.545	25.635	0.0673	0.4419	36.62	34.67	5.1	0.9
	15.259	17.09	0.2994	0.216	24.84	24.6	1.3	1
	10.376	15.259	0.0883	0.1152	31.01	21.85	1.3	1
	15.259	27.466	0.0323	0.2601	54.75	36.01	3.6	0.9
	26.855	14.648	0.081	0.1991	67.02	20.51	2.7	0.9
	19.531	15.869	0.0336	0.8039	62.01	40.41	3.5	2.6
	10.986	15.869	0.0335	0.4889	78.86	49.07	9.7	3.4
	56.152	15.259	0.0954	0.1394	141.24	25.21	2.8	1.1
	21.973	12.817	0.0985	2.072	57.98	34.85	2.5	2.9
	9.766	16.479	0.1136	0.4847	22.09	63.54	2.4	5
	13.428	17.09	0.0471	0.292	24.84	53.71	1.5	3.4
	36.621	28.687	0.0971	0.5814	93.87	44.07	2.6	1
	15.259	12.207	0.1069	0.946	43.76	32.84	3	2.7
	13.428	14.038	0.1258	0.0477	21.85	35.64	1.1	2.6
	11.597	21.973	0.0313	0.2655	63.35	66.96	8.3	3.1
	15.259	26.855	0.0402	0.7308	23.19	44.19	1.1	1.1
	10.986	27.466	0.0423	0.147	33.51	41.81	2.6	1
	16.479	23.193	0.0456	2.3932	44.25	85.82	2.4	4.7
	14.648	18.311	0.0225	0.4209	23.99	90.09	1.2	5.3
	8.545	16.479	0.2445	0.5632	30.15	65.31	4.5	5
	12.817	9.155	0.0161	0.8715	51.15	66.04	5.5	8.5
	16.479	34.18	0.0471	0.2121	46.14	49.38	3.1	1
	27.466	14.648	0.0413	0.022	86.43	80.08	3.4	8
	14.648	10.986	0.0713	0.1336	20.26	20.2	0.9	1.8
	12.207	18.921	0.0204	0.9186	27.71	32.65	1.7	1.4
	25.635	11.597	0.1574	0.1563	76.72	20.57	2.8	1.4
	5.493	9.766	0.0666	0.64	30.21	37.6	3.4	4.7
	12.817	15.869	0.0386	0.1365	29.48	36.5	2.4	2.6
	13.428	26.855	0.0722	1.3811	30.64	66.35	2.5	2.7
	30.518	25.024	0.1262	2.5771	70.92	68.12	2.3	3
	26.855	23.193	0.0229	0.7704	42.42	55.54	1.2	2.6
	20.752	11.597	0.0108	0.7715	33.94	62.01	1.3	6.7
	14.038	10.986	0.3543	0.8638	20.57	71.41	1.1	6.2
	14.038	17.09	0.0966	0.1168	24.11	52.49	1.3	3.1
	31.128	11.597	0.1484	1.3433	77.45	57.25	2.7	4
	9.766	12.207	0.0334	0.4832	58.59	21.42	5.1	1.2
	14.648	10.376	0.0365	1.4096	51.03	35.95	3.1	4.3
	23.804	10.376	0.0817	0.1981	128.6	90.27	6.1	11
	15.869	15.259	0.1057	0.5828	22.71	70.01	1.1	5.9
	17.09	39.673	0.1867	0.6835	39.43	114.75	2.3	3.1
	20.142	36.621	0.2344	1.3359	32.9	58.41	1.3	1.2
	16.479	23.804	0.0228	0.0111	27.95	72.2	1.3	3.2
	10.986	17.7	0.0192	0.1188	38.39	56.88	4.6	3.2
	18.921	27.466	0.0415	0.3682	65.98	89.05	4.1	3.7
	14.648	23.804	0.0535	0.2051	37.29	52.06	2.6	2.5
	22.583	23.193	0.0235	1.4588	121.77	37.9	7.4	1
	14.648	19.531	0.1351	0.7754	37.48	34.18	2.4	1.2
	10.376	13.428	0.0942	0.531	91.31	34.67	11.1	2.8
	14.038	21.362	0.0286	1.1047	67.32	152.22	3.6	7.6
	14.648	7.324	0.2224	2.2346	21.79	35.4	1.1	5.3
	17.7	17.09	0.1364	0.5641	48.83	52.92	2.8	3.5
	13.428	22.583	0.0964	0.1475	43.09	60.24	3.4	2.8
	18.921	30.518	0.175	0.6754	45.35	45.35	2.8	1.1
	21.362	18.311	0.0653	0.3351	57.25	61.77	2.9	3.9
	22.583	28.076	0.0864	0.0516	54.69	103.76	2.7	4.3
	16.479	20.142	0.0713	1.0623	38.51	72.45	2.7	4.2
	43.335	10.986	0.0279	0.0845	102.6	50.29	2.6	5.5
	21.973	10.376	0.0157	0.0683	57.62	22.4	2.8	2.4
	16.479	7.935	0.0617	1.0179	42.79	53.34	2.6	7.4
	18.311	12.817	0.0892	0.6003	33.81	22.89	1.4	1.4
	13.428	6.104	0.1121	0.2165	66.35	27.71	5.4	5.3
	40.894	15.259	0.2456	0.0277	128.48	49.13	3.1	3.6
	14.038	25.024	0.0182	0.2398	23.19	65.98	1.3	2.8
	17.09	30.518	0.1399	1.1299	62.62	47	4.4	1.1
	14.038	87.891	0.1606	0.1898	26.37	136.84	1.6	1.1
	28.687	9.155	0.0232	0.3556	66.41	71.04	2.6	9
	12.817	16.479	0.0295	0.2606	59.33	25.33	5.2	1.2
	28.076	42.725	0.0517	0.4879	66.89	126.34	2.6	3.1
	23.193	7.324	0.027	0.1341	51.51	51.82	2.4	8.4
	10.986	20.142	0.0889	0.049	20.32	150.7	1.7	7.1
	13.428	20.142	0.0894	0.5253	39.73	31.13	3	1.2
	21.362	27.466	0.087	0.3336	59.2	40.77	3.1	1
	14.038	28.687	0.1311	0.2722	32.78	68.6	2.8	2.8
	15.259	21.362	0.129	0.1155	26.55	146.48	1.5	9
	16.479	23.193	0.2488	0.4143	48.46	53.22	1.4	2.5
	15.259	38.452	0.0426	2.2377	33.51	156.13	2.6	5
	22.583	16.479	0.2032	0.2171	51.51	63.17	2.6	4.4
	17.7	14.038	0.0353	0.0659	45.41	50.66	2.9	4.7
	14.648	70.801	0.0377	0.5426	93.02	110.11	8.4	1.1
	25.635	18.921	0.3956	0.8029	69.76	46.08	3.1	2.6
	11.597	22.583	0.095	0.0776	27.65	160.64	2.7	7.4
	11.597	18.311	0.0523	0.4969	27.77	39.79	2.3	2.2
	14.038	25.024	0.168	0.0254	52.73	56.15	4.5	2.6
	19.531	23.193	0.2066	0.1168	64.7	59.27	3.1	2.9
	37.231	45.166	0.0139	0.0599	78.43	71.23	2	1.1
	17.09	11.597	0.1252	0.6611	45.47	41.75	2.9	4.3
	39.063	16.479	0.0612	0.0136	116.76	29.72	3.9	1.3
	15.259	38.452	0.1661	0.5725	35.71	64.76	2.6	1.3
	23.804	17.09	0.0978	0.2344	56.52	42.85	2.5	2.6
	23.804	17.7	0.0801	0.1985	55.24	26.98	2.4	1.1
	18.311	10.986	0.3284	0.3024	39.12	21.12	2.5	1.8
	14.038	14.038	0.0459	0.3476	78.19	40.22	7	3
	13.428	43.945	0.0738	0.1365	69.64	63.84	5.6	1
	19.531	19.531	0.0867	0.4749	51.09	51.33	3.1	2.9
	17.09	9.155	0.0176	0.4569	32.41	32.23	1.7	4.3
	12.207	20.752	0.013	0.7777	30.27	71.47	2.5	4
	18.311	39.673	0.1489	0.0149	47.79	56.88	2.4	0.9
	21.362	18.921	0.2696	0.4444	76.42	26	3.5	1
	19.531	26.245	0.0138	0.2818	31.25	43.7	1.1	1.1
	15.869	34.18	0.0977	0.0715	65.12	54.93	4.5	1.1
	11.597	20.142	0.0776	0.2502	28.63	28.32	2.6	1
	21.362	14.038	0.0379	0.3989	49.56	31.19	2.1	2.8
	9.155	34.18	0.0475	0.0387	20.02	48.16	2.4	1
	10.986	14.648	0.1875	0.8417	43.95	22.64	4.8	1
	21.973	44.556	0.0168	0.086	50.23	64.88	2.6	1
	12.207	9.155	0.0598	0.3532	33.14	62.38	2.8	7.5
	7.324	14.648	0.1568	1.6616	44.92	46.94	5.8	3.7
	14.038	16.479	0.1424	0.6973	37.29	56.15	3	4
	15.259	15.869	0.084	0.2435	41.69	26.18	3.2	1.2
	15.869	17.7	0.0638	1.0089	112.43	28.87	8.9	1.1
	14.038	10.376	0.0633	0.5501	25.94	25.94	1.5	3
	12.817	31.128	0.0784	0.131	40.28	46.33	4.1	1
	12.817	22.583	0.0894	0.2192	29.79	30.94	2	0.9
	16.479	19.531	0.3409	0.3506	59.02	57.37	4.4	2.9
	12.207	14.648	0.1431	0.5495	27.95	45.04	2.6	3.3
	18.311	37.842	0.1036	0.715	44.74	59.14	2.8	1.1
	9.766	22.583	0.0353	0.177	27.1	33.45	2.5	1.2
	26.855	34.79	0.1147	0.1701	59.27	51.39	2.3	1
	23.193	24.414	0.0527	0.3525	40.22	68.3	1.3	3
	8.545	26.245	0.0958	0.1311	43.27	38.33	6.7	1
	34.18	25.024	0.1961	0.2806	85.14	36.93	2.5	1
	10.986	14.648	0.1746	0.0564	47.91	20.81	4.2	1
	17.7	32.959	0.0806	0.2853	81.6	49.26	5.6	1
	12.207	22.583	0.102	0.1395	36.5	36.38	3.4	1.2
	18.311	19.531	0.0517	0.0232	31.13	27.53	1.4	0.9
	11.597	21.362	0.1886	0.0558	45.78	59.45	5	2.8
	23.804	13.428	0.0487	0.072	86.85	21.73	4.3	1.1
	17.09	13.428	0.1364	0.0822	25.02	22.52	1.2	1.4
	12.817	22.583	0.0144	0.0431	33.45	42.85	2.8	1.3
	31.738	18.921	0.1931	0.1541	81.48	25.88	3	0.9
	24.414	15.869	0.0573	0.0824	70.25	31.43	2.7	1.3
	12.207	15.259	0.3274	0.0246	31.62	24.66	2.9	1.1
	36.621	20.142	0.0853	0.4678	57.74	31.68	1.2	0.9
	12.817	11.597	0.0119	1.4451	20.75	21.3	1.3	1.1
	15.869	20.142	0.0115	0.0701	108.52	27.65	8.1	0.9
	21.362	36.621	0.0457	0.1066	32.35	56.09	1.2	1.1
	18.921	23.193	0.1819	1.3534	52	35.58	2.9	1.2
	7.935	50.049	0.0545	0.1138	51.7	78	7.2	1.1
	10.986	56.763	0.2208	0.0315	23.19	95.15	1.4	1.1
	33.569	15.869	0.0156	0.0185	129.52	23.19	3.3	1
	23.804	21.362	0.0859	0.1307	54.2	29.91	2.4	1
	18.921	21.362	0.356	0.1456	74.52	29.36	4.9	0.9
	12.207	23.193	0.2634	0.3833	21.18	32.78	1.4	1
	20.142	9.766	0.2315	0.2208	49.5	35.16	2.6	5.1
	14.038	15.259	0.2206	0.0423	39.49	42.54	2.8	2.9
	10.986	26.245	0.0232	0.0754	21	38.51	1.2	0.9
	31.738	39.673	0.1963	0.1602	131.04	58.04	4.2	1
	13.428	10.986	0.1155	0.1897	20.63	40.77	1.2	4.3
	36.011	17.09	0.1838	0.1002	50.96	43.7	0.9	2.7
	31.128	21.973	0.1727	0.0708	95.58	40.53	3.4	1.1
	18.921	15.259	0.2697	0.0649	124.51	21.18	7.6	1
	16.479	21.973	0.0651	1.2836	28.14	31.74	1.2	1.1
	51.88	25.635	0.1446	0.1013	132.69	40.28	2.9	1.1
	10.376	39.673	0.0397	0.3068	50.35	56.76	5.7	1
	10.986	19.531	0.1056	0.3606	43.21	27.89	3.4	1.1
	23.804	14.648	0.343	0.0468	64.51	25.09	3	1.4
	23.193	14.648	0.0972	0.2714	74.46	51.76	3.3	3.2
	15.869	29.907	0.0552	0.108	78.55	56.82	5.8	1.2
	10.986	16.479	0.2716	0.6456	31.49	31.01	2.5	1.8
	10.376	10.376	0.0122	0.136	25.39	30.09	1.5	3
	25.635	22.583	0.3678	0.3124	45.9	55.66	1.6	2.7
	21.362	32.959	0.1281	0.7411	59.69	52.49	2.8	1
	10.986	15.259	0.0944	0.3649	98.63	55.66	11.7	3.7
	32.349	36.621	0.0586	0.0887	69.27	72.02	2.2	1
	25.635	13.428	0.033	0.1338	74.28	21.18	2.8	1
	17.09	15.259	0.2446	0.0735	38.51	23.62	2.3	1.1
	16.479	25.024	0.2164	0.0134	102.48	37.78	10.3	0.9
	15.869	23.193	0.0137	0.2079	42.6	41.14	2.7	1.2
	10.376	18.921	0.0496	0.2154	20.57	56.76	2.3	3.3
	13.428	29.297	0.3325	0.0821	33.63	44.37	2	1.1
	38.452	11.597	0.1696	0.4686	90.09	21.36	2.5	1.8
	12.207	27.466	0.0478	0.5039	41.02	90.03	4.1	4.1
	32.349	46.997	0.0495	0.3616	62.5	77.27	1.5	1.1
	25.024	12.817	0.0393	0.3446	56.7	31.43	2.4	2.7
	15.869	32.349	0.0135	0.5401	48.65	53.16	3.1	1.3
	14.648	28.687	0.1207	1.812	92.22	53.65	7.4	1.5
	28.076	12.817	0.0222	0.08	60.24	20.08	2.1	1.2
	19.531	7.324	0.135	2.3834	51.39	28.14	2.6	4.6
	10.986	32.959	0.0102	0.0298	20.75	229.31	1.4	7.8
	37.842	30.518	0.3008	0.8352	93.93	121.03	2.6	4.8
	12.817	73.853	0.071	0.7741	43.15	109.25	3.5	1
	12.207	12.817	0.1562	0.1562	69.4	22.16	7.1	1.5
	9.766	65.918	0.083	0.1647	32.41	107.67	3.9	1.1
	18.921	57.373	0.1164	0.1162	50.84	96.07	2.8	1.1
	21.973	13.428	0.0842	0.1222	44.62	31.25	2	1
	9.766	10.376	0.0323	0.9143	24.48	20.63	2.6	1.1
	9.155	31.128	0.2937	0.0281	29.66	47.79	3.3	1.1
	21.362	19.531	0.171	0.2953	62.87	27.89	3.4	1
	17.09	25.024	0.3778	0.2711	28.44	35.52	1.2	0.9
	10.376	38.452	0.0924	0.0203	56.4	67.57	6.1	1.3
	10.376	29.297	0.1604	0.4045	28.08	94.73	3	4
	17.09	20.752	0.1054	0.0213	39.98	32.9	2.5	1.1
	21.973	19.531	0.0163	0.0299	57.25	26.67	3.2	1
	21.973	18.311	0.0485	0.1347	63.84	29.66	3.1	1.1
	25.635	10.986	0.0283	0.241	56.27	25.21	2.5	1.5
	10.376	24.414	0.1823	0.2236	20.57	36.56	1.4	1.1
	20.752	19.531	0.0704	0.0124	65.31	30.76	3.4	1
	20.142	18.311	0.045	1.1802	48.52	29.36	2.6	1.2
	27.466	40.894	0.0246	0.3062	88.75	63.78	3.3	1.2
	23.193	36.011	0.0716	0.7104	93.75	57.37	4.8	1.1
	10.376	56.152	0.0201	0.1707	27.77	90.09	2.9	1.1
	10.986	27.466	0.193	0.0396	61.04	45.41	6.6	1.1
	14.038	14.648	0.1831	0.0771	21.3	46.69	1.1	4
	22.583	32.959	0.247	0.0347	53.53	51.51	2.8	1
	18.311	13.428	0.1602	0.9101	58.53	21.48	2.5	1.2
	15.869	36.621	0.0908	0.3504	69.64	59.33	5.5	1
	11.597	48.828	0.2531	0.3364	64.88	79.04	6.7	1.1
	15.259	12.817	0.0687	0.1065	50.42	33.87	3.4	3
	34.79	31.738	0.0658	0.0954	79.22	49.8	2.1	1
	18.311	16.479	0.126	0.1177	40.1	53.22	2.2	4.3
	12.817	38.452	0.2262	0.3294	68.42	59.94	6.3	1.1
	12.817	21.362	0.1113	0.0316	24.66	33.63	1.3	1.1
	15.869	16.479	0.1473	0.1232	42.18	64.33	2.8	4.8
	12.207	39.673	0.1441	0.0599	34.06	67.32	2.9	1.4
	18.921	14.648	0.0348	0.4466	38.7	87.4	1.8	6.2
	31.128	52.49	0.0432	0.5674	104.98	85.88	4.3	1.1
	12.207	9.766	0.0319	0.2035	29.05	44.98	2.3	6.1
	24.414	31.128	0.33	0.3159	65.67	51.82	3	1.2
	28.076	67.139	0.2628	0.0166	65.8	99.18	1.5	1
	10.376	13.428	0.1438	0.0502	44.68	33.57	5.1	3
	17.09	10.986	0.0943	0.0653	22.89	58.41	0.9	6.1
	16.479	9.766	0.1252	0.3695	31.68	44.74	2	6
	11.597	16.479	0.3811	0.922	42.3	94.06	4.4	7
	23.804	14.038	0.1637	0.7443	58.96	52.8	2.8	4.2
	10.986	17.7	0.0252	0.6034	31.19	87.28	3.2	4.9
	16.479	19.531	0.0152	0.2951	27.59	116.33	1.3	4.6
	18.311	12.817	0.1644	0.4033	54.69	77.09	4.1	7.1
	26.245	8.545	0.017	0.1953	69.58	50.17	2.9	5.5
	22.583	32.349	0.1453	0.2363	217.59	105.22	12.5	3.4
	9.155	18.311	0.1615	1.0401	35.16	47.24	5.2	2.7
	19.531	36.011	0.2182	2.5785	34.91	93.99	1.4	2.8
	8.545	9.155	0.1289	1.3989	42.42	50.54	6.3	5.6
	28.687	15.869	0.1265	0.3944	72.57	33.08	2.5	2.2
	25.635	18.311	0.0185	0.5159	70.25	126.77	3.1	7.3
	18.921	28.076	0.103	0.0781	73.55	76.66	4.5	2.9
	12.817	12.817	0.3347	0.3627	39.06	55.24	3.6	4.6
	34.79	5.493	0.067	0.116	73.73	35.52	2.3	7.5
	12.207	17.7	0.1733	0.4609	39.67	39.49	1.9	2.4
	15.869	6.104	0.0629	1.674	38.27	22.77	2.9	4.3
	8.545	7.935	0.0617	0.5729	32.78	53.71	5.1	7.8
	16.479	17.7	0.1095	0.1181	57.56	59.27	3.7	3.4
	24.414	17.7	0.0323	1.5702	72.27	31.25	3.1	1.3
	18.921	7.324	0.0243	1.4424	102.48	31.68	5.6	4
	15.259	8.545	0.1637	0.8987	32.17	54.08	2	8
	18.921	12.817	0.1222	0.9367	43.58	65.49	2.3	5.2
	32.959	29.297	0.1928	1.3131	80.57	48.1	2.4	1.3
	12.207	21.362	0.1086	0.1164	32.59	54.81	2.5	2.8
	10.986	10.986	0.2752	0.1254	31.43	60.49	3	5.6
	10.376	11.597	0.0363	1.4837	27.89	81.79	3.5	8.3
	10.986	9.155	0.0682	2.2686	31.74	67.81	3.2	7.7
	23.804	11.597	0.209	0.0378	42.97	26.92	1.3	2.6
	21.362	20.142	0.0222	2.3382	65.43	69.89	3.3	4
	20.752	18.311	0.0137	2.5145	56.4	28.63	2.9	1.2
	12.207	29.297	0.1636	0.5316	28.38	93.93	2.5	3.4
	15.259	17.09	0.1842	1.8007	22.64	50.66	1	3.1
	16.479	15.259	0.0444	1.755	38.45	48.1	2.4	3.6
	26.245	17.7	0.2817	0.0514	46.26	64.64	1.4	3.6
	12.817	24.414	0.1671	2.2271	22.28	84.96	1.5	3.1
	33.569	9.155	0.1227	0.7214	89.6	50.29	3	6.4
	13.428	10.986	0.102	1.2143	30.76	44.62	2.6	5
	16.479	17.7	0.1281	0.3848	93.93	134.58	7.2	9.2
	16.479	12.817	0.1106	0.303	27.1	45.41	1.3	3.3
	26.245	10.986	0.0808	0.2446	86.18	31.98	4	2.6
	7.935	10.986	0.1225	0.2885	30.09	23.8	4.7	2.1
	16.479	14.648	0.0811	0.0867	36.32	26.31	2.7	1.4
	14.038	8.545	0.2235	1.1445	39.61	45.53	3.1	4.8
	11.597	27.466	0.0148	0.7524	22.64	37.96	1.8	0.9
	31.738	9.766	0.2984	1.2782	70.8	22.09	2.6	2.5
	20.752	17.09	0.1454	0.1892	48.46	27.1	2.5	1
	11.597	23.193	0.0547	0.2178	27.4	113.1	2.5	4.9
	26.245	14.648	0.014	0.5525	58.41	106.32	2.4	8.1
	28.076	18.311	0.3067	3.3521	77.15	66.47	3	4.4
	23.804	14.648	0.1198	0.9223	55.48	124.69	2.4	10.7
	10.376	7.324	0.016	2.0816	38.7	50.9	4.3	4.9
	10.986	9.155	0.171	0.0587	29.11	42.3	2.7	5.3
	14.648	22.583	0.0261	0.4003	38.21	93.02	2.9	4.4
	16.479	10.986	0.1448	1.4434	39.98	31.31	2.8	3.5
	26.855	12.207	0.0748	2.1779	64.88	20.45	2.5	1
	13.428	9.155	0.0883	0.9079	40.04	56.58	3.9	5.7
	6.714	24.414	0.1903	1.0398	30.7	85.57	4.8	3.4
	12.817	10.986	0.1057	0.1578	39.73	48.34	3.1	4.7
	19.531	24.414	0.151	2.5285	51.76	109.44	2.7	6.1
	16.479	21.973	0.1923	0.5886	32.65	36.44	1.6	1.1
	16.479	16.479	0.3042	3.7705	122.74	28.87	7.3	1.6
	26.245	14.038	0.1915	0.98	65.49	33.02	2.9	2.4
	14.038	10.376	0.2685	0.2778	35.77	35.4	2.6	3.9
	23.804	12.817	0.2601	0.1237	51.82	114.01	2.6	12.4
	17.09	45.776	0.0464	0.2746	77.45	151.18	5.4	3.5
	15.259	11.597	0.4351	0.1866	35.95	26.86	1.6	2.9
	15.259	14.648	0.1201	0.2918	82.64	26.49	6.3	1.4
	32.959	10.986	0.0503	0.2071	96.5	33.75	3.1	3.9
	12.207	20.142	0.0104	0.1495	47.36	54.99	4.7	3.1
	12.207	15.259	0.0227	0.8126	37.29	39.31	3.4	3.1
	34.18	15.259	0.3471	0.4043	72.14	39.18	2.1	2.9
	19.531	26.855	0.0299	0.1465	111.02	77.58	6.7	3.1
	11.597	29.297	0.2705	0.9636	41.2	50.23	3.7	1.3
	11.597	34.18	0.1151	2.5703	29.97	53.1	1.6	1.1
	14.648	23.804	0.0257	0.833	46.81	83.25	3.4	4.4
	12.817	18.921	0.0885	0.9271	32.65	85.82	2.7	5.8
	9.155	12.817	0.115	3.056	40.22	33.57	3.1	3.4
	10.986	10.376	0.2304	0.4949	53.53	63.72	5.3	8
	36.011	14.038	0.4501	0.4505	104.19	36.44	3.1	2.8
	11.597	6.714	0.0169	2.1614	31.37	41.38	2.8	7.3
	14.038	27.466	0.1018	3.6681	34.42	76.42	2.6	2.9
	14.038	17.7	0.0203	0.9132	47.61	50.11	4.4	3.4
	30.518	53.101	0.1368	2.0476	60.42	77.33	2	0.9
	14.648	9.766	0.1855	0.9746	31.07	35.58	2.4	3.9
	17.09	12.207	0.1208	1.7526	41.81	95.34	2.6	9.5
	6.714	17.7	0.3164	0.1341	24.11	60.61	3.6	3.8
	18.311	11.597	0.1725	1.2155	50.72	91.49	3.1	9.6
	29.907	12.817	0.0138	1.151	62.68	68.66	1.8	6
	17.7	17.09	0.0647	1.8814	104.43	68.3	6.9	5.1
	25.635	14.648	0.3578	1.1353	73.12	104.43	3.1	6.4
	21.362	15.869	0.0679	1.7944	83.98	40.95	5.3	3
	6.714	7.324	0.1777	0.2839	22.83	58.29	3.6	8.3
	16.479	30.518	0.2951	2.232	38.39	229.8	1.3	9
	16.479	11.597	0.2414	0.1768	45.1	73.73	3.2	7.2
	13.428	11.597	0.3574	3.6833	29.05	67.02	1.7	6.7
	17.09	14.038	0.016	1.0388	44.56	22.03	3.1	1.2
	14.038	21.362	0.1167	0.4741	41.81	37.11	3.4	1.2
	25.635	18.921	0.1434	0.708	71.17	48.95	3.1	2.9
	35.4	17.7	0.1063	0.0924	75.32	64.21	2.1	4.5
	8.545	23.193	0.0664	0.6521	22.22	78.19	3.2	3.8
	16.479	12.817	0.0882	0.3769	25.39	29.05	1.2	2.3
	10.986	12.207	0.1201	0.2647	36.19	34.12	3.7	3
	21.973	10.986	0.1407	1.9554	57.98	40.83	2.5	4.6
	13.428	6.714	0.1887	0.7835	37.41	45.17	3.2	6.4
	22.583	15.869	0.0131	0.7981	75.74	27.83	4	1.4
	15.869	20.142	0.2263	0.3078	31.8	70.8	1.8	4.7
	16.479	11.597	0.2462	3.9465	23.8	38.33	1.2	3.3
	22.583	19.531	0.1287	0.0713	45.65	48.52	1.8	3
	10.986	18.921	0.0723	2.7911	51.7	82.46	5.1	5.4
	17.09	33.569	0.0534	2.5896	30.7	86.91	1.3	2.8
	52.49	9.155	0.1004	0.9699	102.66	35.83	1.8	4.7
	9.766	12.207	0.0437	0.2592	41.5	56.34	5.3	4.6
	51.88	20.142	0.0254	1.1891	137.76	34.85	3.1	1.2
	25.024	48.828	0.3005	2.9356	87.77	161.87	3.9	4
	40.283	11.597	0.2763	0.5338	69.27	21.79	1.5	1.4
	17.7	28.687	0.0299	1.4114	87.71	71.23	5.9	2.9
	39.063	23.804	0.0233	0.7022	100.16	97.35	2.8	4.7
	21.362	11.597	0.231	1.1224	42.3	52.61	1.9	6.4
	24.414	22.583	0.3336	1.7715	62.56	72.39	2.8	3.7
	13.428	12.207	0.2475	0.0356	25.51	79.83	1.4	7.4
	29.297	29.297	0.154	0.2046	77.03	65	2.2	2.1
	21.362	7.935	0.043	2.0548	32.04	58.53	1.1	7.5
	25.635	12.817	0.2986	0.4164	59.51	51.51	2.8	4.8
	10.986	12.207	0.3027	0.0579	28.99	23.13	2.8	1.8
	14.648	6.714	0.0748	1.4596	23.01	27.95	1.2	3.1
	21.973	18.921	0.0394	1.4014	49.07	37.54	2.4	1.5
	19.531	21.362	0.1817	0.2413	49.8	35.1	2.7	1.3
	11.597	26.245	0.025	0.0343	29.17	98.63	3.1	4.8
	17.7	18.921	0.0208	1.0151	43.82	94.18	2.4	5.8
	23.193	9.155	0.1682	0.7537	55.24	45.84	2.7	6.4
	13.428	14.038	0.0478	0.6222	33.45	117.61	2.8	9.9
	25.635	19.531	0.2378	0.0438	64.82	79.22	2.7	5.1
	10.986	17.7	0.067	1.8374	34.24	32.65	4.2	1.5
	12.817	11.597	0.4803	2.2155	29.11	28.5	2.5	2.6
	10.986	14.648	0.338	3.5051	29.66	67.63	3	4.7
	19.531	13.428	0.1891	0.8376	67.08	42.66	4	3.9
	12.817	10.376	0.3507	0.2618	28.87	39.92	2.4	4
	20.142	15.259	0.0703	1.0786	95.95	90.64	5.6	5.6
	17.7	10.986	0.1652	0.4669	26.67	38.76	1.2	3.7
	13.428	10.986	0.2358	0.8049	20.08	75.87	1.3	7.1
	10.376	9.155	0.1428	1.1274	47.49	84.23	5.5	11.1
	14.038	21.973	0.0282	0.1331	49.32	71.78	4	3.8
	9.155	32.349	0.3246	2.0796	57.19	108.83	7.2	4
	18.311	9.155	0.0306	1.125	46.45	24.78	2.7	3.4
	26.245	24.414	0.0517	0.1263	116.88	47.3	4.9	1.5
	43.945	11.597	0.5313	0.5947	130.68	35.71	3.2	3.1
	11.597	6.714	0.0709	1.1234	24.9	42.42	1.7	2.8
	26.855	25.024	0.0761	1.1214	74.1	73.18	3	3.1
	14.038	24.414	0.0587	1.1431	39.18	87.95	2.8	4.1
	25.635	10.986	0.2485	0.6628	47.85	21.97	1.6	1.3
	16.479	18.311	0.0923	3.3884	34.06	50.72	1.4	2.9
	12.207	16.479	0.2768	0.3691	60.67	72.51	5.7	5.2
	14.038	17.09	0.0871	0.508	55.91	37.41	4.9	2.2
	12.207	9.155	0.0617	3.8615	41.02	21.73	3.5	2.2
	26.855	14.038	0.1031	0.2982	66.77	46.81	2.8	4
	12.817	10.376	0.1049	1.0741	59.14	48.03	4.7	4.8
	18.921	19.531	0.1104	1.8709	28.44	52.92	1.1	2.7
	15.259	6.714	0.0145	0.0864	28.02	45.47	1.7	5.6
	26.855	26.855	0.2536	0.0141	67.93	82.15	2.7	3.3
	12.817	10.376	0.0825	0.6609	71.59	29.3	6.7	2.6
	10.986	11.597	0.0295	0.5543	48.65	32.35	4.4	2.8
	16.479	15.869	0.0135	2.2323	23.62	41.87	1.1	2.1
	18.311	9.155	0.7211	1.8796	34.85	51.82	1.7	4.2
	13.428	9.155	0.205	0.3313	29.91	46.57	1.8	3.9
	12.817	18.921	0.0193	0.6296	26.18	31.8	2.3	1.3
	20.142	14.038	0.1963	0.206	62.87	43.27	3.3	3.1
	15.259	12.817	0.1343	0.1505	43.21	40.71	3.1	3.5
	10.376	12.207	0.6199	1.2455	80.93	69.46	11.2	5.8
	20.752	17.7	0.7583	2.1056	58.9	47.24	3.4	2.8
	9.155	12.817	0.1243	2.3825	54.75	46.2	4.7	4.2
	14.038	14.038	0.0266	0.302	53.47	23.99	3.7	1.3
	25.635	18.311	0.4742	0.9521	68.05	67.32	2.9	4.6
	18.311	14.038	0.0984	0.0275	95.76	43.15	6.5	3.1
	48.828	12.817	0.3433	0.2198	162.66	83.31	3.3	8.6
	15.259	14.038	0.0166	0.0341	36.19	39.18	2.6	3.4
	10.986	14.648	0.2727	0.0737	46.33	39.79	5.3	2.7
	12.207	16.479	0.1294	0.2718	34	43.64	2.8	2.9
	14.038	15.259	0.2122	0.6346	46.57	44.31	3.8	3
	18.921	7.324	0.2354	0.8795	88.2	56.27	5.7	10.5
	19.531	6.714	0.3097	0.03	29.97	28.75	1.1	3.9
	14.648	9.155	0.0785	0.3107	58.04	72.88	4.4	11.4
	12.207	6.104	0.0896	0.8343	28.44	29.6	2.4	4
	12.207	15.259	0.431	3.9783	49.74	67.99	3.9	5
	39.063	18.311	0.0886	4.7054	103.27	57.86	3	3.4
	10.986	10.376	0.0151	0.9009	294.74	29.17	20.1	2.3
	11.597	18.311	0.0269	1.5223	44.86	75.2	4.1	4.8
	38.452	15.259	0.036	2.9552	84.23	43.76	2.4	2.8
	17.09	10.376	0.2343	4.561	55.91	25.39	3.5	2.6
	17.7	14.648	0.0567	4.0423	41.32	34.85	2.5	2.5
	25.635	10.376	0.0417	0.1946	63.05	26.98	2.6	3.2
	12.207	8.545	0.2328	4.3273	20.26	74.52	1.3	9.5
	15.259	16.479	0.3506	0.2809	77.88	23.19	6.1	1
	10.376	7.324	0.3509	6.6077	52.92	41.63	6.9	5.3
	10.986	15.869	0.1024	7.0278	52.19	57.01	6.2	4.3
	11.597	15.869	0.3898	1.8102	78.74	43.27	8	3.3
	16.479	14.038	0.7696	1.6679	48.03	25.76	2.9	1.4
	39.673	13.428	0.0186	0.8654	91.19	20.87	2.4	1.1
	15.869	8.545	0.2863	2.3617	33.08	56.4	1.8	7.2
	16.479	14.648	0.1798	0.1682	36.32	49.13	2.3	4.1
	12.207	6.104	0.0141	3.9235	106.81	34.67	9.5	5.4
	22.583	6.714	0.1282	1.9004	42.97	45.41	1.6	5.7
	9.766	10.376	0.1465	0.8562	25.63	40.95	2.7	3
	28.076	10.376	0.2096	3.2235	57.19	42.72	1.4	3.9
	15.259	10.986	0.0574	1.9635	38.64	32.59	2.8	4
	19.531	14.648	0.1585	1.0481	53.41	31.92	2.9	2.5
	11.597	12.207	0.016	3.0014	20.26	20.51	1.3	1.1
	10.376	9.766	0.1792	1.3877	40.65	76.72	3.7	10.4
	12.817	14.648	0.0399	0.032	28.2	44.01	2.3	3.2
	46.387	9.155	0.0188	1.6582	97.9	79.04	2.1	12.5
	38.452	14.648	0.1299	0.1338	84.59	39.12	2.2	3.2
	14.038	9.766	0.0452	4.295	31.62	37.48	2.2	5
	12.817	10.376	0.0854	0.5388	46.45	34.18	3.7	3.6
	12.207	7.324	0.2264	2.9987	65.06	121.46	6.4	20.1
	16.479	10.986	0.3987	1.913	70.8	60.73	3.7	7.3
	14.648	10.376	0.3773	8.45	36.5	52.92	2.6	6
	18.921	18.921	0.0612	7.9067	81.85	34.73	3.9	0.9
	8.545	14.038	0.097	2.9924	55.73	48.83	5.8	4.5
	24.414	12.207	0.1297	3.1159	93.14	24.9	4.7	1.7
	10.986	6.104	0.2408	0.0379	25.33	31.13	2.8	5.8
	14.648	24.414	0.2036	6.6221	51.15	42.18	3.5	1.2
	16.479	27.466	0.0323	0.3718	62.93	62.19	4.6	2.7
	11.597	7.935	0.0993	1.2455	20.45	26.12	1.4	3.7
	45.776	20.142	0.2483	0.6855	85.33	31.62	1.5	1.1
	12.817	10.986	0.0466	0.2024	29.36	40.41	2.4	5
	20.142	10.986	0.2567	1.7636	92.53	56.03	5.1	6.6
	43.945	17.09	0.0593	1.5656	100.28	62.74	2.4	3.8
	21.973	14.648	0.4148	1.8408	38.02	55.66	1.5	4.8
	9.155	13.428	0.0361	3.434	31.86	58.41	3	5.3
	12.817	20.142	0.2475	3.6525	47.97	57.62	4.7	3
	19.531	12.207	0.0845	2.4411	42.97	31.19	2.6	2.9
	33.569	15.259	0.136	12.2774	352.6	24.78	11.3	1.3
	18.921	11.597	0.0674	0.3188	36.56	44.8	1.7	4.9
	8.545	10.986	0.2848	9.8228	29.72	28.93	3.5	2.9
	22.583	31.738	0.0494	0.5935	72.02	45.96	3.7	1.1
	12.207	11.597	0.012	2.5709	27.22	32.04	2.6	3.1
	13.428	21.362	0.2968	6.0832	48.65	28.32	3.9	0.9
	12.817	15.259	0.6948	1.892	20.81	42.72	1.3	3
	9.766	14.038	0.2091	1.3865	23.32	51.39	2.4	4.7
	10.376	15.869	0.0267	3.3675	53.28	47.61	5.3	3.2
	21.973	15.869	0.0372	1.2862	50.48	34.97	2.4	2.6
	11.597	17.09	0.395	1.3202	31.8	65.98	2.8	4.6
	15.259	10.376	0.1692	0.062	29.48	44.13	1.7	4.6
	41.504	5.493	0.17	1.6427	149.11	35.4	2.6	3.7
	51.27	10.986	0.0925	8.011	120.48	97.23	2.6	13.7
	14.038	8.545	0.1889	0.8278	21.85	32.78	1.3	4.8
	17.09	15.259	0.0743	0.8639	24.17	75.62	1.1	6.1
	24.414	11.597	0.478	0.8721	83.74	27.65	2.8	2.3
	15.869	14.038	0.0198	0.1679	38.33	21.85	2.9	1.1
	13.428	9.766	0.1116	4.6174	31.92	26.79	2.1	2.7
	11.597	9.766	0.4367	0.5271	26.43	25.7	2.5	2.9
	20.142	14.038	0.2614	3.2002	54.26	66.65	3.3	5.4
	19.531	15.259	0.2784	0.7306	33.75	73	1.4	5.4
	18.921	10.376	0.0727	2.5462	51.03	37.48	3	3.8
	14.038	10.986	0.1243	2.817	31.37	21.36	2.4	1.1
	14.038	22.583	0.0104	3.2758	23.32	60.67	1.4	3.1
	20.142	21.362	0.2955	0.9363	48.28	32.1	2.8	1.1
	10.986	7.935	0.0673	0.7802	29.66	68.91	3	12
	12.207	9.766	0.0595	2.0276	22.03	59.27	1.6	6
	32.959	7.324	0.2026	1.6328	88.13	30.64	2.8	4.2
	6.104	17.7	0.7568	0.6966	21.06	101.68	4.2	6.9
	14.038	20.752	0.3235	0.3318	25.15	28.75	1.4	0.9
	35.4	7.935	0.0968	1.003	74.89	41.08	2.2	5.6
	5.493	13.428	0.6682	6.4345	68.85	23.62	11.3	1.4
	32.349	10.376	0.0325	8.8521	76.72	64.76	2.4	7.1
	13.428	12.207	0.3087	10.8997	137.51	37.17	11.5	3.5
	10.986	16.479	0.1576	5.3798	31.56	27.95	2.8	1.4
	7.935	10.376	0.3755	1.5296	29.3	34	2.3	4
	11.597	10.376	0.3302	5.7447	22.28	35.03	1.3	3.3
	10.376	14.648	0.0112	0.948	34.91	38.94	3.1	3.1
	20.142	33.569	0.0728	2.1006	57.86	46.88	3.2	0.9
	18.311	10.376	0.073	0.0986	92.71	27.16	4.7	3
	16.479	12.817	0.057	2.3106	24.41	21.18	1	1.3
	38.452	9.766	0.043	0.0336	104.06	31.8	3	3.5
	15.869	7.935	0.2465	2.1992	148.19	25.39	9	4.4
	37.231	10.376	0.33	1.6354	95.58	44.56	2.8	5.4
	22.583	18.311	0.6202	0.7733	73.3	28.08	3.8	1
	25.635	15.259	0.1361	5.2008	127.93	31.07	5.9	2.2
	17.09	10.376	0.0391	0.6943	30.76	39.55	1.4	4.4
	10.986	17.7	0.0636	1.7522	42.54	70.13	3.9	4.9
	23.193	14.038	0.3765	0.7663	74.71	20.08	3.9	1
	15.869	14.648	0.106	0.8755	69.4	50.05	5.3	3.9
	28.076	24.414	0.034	0.7262	70.31	36.13	2.4	1
	15.869	12.207	0.0284	0.3814	40.53	43.82	2.7	3.8
	16.479	10.376	0.6006	2.3305	32.65	23.99	1.3	1.7
	12.817	7.324	0.0171	0.2087	29.48	85.39	2.4	14.2
	18.921	15.259	0.2716	0.1592	31.37	25.82	1.3	1.3
	12.817	5.493	0.1113	0.5965	86.61	26.67	7.3	3.4
	39.063	12.817	0.4456	0.598	227.66	20.14	7.4	1.1
	15.869	13.428	0.283	0.0397	47.55	69.64	2.4	5.8
	12.817	12.207	0.1883	1.181	41.5	47.42	3.5	4.8
	27.466	14.648	0.4788	1.8859	80.26	44.13	3	3.2
	20.752	15.259	0.0212	0.7092	53.96	21.36	2.8	1
	53.101	12.817	0.0451	1.794	129.52	22.83	2.4	1.2
	10.986	17.09	0.0836	0.1455	29.3	26.55	3.2	1.2
	11.597	7.324	0.0137	2.4782	77.82	38.09	7.8	7.1
	15.869	10.376	0.153	1.2031	66.83	31.01	4.8	3.4
	9.155	12.207	0.1391	2.1572	39.25	23.86	4.8	0.9
	18.311	49.438	0.1049	3.1939	48.95	65.98	3.1	0.9
	17.09	14.038	0.029	0.0694	49.99	56.82	3.1	5.3
	18.311	29.907	0.5283	0.0888	91.37	50.66	5.5	1.1
	15.869	12.207	0.515	0.8593	47.36	44.13	3.5	3.6
	10.376	11.597	0.0517	4.5132	48.83	32.9	5.8	2.8
	26.855	16.479	0.0681	0.0931	80.32	29.85	3.2	1.5
	13.428	16.479	0.0147	1.1436	62.07	56.03	5	3.4
	28.687	7.935	0.3409	2.0829	46.02	24.23	1.2	3.4
	14.038	7.935	0.1093	4.6724	24.78	96.62	1.5	15.9
	20.142	9.766	0.2029	7.6261	53.22	86.73	2.6	12.4
	21.362	33.569	0.5316	5.0714	104.74	48.28	5.6	1.1
	61.035	9.766	0.2613	0.9725	151.67	39.06	2.8	5.2
	26.855	9.155	0.1073	5.2084	68.79	59.02	2.4	8.2
	24.414	7.324	0.582	3.8254	59.02	47.06	2.8	8.6
	25.024	22.583	0.1715	1.887	115.36	30.4	5.5	0.9
	17.09	11.597	0.0439	3.6624	28.5	20.45	1.4	1.1
	18.921	17.09	0.0276	3.7194	34.79	71.17	1.6	5.3
	12.817	15.869	0.0214	0.7552	26.25	21.42	2.3	0.8
	26.855	10.986	0.2726	11.7714	124.63	42.72	5.2	5.3
	6.714	10.986	0.0159	6.0356	21	58.84	3.6	6.9
	14.038	14.648	0.1467	2.8466	44.37	26	3.8	1.3
	13.428	9.766	0.216	9.3612	24.6	37.05	1.6	3.5
	9.766	12.817	0.2031	1.1732	42.97	22.28	3.3	1.4
	13.428	7.935	0.2402	1.4512	21.73	36.25	1.3	5
	18.921	38.452	0.0208	0.5809	46.2	53.77	2.4	0.9
	21.973	12.207	0.0678	1.0552	60.18	45.41	2.5	4.5
	8.545	23.193	0.5608	0.0772	53.65	41.08	7.8	1.3
	10.376	10.376	0.4857	8.8896	32.29	49.87	3	5.4
	20.142	40.894	0.1731	6.0837	53.28	75.56	3.1	1.5
	33.569	14.038	0.0655	2.8673	103.88	34.24	3.3	2.6
	20.142	11.597	0.0178	4.3995	28.5	43.64	1.1	3.9
	10.986	14.648	0.1619	1.7715	22.28	52.49	1.6	3.7
	43.335	10.376	0.6489	5.6016	111.21	34.24	2.7	3.7
	10.376	14.038	0.0575	3.4102	27.89	42.48	2.7	3.4
	14.648	13.428	0.6678	0.6456	33.87	49.74	2.4	3.8
	21.973	17.7	0.091	0.2085	42.36	31.25	1.3	1.2
	16.479	10.376	0.2884	2.9255	49.5	33.26	3.5	3.4
	26.245	17.7	0.2274	2.6833	67.5	76.29	2.9	5.4
	12.817	13.428	0.2669	0.2487	47.06	27.28	4.1	1.5
	12.207	14.648	0.013	2.4472	34.67	21.06	2.9	1.1
	15.869	25.635	0.1705	6.4928	72.39	35.1	5.4	1
	14.648	13.428	0.1195	2.9307	33.33	76.42	2.3	7
	9.766	10.376	0.248	1.8446	33.45	51.39	3.4	5.2
	12.817	15.869	0.2378	2.1526	34.12	61.28	3	4.6
	29.297	12.817	0.077	0.6268	55.36	32.23	1.6	2.6
	45.776	13.428	0.0751	0.6973	122.74	44.74	2.8	3.2
	17.09	12.207	0.1865	3.3183	90.03	51.39	6.6	4.1
	15.869	10.376	0.1693	2.1832	77.15	51.51	5.3	5.5
	22.583	10.376	0.0294	0.6724	35.34	55.66	1.1	5.3
	17.09	13.428	0.3004	0.0705	45.41	62.56	2.8	5.1
	20.142	20.752	0.2051	4.3506	52.25	35.1	3.4	1.4
	17.09	38.452	0.0716	2.2591	34.97	54.32	1.5	0.9
	10.986	12.207	0.2611	0.1384	45.47	24.9	4.5	1.5
	17.09	6.714	0.1596	1.405	101.56	32.35	6.7	5.4
	28.687	12.817	0.494	0.3957	76.05	42.24	2.9	3.5
	19.531	7.935	0.0999	0.5584	82.03	23.13	4.7	2.7
	23.804	6.104	0.3061	6.9475	90.45	33.14	4.3	6.7
	22.583	10.986	0.4621	4.0497	75.07	51.57	3	6
	14.648	17.7	0.0336	2.4757	77.76	48.4	6.4	2.7
	15.869	19.531	0.0166	4.1599	40.34	31.43	2.7	1.1
	15.259	8.545	0.0823	5.3767	34.61	49.07	2.5	5.1
	10.376	18.311	0.1298	0.0859	37.48	31.74	4	1.3
	12.817	14.648	0.0943	2.5768	38.39	26.67	2.9	1.6
	10.376	7.935	0.4271	0.1283	28.87	41.32	2.9	6.3
	12.817	10.376	0.1175	6.7872	42.66	20.39	3.1	1.7
	18.311	13.428	0.0149	0.0919	50.29	22.83	2.7	1.4
	16.479	15.259	0.4839	0.1014	32.41	32.41	1.4	1.7
	10.376	14.648	0.0239	0.3162	45.84	59.75	4.9	4.4
	19.531	7.324	0.1134	2.7147	317.08	40.59	17.7	6.7
	12.817	13.428	0.31	1.0702	60.55	43.82	4	3.5
	15.869	11.597	0.1605	0.2291	129.88	50.72	9.9	5.4
	28.076	10.376	0.0271	2.9381	78.74	21.67	2.8	1.5
	15.869	13.428	0.3157	2.5933	115.84	36.07	8.2	2.5
	16.479	8.545	0.2589	0.3879	39.18	20.63	2.3	2.5
	24.414	9.766	0.0921	1.0223	76.42	39.12	3.5	5.5
	10.986	10.986	0.3238	0.9158	20.08	75.07	1.6	7.3
	41.504	9.766	0.15	1.092	124.51	22.03	3.2	2.1
	23.193	10.376	0.6684	0.1504	112.61	32.17	6.3	3.2
	34.79	9.155	0.8073	2.8534	89.42	21	2.7	2.6
	15.869	10.376	0.1845	2.3381	46.33	44.92	3.4	4.8
	10.986	10.986	0.162	2.7623	22.83	28.44	2.3	3
	17.7	13.428	0.0815	1.013	104.25	88.81	7.5	5.6
	15.259	9.155	0.0238	1.1451	33.69	22.89	2.2	2.7
	16.479	14.038	0.0371	8.1965	38.51	48.1	2.7	4.2
	14.648	13.428	0.3226	0.2471	96.19	22.16	6.5	1
	35.4	10.376	0.4396	0.1764	76.11	53.34	2.1	6.8
	27.466	34.79	0.0386	1.251	39.43	78.55	1	2.5
	26.245	31.738	0.6579	0.3054	66.22	125.24	2.7	4.5
	27.466	30.518	0.3598	0.2242	161.8	50.23	6.7	1.3
	18.311	23.193	0.3486	0.9695	33.57	118.47	1.7	6.1
	25.024	11.597	0.1184	0.2544	67.87	68.91	3	7
	15.869	31.128	0.0579	0.0764	73.06	114.26	5.7	3.7
	12.817	21.973	0.792	0.3276	56.64	75.99	4.9	4.2
	13.428	14.038	0.1086	0.1463	109.38	26.79	10.6	2.4
	18.311	21.362	1.1781	0.2072	56.03	111.94	3.7	5.4
	10.376	18.921	0.1003	0.7491	41.02	99.49	5.3	5.7
	13.428	24.414	0.2954	0.0785	35.71	114.44	2.8	5
	12.817	14.038	0.2659	0.6155	32.53	56.03	2.8	4.7
	28.076	10.986	0.0649	0.2895	71.84	37.29	2.7	4
	15.869	10.376	0.5994	0.9266	27.28	29.3	1.4	3.5
	32.959	15.259	0.3074	0.1086	154.79	46.88	5.8	3
	15.869	23.193	0.069	0.0358	70.92	40.65	5.4	1.2
	10.986	18.921	0.0424	0.1333	23.74	30.27	2	1.4
	18.921	25.024	0.2065	0.0837	52.73	154.3	3.3	7.3
	8.545	20.142	0.0833	1.8022	66.47	68.36	8.6	3.7
	10.376	15.259	0.6457	0.62	28.14	117.55	2.4	8.6
	14.038	12.817	0.3408	0.1975	24.72	42.79	1.5	3.6
	31.128	13.428	0.129	0.2004	84.72	43.21	3.3	3.4
	15.259	60.425	0.1546	0.5303	31.19	141.48	2.2	2.5
	16.479	19.531	0.3244	0.6486	26.67	98.88	1.3	6.4
	15.869	23.193	0.1668	0.128	38.64	69.15	2.3	2.8
	21.973	12.207	0.0844	2.3868	39.37	23.44	1.4	1.7
	32.349	13.428	0.0205	1.6828	75.38	55.91	2.5	4.1
	15.869	10.986	1.0786	0.5134	29.24	25.15	1.3	2.8
	14.648	19.531	0.1026	0.176	77.94	58.29	6.9	4.1
	34.18	12.207	0.2214	0.3249	56.95	57.25	1.2	4.7
	19.531	29.297	0.3316	0.5254	78.92	123.9	5	4.2
	9.766	26.855	0.0994	0.6671	21.24	92.29	1.3	3.7
	45.776	11.597	0.2707	0.3957	120.3	67.14	2.8	7
	11.597	10.986	0.3736	1.3063	28.81	74.58	2.3	7.6
	11.597	15.259	0.0474	0.459	40.77	63.42	4.8	4.4
	9.155	18.311	0.1843	0.5787	66.47	48.34	10.8	2.8
	6.714	10.986	0.0887	0.2037	30.4	61.1	5.3	4.1
	20.142	13.428	0.2306	0.096	50.96	56.4	2.8	4.7
	12.817	20.142	0.2752	0.5994	70.13	59.51	5.9	3
	15.259	40.894	0.1931	0.6038	28.08	78	1.4	1.5
	23.804	59.204	0.1385	0.9006	91.31	241.76	4.4	4.9
	16.479	23.193	0.2095	0.3821	52.06	130.31	4.1	6.5
	12.817	17.09	0.1309	0.4075	32.65	45.04	2.7	2.9
	19.531	24.414	1.0623	0.4154	31.49	68.6	1.2	3.2
	16.479	11.597	0.1065	0.563	39	65.92	2.3	6.5
	31.128	17.09	0.5448	0.9343	81.97	58.9	2.7	4.8
	18.311	16.479	0.0781	0.318	102.36	93.75	7.9	4.5
	15.259	10.986	0.1553	0.7741	76.11	29.85	6.1	3.1
	12.817	32.959	0.2131	0.9515	29.24	92.47	2.7	3.6
	21.362	28.076	0.1927	1.1625	37.66	109.5	1.6	4.3
	13.428	15.869	0.4451	0.3278	45.59	34.3	4.8	1.4
	21.362	20.142	0.3314	0.3278	60.73	92.35	2.6	5.3
	9.155	21.362	0.4602	0.281	65.49	47.42	9.7	2.6
	20.142	11.597	0.5065	0.3664	39.25	84.66	1.4	8.4
	12.207	14.648	0.0552	1.2172	42.72	40.47	3.3	2.8
	12.207	14.648	0.6272	0.0598	68.05	40.59	6.6	2.9
	11.597	18.311	0.087	1.0719	44.8	62.74	4.1	3.5
	14.648	19.531	0.107	0.7052	41.32	34.73	2.4	1.5
	17.7	16.479	0.7174	0.0426	49.44	42.66	3.1	2.3
	7.935	11.597	0.1401	0.5222	29.85	40.1	2.8	4
	14.038	33.569	0.2641	0.0867	38.02	95.58	3.2	3
	11.597	12.207	0.0271	0.0333	55.79	60.24	5.7	5.9
	7.935	25.635	0.5279	0.016	60	69.27	9.4	2.9
	11.597	24.414	0.5311	0.5728	33.75	41.26	2.7	1.4
	17.09	18.921	0.0374	0.1266	28.26	139.95	1.1	9.9
	29.297	14.648	0.0361	0.2319	49.44	38.7	1.3	2.7
	12.817	17.09	0.1171	0.9869	39.55	69.82	2.8	5.1
	12.207	17.09	0.3571	0.0468	58.96	30.21	4.9	1.2
	9.155	25.635	0.1694	0.0393	45.47	58.17	6.4	2.7
	16.479	21.362	0.1706	0.3947	47.85	64.03	3.4	3.8
	11.597	72.021	0.2991	0.0688	35.89	193.73	3.5	2.9
	12.817	12.207	0.0895	0.2041	45.47	31.31	4.1	2.8
	8.545	15.869	0.0349	1.2544	62.5	25.27	7.9	1.2
	6.104	23.193	0.2233	0.0664	44.37	75.99	8.5	4.1
	15.259	19.531	0.1746	0.2814	49.44	70.8	3.2	4.3
	9.155	34.18	0.0181	0.5498	51.21	73.43	7.1	2
	7.935	17.09	0.3175	0.7483	35.64	33.75	5.4	1.8
	10.376	17.7	0.0695	0.5552	32.59	86.85	3.1	5.1
	15.869	31.128	0.3746	0.7747	24.78	75.62	1.2	2.5
	12.207	18.311	0.4488	0.544	54.32	70.01	5.1	3.8
	18.921	10.376	0.023	0.4229	124.88	62.01	7.7	6.5
	10.986	20.142	0.2728	0.2466	51.45	60.73	4.9	3.2
	12.817	49.438	0.2197	0.0277	31.86	130.25	2.6	3.1
	10.986	20.752	0.2124	0.0803	20.81	70.68	0.9	3.6
	11.597	29.297	0.145	0.7998	49.38	115.05	4.1	4.6
	8.545	26.245	0.4771	0.0545	51.88	69.76	5.5	3.1
	7.935	12.207	0.4226	1.9388	50.96	21.12	5.2	1.5
	10.376	17.7	0.276	0.2876	30.33	61.83	3.1	4
	17.09	10.986	0.1785	0.4212	38.02	60.12	2.2	6.4
	5.493	10.376	0.8803	0.4631	23.44	31.98	3.1	2.7
	9.766	23.804	0.0577	0.0596	57.01	91.8	5.4	5.1
	14.648	20.142	0.6996	0.1679	22.71	45.1	1.3	2
	7.324	11.597	0.0745	0.5844	23.01	46.63	3.1	3.8
	6.714	16.479	0.0294	0.5995	22.09	27.95	3.3	1.4
	12.817	20.752	0.0584	1.0511	135.19	59.33	13.3	3.5
	14.648	21.362	0.2251	0.0724	48.03	48.95	4.1	2.1
	17.7	17.7	0.2361	1.631	49.56	80.14	3.2	5
	12.207	23.193	0.0795	0.4324	27.89	92.53	2.4	4.4
	12.817	14.648	0.2987	0.4484	64.7	73.43	5.5	3.8
	9.155	14.648	0.0302	0.2763	30.09	75.81	3.7	5.8
	7.324	20.142	0.2875	0.8737	48.77	41.38	7.4	2.3
	15.869	13.428	0.0854	0.1283	37.35	27.4	2.7	2.3
	18.311	24.414	0.2664	0.0961	59.39	119.63	3.5	5.7
	16.479	14.038	0.09	0.7577	53.71	23.19	4.7	1.3
	14.648	17.7	0.9113	0.5782	65.61	79.22	5.5	5
	20.752	24.414	0.2378	0.2846	55.97	104.55	3	4.6
	7.324	12.207	0.0659	0.1341	40.41	21.06	6.7	1.7
	14.648	14.038	0.3965	0.0397	83.74	49.8	7.4	4.3
	17.7	26.245	0.5212	0.1145	90.82	70.62	6	3.1
	9.766	13.428	0.9206	0.3697	39.12	65.8	4.9	5
	17.7	12.207	1.0221	0.7131	26.92	80.26	1	8.5
	22.583	33.569	0.2029	0.0215	56.95	81.91	2.7	2.5
	11.597	14.038	0.0793	0.4433	44.62	36.19	4.1	2.9
	13.428	15.869	0.1969	1.5623	94.79	25.27	8.3	1.4
	9.155	12.817	0.207	1.6068	49.8	33.26	6.5	3
	24.414	20.752	0.1033	0.3153	74.34	52.49	3.3	3
	20.142	12.817	0.7467	0.2039	54.63	77.51	2.8	6.2
	12.817	16.479	0.0637	0.0273	68.79	28.08	5.3	1.5
	18.921	7.935	0.1214	1.0684	49.26	29.11	3.1	4.1
	29.907	16.479	0.1197	0.1188	92.9	81.91	3.7	3.9
	25.024	25.635	0.1342	0.3314	81.48	137.33	4	5.7
	14.038	12.207	0.1583	0.7302	85.45	28.2	6.8	2.6
	7.935	13.428	0.1969	0.3381	44.8	37.66	7.7	3
	9.766	17.7	0.3121	0.5105	83.31	38.15	9	2.4
	15.869	23.193	0.07	0.1427	27.83	36.19	1.5	1
	34.79	10.986	0.312	0.5156	118.29	39.18	3.9	3.5
	13.428	24.414	0.1016	0.3943	22.95	88.56	1.4	4
	36.621	10.986	0.0977	1.1831	86.18	31.19	2.1	3.2
	21.362	21.362	0.0563	1.1098	47.85	113.65	2.5	5.4
	9.155	10.376	0.1044	0.9445	59.14	30.46	7.1	2.9
	26.245	6.714	0.0387	0.2377	65	41.5	2.8	2.2
	37.842	16.479	0.1164	0.8463	91.13	30.46	2.6	1.5
	31.128	20.142	0.4434	0.157	74.04	70.74	2.5	3.8
	10.376	9.155	0.5172	0.4136	60.12	41.69	7.7	4.8
	23.804	15.259	0.0199	0.4605	101.93	49.01	4.9	3.7
	17.09	19.531	0.1911	0.1402	74.28	37.05	5.4	1.4
	13.428	10.376	0.174	0.2583	36.01	35.03	2.8	3.4
	16.479	18.311	0.1782	0.1329	49.99	116.52	3.3	7.2
	22.583	12.817	0.0524	0.0711	46.88	53.34	1.9	5.7
	28.076	28.687	1.1367	0.1715	63.11	62.07	2.3	2.3
	7.935	15.259	0.3802	1.6964	65.06	66.89	9.6	5
	18.311	10.986	0.4032	0.4489	42.85	68.05	2.5	7.1
	7.324	12.207	0.0459	0.7595	40.83	58.53	6.8	6.7
	14.038	15.869	0.1856	0.2554	92.41	68.79	7.8	5.2
	10.376	17.7	0.3777	0.6587	38.15	72.81	4.3	4.8
	13.428	20.142	0.8706	0.497	99.43	131.96	7.5	7
	13.428	13.428	0.0263	0.3691	29.6	47.18	1.7	3.9
	9.766	19.531	0.0405	0.0509	44.74	81.12	6.3	4.8
	11.597	16.479	0.1596	0.8188	43.46	55.05	4.4	3.2
	14.648	23.193	0.0642	0.3181	108.34	34	9.4	1
	15.869	17.09	0.3218	0.2587	34.85	111.82	2.6	6.8
	18.921	18.311	0.214	0.0961	122.86	84.29	7.3	4.8
	15.259	20.142	0.1254	0.2221	75.62	93.81	6.4	5.2
	10.376	15.259	0.2936	0.1891	45.53	75.68	5.1	5.7
	11.597	14.648	1.4221	0.7184	28.44	42.97	2.4	2.7
	18.311	32.349	0.6485	0.1686	29.24	83.74	1.2	2.9
	11.597	23.193	0.1381	0.1191	54.38	97.23	5.1	4.6
	61.646	17.09	0.0908	0.1746	188.17	82.4	3.3	6
	13.428	14.038	0.0427	0.6257	60.06	93.26	3.2	6.3
	24.414	28.687	0.0645	0.2951	53.28	43.27	2.2	1.1
	6.714	12.817	0.2515	1.9054	38.09	83.44	5	7
	15.259	12.207	0.0445	1.3179	67.02	40.95	5.8	3.3
	12.207	19.531	0.2749	0.2372	36.44	93.87	3.1	4.8
	11.597	18.311	0.1041	0.474	44.43	71.78	4.8	4.4
	14.648	13.428	0.038	0.8167	78.19	76.72	6.7	6.5
	12.817	12.207	0.0646	0.3077	26.25	29.97	2.2	2.7
	17.09	24.414	0.0938	0.02	45.29	42.36	2.7	1.2
	8.545	12.817	0.5898	1.4162	65.67	31.01	10	2.8
	7.324	12.817	0.0886	0.7346	21.85	40.83	3.3	3
	7.935	16.479	0.3157	0.3881	45.53	69.95	5.5	3.7
	19.531	29.907	0.0116	0.6114	84.59	111.88	5.4	4.3
	14.038	18.921	0.122	0.6002	36.32	64.7	2.8	4
	13.428	18.311	0.0242	0.0307	30.09	99.61	2.4	5.8
	37.842	10.376	0.023	0.7846	87.04	32.9	2.4	3.9
	18.311	24.414	0.0893	0.4562	32.96	79.96	1.6	3.8
	5.493	15.259	0.1487	0.2757	47.85	75.62	7.3	6.9
	26.855	12.207	0.2786	0.0452	70.07	27.04	2.6	1.5
	37.842	20.142	0.0859	0.2066	168.46	83.37	4.3	5.2
	18.311	26.855	0.0938	0.1317	43.27	74.71	2.7	3.8
	12.817	14.648	0.6467	0.2265	32.23	43.52	3.4	3.7
	26.245	14.648	0.3233	0.6966	44.01	50.9	1.3	3.7
	20.752	11.597	0.1417	0.4697	61.16	50.17	3	3.9
	10.376	10.986	0.2148	0.0507	39.43	32.9	4.7	3.1
	29.297	22.583	0.0139	1.8421	70.62	61.46	2.6	3.3
	10.376	15.259	0.5264	0.2665	62.13	73.24	6.5	5.3
	17.7	13.428	0.1979	0.4981	80.08	38.09	4.4	3.2
	9.766	12.207	0.0907	0.2642	34.24	31.19	4.1	2.5
	6.714	17.09	0.0528	0.2702	38.02	37.17	3.4	1.9
	14.648	14.648	0.2437	0.6432	109.01	23.32	11.9	1.3
	12.207	10.986	0.2138	0.1199	91.19	88.68	9.4	9.3
	14.038	16.479	0.1727	0.0885	71.53	73.18	5.7	4.7
	6.104	40.283	0.0634	0.7768	22.34	69.21	4.3	1.3
	5.493	33.569	0.1519	0.2869	36.99	84.9	4.2	2.5
	10.376	14.038	1.1299	0.1245	49.26	20.39	5.5	1.1
	21.362	20.752	0.1815	0.5829	56.76	105.35	3.1	6
	6.104	12.207	0.3976	0.7488	33.02	38.64	5.2	3.6
	19.531	12.817	0.2587	0.2667	52.19	27.65	3	2.6
	8.545	24.414	0.2501	0.0355	83.92	42.6	12.2	1.4
	26.855	21.973	0.1795	1.076	44.92	79.77	1.3	3.3
	31.128	28.076	0.14	0.8805	74.71	133.61	2.6	5.4
	19.531	10.986	0.0696	0.3038	134.89	25.7	8	2
	15.259	17.7	0.5636	0.3009	43.09	68.42	3	4.9
	6.714	19.531	0.5821	0.2752	64.39	76.48	14.2	3.7
	20.142	11.597	0.1315	0.5615	29.48	31.37	1.1	3.1
	17.7	18.921	0.1266	0.3347	41.02	79.71	2.5	5
	8.545	10.376	0.1435	0.1366	63.35	41.56	8.7	4.6
	17.09	12.207	0.3594	0.5356	38.51	47.97	2.1	4
	17.7	21.973	0.1693	0.0189	44.62	72.69	3.1	3
	23.193	17.09	0.2038	0.2198	43.7	79.41	1.4	4
	20.752	10.376	0.0256	0.7524	65.55	34.18	3.5	2.5
	13.428	27.466	0.1839	0.0963	34.24	106.45	3	4.3
	6.104	24.414	0.0645	0.8661	45.47	71.9	8.1	3.3
	9.155	12.207	0.4747	0.0922	38.94	26.43	2.8	1.5
	20.752	14.648	0.1948	0.0339	35.4	29.54	1.3	2.2
	34.79	23.193	0.1074	0.8889	78.92	91.67	2.5	5.1
	17.09	15.259	0.1411	0.5778	29.36	64.88	1.4	5
	25.024	12.207	0.1097	0.6575	45.78	57.74	1.5	4.4
	27.466	14.038	0.2025	0.0789	77.09	66.83	3	5.7
	9.155	13.428	0.2276	0.0814	33.45	66.28	4.5	5.3
	21.362	23.193	0.2771	0.1029	35.28	54.81	1	2.4
	18.921	18.921	0.0873	0.1675	24.41	115.05	0.9	6
	9.155	22.583	0.1304	0.1614	49.07	58.04	6.6	2.6
	18.921	10.376	0.5463	0.1554	102.66	30.64	6.1	4.3
	13.428	12.817	0.3913	0.0641	44.98	41.26	4.2	4.2
	12.817	21.362	0.0115	0.1121	82.64	51.27	7.1	2.5
	17.09	18.921	0.2271	0.0399	60.42	85.69	4	6
	17.09	19.531	0.3466	0.8258	41.32	83.86	3	5.1
	6.714	21.362	0.0723	1.0475	33.08	88.93	5	5.1
	7.324	10.376	0.1706	0.1587	42.6	67.02	6.1	5.6
	13.428	18.311	1.7744	0.1151	31.49	77.03	2.5	5.2
	14.038	14.648	0.0983	0.6054	81.48	67.38	7.4	6.1
	12.207	17.09	0.222	0.0355	20.14	61.46	1.3	3.5
	34.79	13.428	0.1206	0.2119	84.96	48.4	2.8	3.3
	7.935	10.986	0.5126	0.9746	36.19	86.85	5.2	9.5
	25.635	32.349	0.3994	0.122	104.49	74.52	5.7	2.5
	7.935	20.752	0.233	0.4249	25.51	55.54	3.1	2.6
	11.597	14.038	0.3313	0.2341	30.82	53.16	3.1	4.9
	26.245	32.959	0.1263	0.3937	63.11	108.52	2.6	3.2
	40.894	10.376	0.1408	0.4779	106.57	65.55	2.9	7.9
	10.986	15.869	0.7971	0.2409	56.21	100.77	5.8	7.5
	12.817	20.142	0.0831	1.2272	30.33	54.75	2.7	2.8
	11.597	16.479	0.5041	1.1177	24.84	48.4	1.8	3.5
	13.428	20.142	0.5061	0.2591	50.6	78.12	4.7	4.8
	14.648	22.583	0.6896	0.3549	40.83	38.88	3.4	1.3
	8.545	13.428	0.1127	0.0761	20.81	73.06	2.9	5.7
	25.024	24.414	0.0072	0.4284	66.71	69.58	2.8	2.4
	17.7	13.428	0.7843	0.6193	20.87	49.44	0.8	3.8
	23.804	17.7	0.9698	0.0548	57.62	116.64	2.7	7.7
	6.104	24.414	0.3624	0.0324	64.33	139.95	10.2	5.9
	21.362	29.297	0.3994	0.5402	44.74	62.81	2.3	2.1
	9.155	23.193	0.4102	0.5488	22.28	125.18	2.7	6.6
	12.817	11.597	0.0184	1.3608	47.67	52.61	3.6	5.4
	18.311	18.311	0.0744	0.1	51.76	84.78	2.8	5
	18.921	10.376	0.206	0.5026	42.72	51.57	2	5.5
	10.376	14.038	0.2646	1.0273	64.33	77.64	6.7	7.1
	17.09	27.466	0.0202	0.1242	35.46	83.8	1.6	3.5
	16.479	10.986	1.8406	0.2864	50.6	50.48	3.9	5.4
	19.531	12.817	0.1982	0.4038	51.09	32.9	2.4	3.4
	22.583	16.479	0.4228	0.6747	61.89	90.27	3.2	5.9
	12.817	11.597	0.064	0.1262	68.24	44.49	6.3	3.1
	13.428	18.311	0.0299	0.0866	62.19	55.36	6	3.4
	5.493	29.297	0.9401	0.5229	21.3	104.19	2.3	4.4
	9.766	12.817	0.053	0.3301	50.9	24.17	6.9	1.2
	12.207	13.428	0.3357	0.4344	44.43	71.84	3.3	4.3
	25.024	29.907	0.1029	0.2064	98.51	51.7	4.8	1.3
	9.155	17.09	0.1859	1.0794	29.05	50.78	3.3	3.2
	25.635	14.648	0.5041	0.2364	71.59	58.78	3	4.9
	14.038	15.259	0.3603	0.938	29.79	22.71	1.3	1.1
	8.545	37.842	0.4182	0.3322	44.13	60.91	6.3	1.2
	13.428	17.09	0.1002	0.0322	37.6	62.32	3.1	4.5
	21.973	19.531	1.1546	2.17	62.44	90.21	3.2	5.3
	16.479	32.349	0.054	0.6298	46.75	70.86	3.1	2.5
	18.921	18.311	0.1785	0.5136	54.2	90.09	2.9	5.8
	10.986	25.024	0.3921	0.3726	20.02	38.45	1.2	1.1
	7.935	13.428	0.4797	0.3125	28.63	26.92	4.7	1.3
	14.038	23.193	0.4524	0.5844	36.74	64.64	2.8	3
	12.207	33.569	0.1842	0.8238	55.18	58.29	4.9	1.3
	10.376	14.038	0.2262	0.3421	34.48	45.1	4.6	3.4
	29.297	46.997	0.3377	0.078	113.59	132.08	4.8	3
	32.349	15.869	0.5529	0.2221	80.69	91.74	2.8	6.5
	21.362	10.376	0.7655	0.7173	48.4	51.88	2.4	4.8
	30.518	10.376	0.2185	0.2097	76.9	41.14	2.8	4.5
	7.935	14.648	0.3048	0.1185	44.86	41.02	7.5	3
	10.376	19.531	0.2856	0.2036	28.75	30.76	3.4	1.2
	14.648	24.414	1.3927	0.0855	92.04	151.25	7.7	5.4
	13.428	10.986	0.088	0.2239	29.11	58.35	2.4	6.3
	17.09	14.038	0.3393	0.2649	102.97	52.19	7.4	4.3
	25.635	23.193	0.3063	0.396	88.68	107.42	3.9	5.1
	13.428	14.038	1.267	0.7269	55.48	123.9	6.3	10.4
	13.428	24.414	0.222	1.6939	36.99	50.54	2.7	2
	14.648	32.959	0.074	0.298	72.81	142.27	6	5
	26.245	17.09	0.3803	0.3664	76.78	30.82	3.5	1.6
	13.428	14.648	0.7869	1.8632	54.26	77.27	4.4	4.5
	7.324	16.479	0.332	0.1709	30.27	46.14	1.4	3.5
	20.142	21.973	0.3397	0.3666	59.02	107.97	3.5	4.4
	16.479	23.804	0.1542	0.1636	185	62.19	13.4	2.8
	20.142	22.583	2.0238	0.3892	91	35.03	5.2	1.2
	35.4	12.207	0.1247	0.3729	73.12	41.87	2.1	4
	12.817	23.193	0.8636	0.3654	54.14	42.66	4.4	1.5
	19.531	20.752	0.389	0.3211	43.27	77.03	2.5	3.9
	8.545	32.349	0.1484	0.2667	43.33	85.02	4.3	2.9
	13.428	28.687	0.22	0.6988	61.58	88.01	5.6	3.2
	26.855	17.7	0.1908	0.054	91.86	67.75	4.2	4
	19.531	10.376	0.0507	0.3931	34.3	44.07	1.1	4.3
	17.7	25.635	0.6784	0.4908	52.73	101.81	3.6	4.1
	15.869	20.752	0.2193	0.4737	45.35	67.2	2.9	3.7
	12.817	18.921	0.077	0.4178	28.63	77.88	1.9	4.7
	18.921	17.7	0.0967	0.375	68.91	31.01	4.5	1.4
	7.935	33.569	0.1114	0.6421	36.8	133.36	6.3	4.4
	42.725	28.687	0.4022	0.3698	109.19	74.22	3	3.1
	12.817	15.259	0.1253	0.5835	56.15	113.53	5	8.8
	30.518	25.024	0.8481	0.5306	89.05	79.35	3.6	3.5
	29.297	53.711	0.0535	0.7785	93.32	95.34	3.8	1.4
	32.959	23.804	0.2975	1.0545	52.25	74.65	1.1	4.4
	7.935	13.428	0.7534	0.3097	23.19	33.02	3.3	2.3
	6.714	12.817	0.0675	0.798	40.04	58.53	7.3	5.7
	36.621	12.207	0.1832	0.5119	96.25	54.02	2.7	5
	48.218	29.907	0.1642	0.6048	121.34	104.68	2.8	4.9
	12.817	22.583	1.3745	0.0656	32.17	135.01	2.6	6.8
	21.973	12.817	0.1856	0.394	38.33	47.55	1.3	3.8
	20.142	21.973	0.1438	0.0524	54.99	33.08	3.1	1
	9.155	10.376	0.0263	0.3145	22.58	27.22	2.5	2.7
	11.597	21.973	0.031	1.409	58.65	88.68	6.6	4.3
	7.324	22.583	0.3855	0.2586	47.42	85.57	6	4.6
	26.855	15.259	0.2332	0.0237	84.59	103.09	2.8	6.8
	14.648	11.597	0.5921	0.2978	22.52	52.55	1.1	5.1
	16.479	12.817	0.1469	0.0922	49.74	62.01	3.6	5.9
	42.725	13.428	0.0714	1.3555	101.01	60.79	2.5	5.2
	32.959	24.414	0.0109	0.3505	90.58	95.46	3.3	4.3
	10.986	14.648	0.0806	0.0751	38.27	74.71	4.3	5.5
	7.324	15.259	0.1201	0.3739	28.2	37.78	3.8	2.8
	37.231	18.921	1.3397	0.7055	97.9	65.25	2.8	3.3
	28.687	20.142	0.0178	0.4328	103.82	77.33	4.8	3.8
	14.038	11.597	0.7353	0.0157	46.14	50.72	4.1	4.5
	43.335	20.752	0.8861	0.1796	101.07	84.23	2.3	4.2
	14.648	13.428	0.3027	0.2142	81.97	67.75	6.5	4.4
	9.766	40.283	0.8074	0.5	86.3	105.29	10.8	2.8
	12.817	17.7	0.1213	0.214	35.34	36.44	2.9	1.9
	6.714	19.531	0.2528	0.4233	60.06	31.43	8.6	1.3
	6.714	12.207	0.0769	0.3967	34.85	36.99	6.4	1.3
	10.986	10.986	0.1725	0.1991	30.15	41.02	3.5	5.1
	13.428	12.207	0.636	0.5324	52.86	60.36	4.3	6.3
	35.4	15.869	0.712	0.0683	177.43	77.51	5.2	4.5
	7.935	12.817	0.4263	0.2211	22.52	72.94	3	6.9
	5.493	10.376	0.1353	0.6379	22.89	48.4	5.3	2.3
	17.7	26.245	0.9717	0.5089	41.44	103.03	2.3	4.4
	20.142	33.569	0.1163	0.564	98.08	131.9	5.6	4.7
	14.038	31.738	0.0166	0.5654	76.72	122.62	6.3	4.2
	14.648	17.09	0.5863	0.116	33.45	77.45	2.4	4.9
	15.869	14.038	0.1759	0.5843	56.09	57.07	3.5	4.6
	12.817	51.27	0.5474	0.441	22.58	121.28	1.4	2.7
	25.024	14.038	0.1198	0.2913	60.91	28.81	2.6	1.7
	7.935	10.376	0.2253	0.0214	26.98	57.07	2.8	5.8
	14.038	17.7	0.5503	0.5476	36.99	82.82	3.1	4.6
	12.207	10.376	0.1405	0.315	32.47	39.43	2.5	3.7
	12.817	18.921	0.1966	0.0717	20.14	42.66	1.3	2.7
	15.259	29.297	0.322	0.2934	41.14	131.59	3.7	4.1
	10.376	10.376	0.374	0.3569	81.85	120.73	9.4	15.7
	23.193	14.038	0.2416	0.1001	32.96	54.81	1	3.8
	12.817	18.311	0.1802	0.0639	79.16	49.13	8.6	2.2
	14.038	16.479	0.1929	0.1599	36.19	58.17	2.6	3.6
	15.259	10.376	0.0885	0.8859	44.01	51.15	2.6	5.8
	5.493	14.038	0.423	0.6047	39.67	49.68	8.1	4.6
	25.635	12.207	0.0767	0.1161	81.36	21.42	3	1.5
	29.297	24.414	0.1187	1.9983	78.49	107.3	3	4.5
	18.921	10.376	0.1723	0.2127	35.95	67.69	1.3	6.8
	30.518	21.973	0.0917	0.4743	49.93	99.06	1.2	5.4
	12.817	14.038	0.0578	0.3475	61.22	43.7	5.5	2.8
	13.428	10.376	0.6349	0.033	41.26	38.88	3.7	4.1
	8.545	15.259	0.2602	0.1445	51.76	42.85	7.2	2.9
	6.104	12.207	1.1095	0.0496	42.6	46.26	7.5	3.6
	9.766	15.259	0.2945	0.259	62.74	78.74	7.5	6.3
	14.038	28.687	1.164	0.4532	202.39	78.86	16.8	3
	18.311	22.583	1.8216	1.4468	64.88	106.51	4.1	5.8
	13.428	10.376	0.1698	0.0213	29.79	33.57	2.5	2.9
	14.038	10.376	1.1306	0.6114	53.04	56.4	3.8	5
	18.311	10.376	0.1071	0.361	66.53	31.19	3.8	3.1
	18.311	27.466	0.6586	0.6368	45.84	119.32	3	5.4
	18.921	16.479	0.786	0.1543	41.87	75.62	2.2	6.1
	8.545	36.621	1.0539	0.4805	35.71	212.71	5.3	6.5
	21.973	11.597	0.1049	0.0691	115.11	80.87	5.9	7.4
	25.635	18.921	1.3504	0.0722	76.05	76.23	3.6	4.4
	10.986	25.635	0.8815	0.0211	39.31	140.2	3.8	5.8
	12.207	14.648	1.1466	0.4785	30.7	108.03	2.8	7.7
	27.466	31.128	0.4739	0.3403	82.15	76.72	3.4	2.6
	10.376	17.7	0.0153	0.4449	45.04	59.57	4.9	3.5
	14.648	39.063	0.039	0.1082	35.34	123.41	3	2.8
	29.297	16.479	0.2739	0.0871	54.57	93.93	1.5	6
	46.387	15.869	0.9302	0.0108	76.11	22.58	1.2	1.1
	9.155	15.869	0.0671	0.0288	44.01	31.98	5.5	1.2
	17.09	37.231	0.4453	0.1014	43.09	90.76	2.6	2.5
	20.752	25.635	0.8283	0.7292	53.28	48.34	2.9	2.1
	22.583	19.531	0.255	0.5065	78.55	79.16	4.2	4.1
	16.479	23.193	0.0783	1.3493	44.19	51.82	2.7	2.5
	15.259	34.18	0.3115	0.1867	83.31	192.81	6.5	6.8
	10.376	29.907	0.4437	1.338	31.49	162.23	2.9	5.8
	6.104	21.973	0.069	0.4723	31.8	45.84	4.9	2.3
	12.207	10.986	0.0215	0.1994	48.52	30.09	4.8	2.5
	21.362	14.038	0.2745	0.144	54.69	41.87	2.8	3.3
	12.207	26.855	0.7401	0.4312	49.99	72.57	5.9	3
	13.428	13.428	0.7391	0.1201	69.4	25.7	5.5	1.5
	16.479	19.531	0.4804	0.0349	45.65	79.1	2.8	4.7
	25.635	10.376	0.3292	0.0331	38.02	40.22	1	4
	12.207	13.428	0.2237	0.0647	21.79	47.12	1.4	3
	10.986	11.597	0.6669	0.2036	24.72	62.87	2.5	6.4
	10.986	15.869	0.9687	0.6028	62.81	51.39	6.6	2.8
	8.545	10.986	1.7232	0.797	34.24	37.6	4.7	3.6
	12.817	14.038	0.0421	0.238	27.47	132.39	2.1	9.9
	12.817	14.648	0.1291	0.0176	66.41	56.7	7.1	3.5
	18.921	11.597	0.2506	0.6263	122.56	40.95	7.3	4.4
	6.714	42.114	0.6096	0.2316	29.05	161.93	2.4	4.6
	17.09	46.997	0.6308	0.0816	78.31	191.22	4.6	4.4
	12.207	14.038	0.2079	0.345	63.78	20.57	6	1.1
	23.193	47.607	0.2415	0.421	69.89	109.5	2.6	2.4
	32.349	14.038	0.4927	0.769	90.27	152.95	2.8	9.6
	17.7	17.09	0.1858	1.5008	38.82	68.85	2.3	5.2
	9.766	15.869	0.0894	0.675	54.93	63.35	6.8	4.8
	10.376	52.49	0.2424	0.0669	27.28	185.36	2.6	3.7
	14.038	22.583	0.8243	0.693	24.9	57.25	1.4	2.7
	20.752	14.038	0.5839	0.1298	36.19	25.51	1.4	1.6
	10.376	18.921	0.1762	0.0575	46.57	71.29	4.7	4.3
	25.635	12.817	0.2509	0.2009	62.19	57.98	2.4	4.7
	9.766	13.428	1.0789	0.2959	47.18	67.93	5.4	4.8
	9.155	10.376	0.1011	0.0182	27.83	35.58	2.9	3.8
	12.207	23.193	0.0631	0.6915	29.3	94.79	2.6	4.4
	7.935	28.076	1.8807	0.6423	34.73	80.57	4.6	3
	17.09	18.921	0.0962	0.0821	49.56	66.53	3.3	4
	13.428	18.311	0.1435	0.0765	26.61	62.44	1.7	4.1
	34.79	11.597	0.1179	0.5078	103.39	55.79	3.5	6.2
	21.362	15.259	0.5843	0.1451	32.9	43.76	1.1	2.8
	6.714	12.817	0.5441	0.0112	34.79	58.29	5.6	5.1
	9.155	13.428	0.2966	0.9438	42.48	25.21	4.4	1.5
	12.817	16.479	0.1479	0.3971	47.49	263.12	5	19.2
	15.869	25.024	1.0892	0.7609	44.74	50.23	3.1	2.2
	41.504	12.207	0.5422	0.7662	105.9	55.97	2.6	5
	9.155	10.986	0.0303	0.1517	35.95	43.09	4.6	4.2
	11.597	15.259	0.6902	0.0494	65.31	69.89	5.6	5.9
	10.986	31.128	0.2397	0.6834	98.57	92.41	11	3.4
	17.09	36.011	2.1298	0.2617	64.51	86.24	3.4	2.5
	13.428	32.349	0.0233	2.2191	35.64	89.9	2.3	3.6
	19.531	35.4	0.0511	1.319	40.71	64.76	2	1.3
	19.531	17.7	0.7827	1.1902	59.88	30.33	3.7	1.2
	9.155	17.7	0.3271	0.1565	47.55	56.88	5.5	3.5
	12.207	25.635	0.0485	0.1464	70.13	90.82	7.1	4.2
	16.479	23.804	0.5899	0.3313	97.41	85.75	6.4	4.2
	25.024	13.428	0.242	0.0332	94.73	37.11	4.7	3.4
	17.09	20.142	0.0971	0.5053	35.89	83.01	1.4	4.8
	9.155	10.986	1.7337	1.1196	57.86	47.36	5.4	4.6
	25.635	14.648	0.4318	1.3193	36.19	41.69	1	3
	9.766	14.038	0.3491	1.247	31.01	41.32	3	3.1
	10.376	11.597	0.1585	0.0504	82.64	51.76	10	5
	6.104	13.428	0.5584	0.8244	100.95	21.73	20.1	1.2
	10.986	15.869	0.2167	0.1006	26.06	109.86	1.9	8.4
	25.635	44.556	0.0762	0.748	62.99	70.19	2.6	1
	17.09	73.242	0.6767	0.2904	25.57	228.94	1.1	3.5
	10.376	10.986	1.686	0.0141	29.36	42.97	2.8	3.5
	15.869	19.531	0.1349	0.0727	74.1	64.33	5.7	3.3
	10.376	15.869	0.1639	0.0133	84.53	65.37	9.5	4.5
	8.545	12.207	0.0374	0.1405	36.8	58.84	5.5	4.7
	6.714	22.583	0.5374	1.016	35.16	75.93	5.7	4
	9.766	12.817	0.1171	0.0247	70.25	28.08	7.7	2.3
	6.714	17.09	1.121	0.0145	63.23	49.07	8.8	3.4
	44.556	44.556	0.2848	0.6102	83.98	160.64	1.7	3.9
	7.324	19.531	0.5095	0.4142	62.44	75.38	10.2	4.6
	11.597	10.986	0.1727	0.035	174.8	26.86	20.1	2.9
	12.817	18.921	0.4557	0.245	50.17	36.99	4.2	1.6
	17.7	22.583	1.4815	1.5726	47.55	40.83	3	1.5
	11.597	14.648	0.2737	0.0135	33.08	45.59	2.6	4.1
	15.259	12.817	2.2465	0.1725	53.59	85.21	3.7	7.5
	20.752	17.09	0.15	0.4006	62.81	41.32	3.8	2.9
	19.531	23.193	1.0752	0.7366	30.7	38.88	1.2	1.3
	12.817	13.428	0.4582	0.4285	57.5	58.53	4.5	4.8
	11.597	29.907	0.7233	0.0397	28.02	99.24	1.9	3.7
	12.817	26.855	0.0732	1.3625	41.38	67.63	3.6	2.9
	9.155	17.09	0.4353	0.2497	45.23	117.74	5.9	7.9
	32.959	29.297	0.5616	0.412	92.77	49.68	2.9	1.2
	20.142	18.311	0.3075	0.3629	59.27	60.3	3.4	3.9
	10.986	15.869	0.0292	0.3139	30.4	52.06	2.7	3.5
	7.324	27.466	1.1261	0.1758	45.35	70.25	3.3	3
	26.245	48.218	0.5054	0.2624	61.65	216.98	2.3	5.4
	14.038	14.038	0.4729	1.4825	34.18	51.94	2.5	3.8
	32.349	25.024	0.1764	0.1685	84.72	97.72	2.7	4.9
	6.104	11.597	0.1368	0.2286	49.62	65.06	12	7.1
	12.817	17.09	0.0346	0.1026	70.43	37.96	5.6	2.6
	12.817	15.869	0.9604	0.0683	57.13	27.95	5.5	1.6
	39.673	59.204	0.1691	0.8652	107.12	98.39	2.3	1.1
	14.038	12.207	0.1791	0.2164	54.93	20.75	4.7	1.1
	14.648	12.817	0.1838	0.4663	42.72	29.48	2.9	2
	9.155	15.259	0.0758	0.3031	32.35	80.99	1.8	5.7
	28.076	25.024	0.1858	0.4578	77.45	95.21	3.2	4.6
	19.531	19.531	0.0783	0.1283	37.96	83.62	1.2	5.7
	10.986	16.479	0.0607	0.0795	41.5	46.69	3.5	3
	10.376	10.376	0.2484	0.3185	59.08	33.94	6.7	2.8
	25.024	15.259	0.018	0.1474	46.63	131.77	1.1	11.9
	17.09	30.518	0.0687	0.419	37.72	86.73	1.7	3.6
	11.597	17.7	0.6522	0.4603	45.78	42.6	3.6	2.5
	12.817	12.207	0.5376	0.4328	81.05	24.6	8.5	1.7
	11.597	25.635	0.0603	1.3963	56.52	94.12	5	4.2
	10.376	46.387	1.5935	0.6745	55.11	141.3	5	3.4
	21.362	18.921	0.2185	0.4129	45.84	73	2.4	4.3
	16.479	14.038	0.514	0.2395	41.87	82.03	2.6	5.4
	21.362	18.311	0.3362	0.0491	142.88	84.35	8	5.5
	10.986	27.466	0.0749	0.3147	28.02	147.64	2.7	6.6
	17.09	19.531	2.325	0.9681	125.61	80.51	7.4	4.6
	7.935	18.921	0.7673	0.1578	35.22	48.28	2.7	3.1
	10.376	41.504	0.8694	0.0347	80.08	167.85	7.6	4.8
	18.311	10.986	0.1493	0.1018	46.57	44.98	2.6	4.7
	7.935	17.09	0.0803	0.2736	28.81	66.96	3.1	3.5
	32.959	10.986	0.119	0.7648	48.83	34.42	1	3.2
	11.597	18.921	0.4897	0.0396	24.35	66.28	2.2	4.2
	14.648	14.038	1.0407	0.5654	37.96	58.65	2.7	4.5
	12.817	25.024	0.1142	0.2622	64.09	93.51	6.2	3.8
	25.635	14.038	1.6953	0.0894	66.22	68.3	2.7	5.2
	9.155	15.259	0.8044	0.0464	25.57	23.56	3.6	1.2
	10.986	22.583	0.2788	0.5865	41.02	95.34	4.5	5.4
	14.648	40.894	0.0143	0.0301	35.83	216.98	2.6	6.4
	14.038	29.297	0.344	0.1502	36.8	120.61	2.7	4.5
	10.376	12.817	0.1379	0.0958	21.67	34.85	1.9	2.9
	24.414	16.479	0.951	0.5905	66.16	43.46	2.8	2.6
	14.038	14.648	0.0368	0.0979	58.65	40.65	5.1	3.4
	42.114	20.752	1.537	0.5099	98.21	65.49	2.6	3.6
	14.648	21.973	0.0143	0.1763	74.16	104.31	5.9	5.4
	16.479	10.986	0.2196	1.3578	69.64	23.38	5.3	2.6
	30.518	10.986	1.5971	1.0714	50.66	57.37	1.2	6
	6.714	18.311	0.9888	0.162	22.58	32.47	2.7	1.2
	12.207	28.687	1.2205	0.4573	30.4	70.31	2.8	2.6
	18.311	22.583	0.3734	1.9941	86.49	57.07	5.6	2.8
	20.142	14.038	2.8658	1.3648	52.67	64.7	2.9	6
	6.714	12.207	0.5001	1.0078	21.61	53.28	2.2	4
	14.038	20.142	1.1725	0.9793	39.37	67.44	3.3	4.3
	13.428	42.114	0.9866	0.3571	26.43	149.17	1.1	4.2
	10.376	12.207	0.522	0.1851	44.98	30.09	5.1	2.9
	62.866	10.376	0.0191	0.1995	105.59	70.68	1.2	7
	15.869	21.973	0.349	0.0437	64.7	85.51	4.6	5.6
	11.597	11.597	0.729	0.5197	50.48	51.51	5	4.6
	8.545	21.973	1.1862	0.6864	48.58	62.99	8.1	3.1
	42.114	27.466	0.0285	0.223	173.03	50.9	4.9	1.5
	23.193	45.166	1.7918	0.2769	58.96	103.52	2.7	2.5
	31.738	20.142	0.3354	0.2129	85.27	60.06	3	2.8
	10.986	12.817	0.3957	0.0604	34	55.36	3.4	4.5
	9.155	26.855	0.6194	0.748	25.63	55.79	3.4	1.7
	14.648	11.597	0.3708	2.2942	86.91	36.32	7.6	3.3
	11.597	12.207	0.6541	0.7635	20.26	38.82	1.1	2.7
	13.428	10.376	0.617	0.3832	50.78	47	4.3	5.2
	17.7	24.414	0.7359	0.3994	61.28	57.31	4	2.7
	18.921	18.311	0.7172	0.6222	59.14	49.68	4	3.8
	10.986	46.997	2.4299	0.1953	42.3	183.04	4.4	4.5
	14.648	29.297	0.2558	0.2101	29.48	60.85	1.7	2.2
	11.597	10.986	0.346	0.0659	48.95	55.73	4.7	4.9
	15.869	19.531	1.1433	0.7327	76.35	95.95	5.5	5
	7.324	12.817	0.0932	0.531	34.06	169.56	4.2	20.1
	12.817	12.207	0.2346	2.8409	71.78	48.52	6.4	3.9
	37.842	14.648	0.2673	0.4834	328.67	21.97	10.3	1.1
	51.27	12.207	0.2739	0.0666	71.04	73.55	0.9	6.8
	15.259	22.583	0.3178	0.439	64.94	167.54	5	7
	13.428	14.038	0.0734	0.13	76.97	61.71	6.5	4.5
	9.155	25.024	0.2907	0.4142	31.37	91.98	4.4	4.2
	20.142	64.087	1.5722	0.2211	54.14	165.1	2.7	2.7
	6.714	20.142	0.2447	1.0216	33.26	123.54	6.2	9.3
	12.817	32.349	0.0208	0.4958	51.45	69.03	4.4	2.3
	16.479	11.597	0.2499	0.3937	32.41	21.85	1.8	1.2
	25.635	40.283	0.2991	0.3006	59.88	93.44	2.4	2.4
	21.362	20.752	0.6205	0.1981	35.89	54.14	1.4	2.7
	15.259	18.921	2.1836	0.3828	68.36	82.76	4.9	4.7
	13.428	21.973	0.6346	0.1941	38.51	114.26	3.3	5.2
	15.869	12.817	0.568	0.0215	20.87	54.2	0.9	3.4
	13.428	15.259	0.7854	0.3046	74.65	35.83	5.5	2.6
	8.545	31.738	0.4113	0.1996	41.08	81.73	3.6	2.9
	12.817	10.986	0.5906	0.0639	29.79	60.06	2.9	6.6
	19.531	17.7	0.5117	0.2029	52.12	65.98	2.6	4.3
	15.259	26.855	3.1222	0.1092	42.97	101.62	3.3	4.2
	29.297	19.531	0.2048	0.893	97.23	77.51	3.3	4.4
	18.311	14.648	1.1568	0.5881	44.68	36.8	2.9	3
	29.907	10.986	0.4524	0.2738	108.76	52.86	3.3	4.5
	14.038	15.869	0.7144	0.3674	96.86	59.08	9.4	4.4
	11.597	17.7	0.0403	0.5986	70.13	99.49	6.2	6.6
	10.376	11.597	0.1206	0.6563	46.81	34.18	5.2	2.3
	17.09	16.479	0.8572	0.0779	41.81	78.61	2.7	5.2
	12.817	15.869	0.0313	0.5738	22.03	45.72	1.3	3.5
	23.804	31.128	1.2743	0.4059	99.79	97.41	5.8	3.5
	22.583	18.311	0.3746	0.2	52.43	33.39	2.4	1.3
	9.155	17.09	2.0244	0.4075	39.55	71.35	5.1	4.7
	12.207	29.907	1.3939	0.955	58.53	70.92	5.6	2.9
	15.259	10.986	0.5944	0.0282	102.54	26.43	8.3	2.5
	26.245	10.986	0.6841	0.1923	74.71	39	2.7	3.8
	13.428	14.038	0.3008	0.1352	30.88	41.69	2.4	3
	12.817	17.7	1.2028	1.057	35.77	29.72	3	1.4
	11.597	14.648	0.1871	0.3127	55.48	92.47	5.5	7.1
	17.7	15.259	0.5301	1.4747	51.7	74.52	3	6
	21.362	21.362	1.5817	0.2509	48.58	40.47	2.7	1.4
	29.297	14.038	0.6681	0.4254	51.64	53.96	1.5	3.9
	11.597	46.997	1.7723	0.6915	45.53	118.9	6.5	2.7
	27.466	12.817	0.0344	0.0487	41.14	22.34	1.1	1.5
	12.207	10.986	0.0729	1.4798	58.84	46.2	6.6	4.6
	15.259	33.569	0.8611	0.3683	55.97	75.2	3.6	2.3
	8.545	48.218	0.2353	1.118	39.06	215.76	6	5.5
	10.986	11.597	0.1605	0.087	55.3	49.07	5.8	4.9
	12.207	18.311	1.3106	0.1051	28.93	89.48	2.4	5.6
	17.7	23.193	1.3555	0.2963	128.72	85.14	9.9	4.2
	14.038	23.193	0.8167	0.5344	22.03	104.68	1.2	4.9
	10.376	14.038	0.5283	0.1651	25.27	63.23	2.9	4.3
	10.986	12.817	0.156	0.4661	70.37	36.74	7.6	3.5
	6.714	20.752	0.5032	0.2982	30.7	42.24	4.1	1.9
	20.752	10.986	1.8408	0.4173	28.38	25.45	0.8	1.7
	8.545	20.752	0.5164	0.9156	41.81	55.3	4	3.3
	12.817	11.597	1.5984	0.7149	64.03	61.04	5.3	4.8
	25.635	18.311	0.2368	0.8333	67.02	81.3	2.8	4.1
	10.986	14.038	0.7493	0.5575	27.04	59.39	2.5	5
	28.687	18.921	0.4465	0.2563	40.83	53.89	1	3
	13.428	20.142	0.147	0.3087	72.63	38.21	6.8	1.4
	22.583	25.024	0.2204	0.1227	54.87	102.66	2.5	4.6
	12.817	18.311	0.3787	0.153	38.51	87.16	3.1	5.1
	19.531	12.817	0.2977	1.8096	79.71	24.6	4.8	1.5
	23.804	14.038	0.2923	0.5453	84.9	43.95	4.4	3.5
	12.207	17.09	1.9071	0.3531	50.29	39.61	5	2.6
	13.428	21.362	0.1579	0.1568	94.18	186.34	7.7	10.5
	7.324	40.894	0.7348	0.62	40.1	66.16	4.8	1.2
	14.038	30.518	0.1569	0.8416	35.95	53.96	3.2	1.5
	42.114	16.479	0.1973	0.1117	174.62	26.31	5.3	1.2
	23.804	28.687	0.5054	0.5997	55.11	67.5	2.3	2.8
	8.545	14.648	0.5902	0.4523	39.06	43.58	5.3	2.9
	25.024	14.648	0.3967	0.1866	48.16	76.48	1.2	5.2
	14.038	13.428	0.1283	0.9487	111.27	49.01	7.1	3.7
	12.817	13.428	1.1343	0.4427	41.75	72.51	3.4	6.5
	16.479	15.869	0.1993	0.4924	43.27	73.67	2.7	5.1
	6.104	12.207	2.6492	0.0156	56.7	33.75	11.7	3
	12.817	18.921	1.3142	0.4523	30.27	61.1	2.5	3.7
	15.259	15.259	0.7526	0.6188	41.2	112.61	3.1	8
	21.362	12.817	0.0793	0.0408	65.67	52.73	3.3	3.4
	14.648	13.428	1.3886	0.0722	39.31	42.11	2.8	2.9
	19.531	10.376	0.2909	0.0979	49.13	80.02	2.7	9.1
	15.869	29.907	0.7786	0.0379	72.33	90.94	5.4	3.3
	15.869	15.869	0.3771	0.1134	61.58	41.02	4.4	2.8
	11.597	21.973	1.1808	0.4814	26.25	61.52	2.1	3.2
	38.452	18.921	1.5639	0.0914	103.64	30.03	2.7	1.3
	17.09	13.428	0.9263	0.2832	30.09	33.08	1.4	2.7
	21.362	27.466	0.528	0.8389	48.1	74.52	2.1	3.1
	17.7	21.362	0.2255	0.4534	97.47	74.28	6.4	3.7
	15.259	15.259	0.1421	0.0296	45.65	46.94	3.6	2.8
	17.7	18.311	0.0537	0.26	41.2	75.07	2.7	4.4
	26.855	11.597	1.6825	1.6643	211.91	53.53	9.6	4.8
	15.869	19.531	0.2775	0.2382	123.23	90.58	8.5	6.3
	10.376	17.09	0.5894	0.9837	23.32	30.76	2.1	1.4
	10.376	22.583	0.7067	0.0143	25.39	78.67	3.1	4.5
	7.324	20.142	0.3257	0.1219	31.74	69.46	5.4	3.9
	13.428	26.245	0.5263	0.4777	86.24	48.46	7.7	1.5
	31.128	15.259	0.9959	0.3097	79.59	41.69	2.9	2.9
	9.766	11.597	1.2551	0.4622	50.17	49.01	5.5	3.5
	12.817	36.011	0.1957	0.0888	39.73	88.38	4	2.2
	14.648	22.583	0.6517	0.1667	29.6	97.53	1.7	5
	17.7	30.518	1.8051	0.0357	44.31	51.45	2.1	1.1
	9.766	19.531	0.1713	0.2641	37.84	97.96	4.7	5.7
	14.038	22.583	0.3185	0.0186	58.04	136.29	5.2	8.2
	6.714	15.869	1.1971	0.2899	42.11	85.21	7	5.8
	15.869	16.479	1.4504	0.3138	141.24	79.77	10.8	5.1
	10.986	29.907	0.4241	0.0876	29.17	130.74	3.2	5.7
	17.09	30.518	0.3466	0.465	45.17	65.73	3	2.5
	10.986	10.376	0.4894	0.327	47.91	27.04	5.8	3.2
	34.79	14.648	0.1728	0.4369	98.45	67.75	3.2	4.3
	9.155	10.376	0.0272	0.8886	53.47	77.39	5.5	9.7
	11.597	23.804	0.7957	0.6726	54.63	119.93	4.6	5.4
	13.428	13.428	0.9795	0.1256	47	50.6	4.1	3.4
	20.752	40.283	2.4267	0.2025	52.37	94.91	2.8	2.6
	11.597	23.804	1.1697	0.7946	25.27	37.78	1.4	1
	15.869	10.986	0.2009	0.2456	39.49	63.11	2.5	6.8
	10.986	20.142	0.0406	0.1505	51.51	89.29	5.4	5.3
	35.4	21.973	1.0183	0.6932	86.55	38.94	2.8	1.5
	25.024	17.7	0.8728	0.644	51.57	45.17	1.9	2.7
	12.817	25.635	0.3386	1.1356	47.55	39.06	4.2	1.1
	13.428	28.076	0.7148	0.6411	71.47	64.94	5.5	2.5
	17.09	38.452	0.3915	0.048	71.17	111.15	4.6	3.2
	7.935	13.428	0.5243	0.4144	72.57	73.73	9.3	6.3
	15.259	26.855	0.0678	0.0294	92.83	105.65	7.6	4.1
	5.493	10.986	0.8962	0.4567	24.6	26.61	5.1	2.9
	30.518	22.583	0.4875	0.2021	92.22	53.53	3.4	2
	17.09	53.711	0.4006	0.3661	74.04	128.97	5.5	2.6
	9.155	17.09	0.085	0.7309	56.27	59.02	7.4	4.1
	22.583	15.259	0.4808	0.0923	52.67	45.59	2.7	3.1
	11.597	17.7	1.0502	0.5754	51.15	96.56	5.1	5.9
	10.376	20.752	0.0842	0.0599	23.01	46.94	2.8	2.6
	12.817	20.752	0.8643	0.7528	34.12	89.78	2.5	4.5
	6.714	22.583	1.5758	0.4532	21.12	55.24	3.5	2.6
	21.973	17.7	0.3393	0.1871	68.24	53.16	3.5	3
	15.259	10.376	2.5252	0.5442	25.94	48.71	1.3	6.2
	8.545	11.597	0.3082	1.0094	34.73	56.27	4.6	5.3
	27.466	15.869	1.2441	0.0174	71.04	55.36	2.9	4.1
	12.817	23.193	0.0739	0.2477	20.45	63.42	1.1	3.4
	10.376	19.531	0.4842	0.0493	32.65	81.85	3.5	4
	8.545	15.259	1.9362	0.3096	26.18	106.63	2.9	7.4
	36.011	25.024	0.1074	0.8416	134.34	78	4.7	3.7
	29.297	14.648	0.5018	0.0856	56.95	57.25	1.7	4.4
	14.648	13.428	0.3116	0.55	118.47	56.27	9.8	5.1
	36.011	10.376	0.527	0.8781	102.23	95.83	2.8	11
	7.935	19.531	0.1818	0.0249	41.93	171.02	5.8	12.5
	18.921	18.921	0.1885	0.4254	70.74	27.83	5.3	1
	10.986	27.466	0.9743	1.4393	65.61	66.41	6.2	2.7
	10.986	17.09	0.5642	0.9543	27.53	95.76	1.5	6.8
	9.766	31.128	0.5305	0.126	43.58	101.93	5.1	3.3
	11.597	22.583	0.5103	0.8075	77.39	60.55	7.9	2.8
	7.324	40.283	1.9092	0.1172	43.15	65.37	6.3	1.2
	14.038	14.648	0.6081	0.1982	39.25	26.25	3.3	1.1
	13.428	11.597	0.758	0.6811	75.13	23.5	6.7	1.5
	12.207	18.921	0.1519	0.1139	24.29	77.51	1.7	4.7
	10.986	13.428	0.232	0.6332	77.88	32.9	6.7	2.5
	7.935	10.376	0.3289	0.1048	26.49	41.5	2.8	3.2
	10.986	22.583	0.669	0.1358	36.56	33.75	4.1	1.1
	17.09	21.362	0.9146	1.0218	29.54	50.84	1.5	2.6
	11.597	14.038	0.1022	0.109	27.65	49.13	2.4	4.2
	10.986	17.7	2.3038	0.163	71.11	95.83	8.1	5.5
	17.7	19.531	0.0851	0.214	51.39	76.17	3.4	4.9
	10.986	20.142	0.7607	0.8278	68.42	57.8	8.4	3
	20.752	14.648	1.1515	0.0276	55.6	35.89	2.6	2.6
	24.414	23.804	0.4588	0.179	77.64	58.41	3.5	2.8
	14.648	21.362	0.1716	0.0519	40.1	53.41	2.9	2.8
	19.531	15.869	0.6519	0.0466	34.18	62.01	1.4	3.3
	25.635	17.7	1.0347	0.1287	42.18	44.92	1.1	3
	9.766	39.673	0.2384	0.3338	76.05	66.47	10	1.1
	20.142	12.817	0.1868	0.2229	63.42	49.74	3.6	4.6
	17.09	10.986	0.5689	0.054	73.73	28.08	5.3	2.2
	12.817	20.752	0.2566	0.2484	24.84	47.12	1.3	2.6
	12.207	15.869	1.1113	0.3468	26.25	43.33	2.3	3.8
	11.597	19.531	0.1384	1.6943	81.05	68.6	10.7	4.5
	15.259	14.648	0.2455	0.3122	35.28	155.52	2.5	9.6
	14.038	32.349	0.1863	0.6595	37.72	58.47	2.9	1.5
	10.376	30.518	0.0264	0.8946	59.63	47.67	6.1	1.1
	17.09	14.648	0.5292	0.1332	81.54	26.43	5.5	1.5
	10.376	20.752	0.422	0.052	35.52	63.6	3.8	3.5
	26.245	11.597	2.9404	0.6459	75.07	30.58	2.8	3
	12.207	26.245	0.1876	0.0392	64.45	68.36	6.5	2.9
	19.531	10.376	0.1128	0.3459	41.56	49.68	2.5	5.4
	6.104	20.142	1.2355	0.8916	33.45	34.73	3	1.4
	7.935	44.556	0.0368	0.0333	39.98	107.3	5.5	2.7
	7.935	34.18	1.1692	0.5007	41.2	87.04	5.9	3
	12.207	18.311	1.3138	0.1177	22.46	47.24	1.2	2.8
	14.038	18.921	0.1797	0.5815	41.08	59.75	3.2	3.6
	6.714	10.376	0.8371	0.0299	42.54	59.94	6.1	5.7
	10.986	17.7	0.5117	0.3873	26.55	86	2.6	5.4
	23.193	20.752	0.5539	0.799	95.89	91.67	5	4.1
	6.104	50.049	0.1222	0.1753	24.96	235.66	6	5.3
	18.311	13.428	3.707	0.1065	31.49	20.02	1.4	1.1
	9.766	13.428	1.3668	0.0542	38.27	42.97	4.3	3.3
	21.973	14.648	1.0842	0.0746	156.49	57.62	8.2	3.9
	34.18	15.869	0.8472	0.2041	78.25	69.15	2.3	5.1
	26.245	18.311	0.2253	0.9326	58.78	90.7	2.5	5.7
	14.648	10.986	0.5961	1.2966	30.7	26.18	1.9	3.1
	13.428	34.79	1.5358	0.2976	91.19	97.72	7.2	3.2
	16.479	15.259	0.5974	0.3255	89.97	83.01	6.8	5.6
	10.986	12.817	0.2163	0.0339	24.11	80.26	2.7	7
	10.376	12.817	0.2708	0.1166	59.08	28.5	7.1	2.3
	46.387	27.466	0.045	0.2535	114.99	90.64	2.7	3.9
	26.855	17.09	0.7737	0.7921	83.62	75.01	3.5	5
	25.635	22.583	0.1119	2.4852	48.46	93.87	1.7	4.7
	22.583	17.09	0.5956	0.6669	66.04	52.37	3.1	3.3
	21.362	28.076	0.0545	0.7888	130.25	93.14	7.6	3.4
	59.814	10.376	0.47	0.2474	165.22	50.66	3.1	6.5
	12.207	10.376	0.8164	0.5372	25.63	47.73	1.7	4.9
	21.362	34.18	0.1431	0.0335	65.55	92.9	3.2	3
	17.09	23.193	0.1205	0.1531	49.44	60.12	2.8	2.8
	14.038	12.817	0.752	1.4013	22.64	62.56	1.3	6.2
	15.259	21.362	0.6189	0.1641	42.97	84.72	3.4	4.6
	15.869	13.428	0.7067	0.0627	79.28	49.13	6.9	3.9
	14.038	15.869	1.0023	0.0147	65.67	87.52	5	6.3
	9.766	21.973	0.3774	0.4116	62.93	67.69	5.4	3.2
	15.869	14.038	0.2025	0.0115	71.53	52.37	5.3	4.4
	7.324	10.376	0.0779	0.186	31.25	44.62	3.8	4.2
	10.376	22.583	0.0366	0.2612	33.45	50.05	3.6	2.7
	8.545	12.817	0.2213	0.2156	61.65	52.37	8.3	3.4
	14.038	25.635	0.3421	0.924	84.23	72.27	6.1	2.9
	32.959	10.376	0.2587	0.2631	74.04	51.51	2.5	5.8
	9.766	52.49	0.2075	0.2641	74.58	171.45	8.8	3.6
	14.038	12.207	0.1892	0.0933	134.52	45.41	10.8	3.9
	7.324	12.817	0.2735	0.1001	43.03	45.17	7	3.9
	6.714	39.673	1.2951	0.064	39.92	102.78	5.7	3
	14.038	11.597	0.396	0.1186	97.05	20.26	7.9	1.3
	10.986	24.414	0.3676	0.0311	40.28	87.77	4	3.8
	13.428	20.142	1.0787	0.7128	39.31	87.16	2.9	5.3
	15.259	11.597	0.1725	0.5428	49.07	33.08	4.1	2.8
	29.297	10.376	0.4688	0.0407	64.64	60.36	2.2	7
	20.752	10.986	0.0951	0.126	54.75	38.09	3.1	3.2
	5.493	24.414	0.2352	0.465	38.7	140.08	7.5	6.6
	17.7	10.376	0.1896	0.0199	155.09	30.27	10.5	2.3
	51.27	18.311	0.2169	0.8623	149.6	88.81	3.2	5
	6.714	10.376	0.2964	0.1269	54.99	54.02	8.5	5.8
	11.597	14.038	0.0831	0.8925	29.05	40.59	2.7	3.5
	9.155	14.648	0.5633	0.7191	88.81	22.09	12.2	1.1
	21.973	12.207	0.3615	0.4875	31.86	70.92	1	6.8
	20.752	15.259	0.1756	0.6635	28.08	36.68	0.9	2.3
	10.986	13.428	0.2545	1.3808	21.06	57.98	2.3	5.3
	12.207	18.311	0.1077	0.0426	63.78	47.61	6.4	3.2
	20.142	20.752	0.0913	0.295	105.47	41.99	5.9	1.6
	9.155	15.259	0.0949	0.0237	51.64	76.35	6.5	5.2
	6.714	18.311	0.4126	0.2159	56.34	67.32	10.1	4.2
	13.428	27.466	0.0993	0.0271	66.96	108.28	6	4.2
	18.311	28.076	0.2096	0.3504	78.06	67.44	4.6	2.4
	14.038	17.09	0.4636	0.3075	63.9	28.2	4.6	1.1
	10.376	32.349	0.1032	1.0567	33.75	138.98	1.9	4.8
	10.986	37.231	0.3379	0.0269	29.85	133.91	2.7	4.2
	17.7	10.376	0.1279	0.0711	88.56	30.46	5.3	3.1
	11.597	10.376	0.1156	0.0775	60.06	30.46	5.9	3.7
	21.973	21.973	0.0688	1.1984	123.11	58.41	6.2	3
	9.766	12.817	0.4149	2.7142	40.22	21.55	3.9	1.2
	10.376	21.973	0.0118	1.2329	98.02	70.31	12	3.4
	14.038	13.428	1.3719	0.161	33.75	36.93	2.8	2.7
	18.311	10.986	0.1756	0.324	95.58	43.76	5.8	3.7
	10.376	32.349	0.1995	0.8856	73.24	122.56	6.9	4.3
	12.207	10.986	0.3175	0.1612	64.58	47.49	5.5	4.3
	13.428	17.7	0.5864	0.5583	59.51	34.12	4.5	1.9
	19.531	14.038	0.0514	0.6246	28.99	56.27	1.1	4.6
	28.076	17.09	0.099	0.2625	130.19	75.81	5.1	4.4
	18.311	19.531	0.1956	0.192	57.74	142.7	2.9	9
	12.207	13.428	0.0856	1.3269	60.49	78.92	3.1	6.9
	9.155	29.297	0.242	0.0416	76.84	92.1	8.3	3.2
	13.428	15.869	0.242	0.0832	71.29	112.73	4.6	8.5
	11.597	13.428	0.0971	0.0369	99.98	74.28	9.7	5.9
	16.479	14.648	0.1016	0.1269	86.98	28.87	5.6	1.5
	18.311	39.673	0.6641	0.0362	98.02	92.35	6.4	2.8
	20.142	12.207	0.1548	0.0299	88.68	41.63	4	4.3
	20.752	21.973	0.0548	0.8473	112.79	81.48	5.3	4
	20.752	31.128	0.3494	0.2974	98.21	132.14	5	5.6
	10.986	32.349	0.3087	0.1722	74.1	107.06	7	3.4
	11.597	12.207	0.044	0.1887	69.27	30.94	7.4	2.3
	14.648	34.18	0.1921	0.6803	56.09	77.39	3.8	2.2
	12.207	15.869	0.0139	0.4436	52	44.07	3.4	2.9
	20.752	15.259	0.2037	0.0913	118.47	43.27	6.8	2.8
	14.038	37.842	0.3865	0.1079	66.96	105.53	5.5	3
	16.479	10.376	0.03	0.2734	33.63	74.34	2.1	8.4
	13.428	29.907	0.4201	1.0806	94.79	122.92	8.4	4.4
	10.986	45.776	0.6647	0.0283	45.47	107.91	4.1	2.5
	19.531	25.024	0.2348	0.1299	62.74	45.17	4	1.6
	11.597	10.376	0.0769	0.5432	91.31	37.96	8	4.8
	32.959	15.869	0.0208	0.6504	53.1	41.75	1.1	2.6
	18.921	15.869	0.0109	0.1284	55.11	81.24	3.4	6.1
	11.597	11.597	0.1517	1.1277	49.32	59.39	4.5	4.9
	11.597	38.452	0.2362	1.6188	39.55	111.94	3.4	3.1
	13.428	11.597	0.1129	1.1878	142.76	45.59	13.3	4.5
	12.207	17.09	0.9611	0.1841	61.4	50.05	5	3
	15.259	10.376	0.1476	0.4927	57.8	28.2	5.3	3.2
	18.311	11.597	0.8919	1.6356	78.92	29.42	4.8	2
	14.038	10.376	0.0673	0.0233	154.72	51.45	16.9	5.1
	12.817	23.193	0.5748	1.3989	66.41	99.49	6	4.9
	12.207	28.687	0.3445	0.6982	51.33	114.26	4.2	4.6
	14.648	11.597	0.467	0.1407	23.8	38.02	1.3	3.5
	20.142	12.207	0.2714	0.1019	25.57	27.34	0.9	2.9
	23.804	20.752	0.3395	0.6872	141.85	109.99	6.1	6.2
	21.973	14.038	0.2046	2.3881	129.76	75.5	7.1	5.8
	12.207	23.804	0.2209	0.2571	31.43	123.54	2.8	6.1
	12.817	46.997	0.0975	1.0434	60.18	153.69	5.3	3.5
	15.259	12.207	0.2359	0.1995	78.61	43.27	5.7	3.8
	26.245	12.207	0.2214	0.0867	133.12	38.51	4.4	4.5
	8.545	21.973	0.0781	0.4056	66.96	93.38	9.5	6
	12.817	14.038	0.0173	0.0645	107.12	54.57	13.3	4.8
	26.245	23.193	0.0826	0.4564	153.14	51.21	6.7	2.1
	13.428	20.142	0.0355	0.0725	46.51	77.09	4	4.6
	12.207	17.09	0.1761	0.3529	40.59	77.7	3.7	4.9
	14.038	18.921	0.0954	0.479	21.79	89.05	1.1	6
	14.038	25.635	0.102	0.2513	53.04	135.13	3.7	5.9
	9.766	48.828	0.1429	0.965	33.26	105.1	3.8	2.4
	15.259	17.09	0.0838	0.0291	109.5	47.3	7.6	2.9
	26.855	14.648	0.1381	0.0451	44.19	56.27	1.3	4
	18.921	14.038	0.6753	0.8847	53.04	20.2	2.9	1
	10.376	34.18	0.098	0.9888	28.02	119.38	2.5	4.4
	8.545	10.986	0.113	0.3202	28.99	53.04	1.6	4.8
	18.921	45.166	0.214	1.1864	75.93	111.27	4.5	2.7
	17.7	18.311	0.5404	0.0619	42.54	31.62	2.2	1.5
	10.376	12.207	0.2778	0.6568	39.92	48.83	4.8	3.4
	10.986	16.479	0.1725	0.2731	41.69	50.35	3.9	3.5
	14.038	11.597	0.0433	0.1263	83.44	23.93	5.5	2
	7.935	16.479	0.4992	0.0351	34.24	71.84	3.9	4.2
	7.935	17.09	0.2193	0.1309	41.56	71.72	7	4.9
	30.518	13.428	0.8037	0.0692	190.61	50.54	7.8	4.3
	11.597	11.597	0.0902	0.178	80.87	38.09	8.2	3.7
	19.531	15.869	0.1792	0.1308	111.88	102.11	6.9	6.4
	16.479	11.597	0.098	0.0703	66.83	35.89	4.8	3.1
	12.817	11.597	1.1447	0.9232	56.64	44.62	3.9	3.6
	10.376	14.038	0.0931	0.3472	28.38	48.65	2.9	3.8
	14.648	16.479	0.1636	0.3031	83.74	42.91	4.8	2.5
	10.376	13.428	0.3636	0.0372	55.36	55.66	5.9	4.1
	24.414	15.869	0.1904	0.265	137.45	48.65	7.1	3
	10.376	12.207	0.1181	0.1589	46.26	54.2	4.7	4.8
	13.428	12.817	0.6762	0.4081	71.59	28.87	5.9	2.4
	11.597	27.466	0.0629	0.0465	53.22	76.17	4.8	2.9
	18.921	26.245	1.1912	1.3443	90.03	60.18	4.7	2.7
	7.935	15.869	0.8536	0.7743	40.22	38.64	4.2	1.7
	20.752	16.479	0.2765	0.0706	115.3	64.94	5.6	4.3
	17.09	12.817	0.5027	0.1718	87.89	48.46	5.5	5
	20.752	19.531	0.1227	0.1146	108.95	138.12	5.3	8.1
	8.545	10.986	0.2419	0.2003	61.83	39.49	7.6	4.1
	17.7	44.556	0.0411	1.1607	111.51	232.79	7.5	6.2
	15.259	14.038	0.0949	0.45	149.9	59.2	10.8	5.3
	10.986	23.804	0.6747	1.7784	53.71	162.41	5.9	7.8
	23.193	14.038	0.2528	0.5676	128.23	38.57	6.2	2.8
	35.4	17.09	0.6958	0.3691	83.56	92.65	2.7	6.6
	24.414	10.986	0.0282	0.8728	71.17	31.25	2.8	2.8
	14.038	22.583	0.3586	0.36	22.09	96.68	1.3	4.6
	14.648	30.518	0.2401	0.2978	88.26	188.96	6.4	7.2
	5.493	32.959	0.0885	0.6587	35.95	130.07	4.8	4.7
	12.207	42.725	0.9408	0.4366	20.32	87.22	1.3	2
	12.207	23.193	0.3781	0.4563	64.21	125.85	4.3	6.9
	18.921	52.49	0.2825	0.2809	49.74	134.46	2.9	2.8
	11.597	28.687	0.0422	0.221	55.48	76.66	4.5	2.9
	10.986	24.414	0.4054	1.7765	49.5	40.16	4.3	1.4
	8.545	15.259	0.1206	2.5007	50.11	33.69	6.3	2.5
	15.259	12.817	0.1046	0.9179	82.89	39.61	7.3	3.2
	12.817	11.597	0.2437	0.4576	61.46	57.62	6.7	5
	18.921	16.479	0.1648	0.1888	101.32	75.62	5.8	5.7
	7.324	17.09	0.4149	0.4497	66.35	24.78	11.4	1.1
	24.414	14.038	0.2298	0.7125	68.24	77.03	3.1	6.3
	11.597	10.376	0.0285	1.0479	55.91	33.69	5	3.4
	14.038	15.869	0.2982	1.6191	64.09	120.18	5	11.1
	14.038	19.531	0.0956	2.42	73.3	87.46	4.1	5.2
	13.428	14.648	0.8642	0.3874	69.7	32.41	5	2.2
	7.935	23.804	0.134	1.049	44.8	100.71	5.4	5.2
	12.817	20.142	0.2081	0.6106	126.22	57.01	12.8	3.1
	25.635	10.376	0.1179	0.2008	93.32	24.11	4.6	2.4
	7.324	15.869	0.122	0.5285	25.21	103.7	1.6	6.2
	7.324	13.428	0.457	0.2071	46.02	53.04	8.2	4.7
	11.597	50.049	0.116	0.8997	28.93	203.98	2.8	4.7
	11.597	36.621	0.7012	0.1653	42.6	169.19	4.5	5.3
	12.207	14.648	0.0245	0.6629	57.68	28.93	5.5	1.3
	14.038	25.635	0.2346	1.7332	56.09	76.66	4.4	3.3
	7.935	27.466	0.1438	0.9164	36.25	78.25	4.7	3.2
	16.479	17.09	0.1203	0.1758	37.35	44.49	2.6	2.7
	7.324	62.256	0.204	0.1458	21.85	143.25	2.5	2.3
	12.817	21.973	0.07	0.4289	69.46	36.93	5.6	1.4
	9.155	18.921	0.4439	0.7572	38.15	86.12	4.8	4.5
	15.259	12.207	0.5032	0.1202	76.72	58.53	5.4	6.4
	13.428	12.207	0.6506	0.0911	81.42	31.86	7.3	2.6
	17.09	12.207	0.2909	0.3404	95.58	39.55	5.6	4.1
	23.193	30.518	0.2165	1.2381	111.21	55.42	5.3	1.5
	10.986	10.986	0.9176	0.7357	55.3	36.56	4.3	3.9
	12.207	15.259	0.0281	0.0825	49.68	46.14	4.5	3.1
	7.324	14.648	0.0956	0.7647	27.04	99.06	2.1	7.3
	20.142	20.752	0.183	0.152	90.76	53.77	5.8	3
	8.545	15.869	0.3384	0.1259	25.39	90.03	3.9	6.4
	14.648	14.038	0.0562	0.4979	23.13	43.52	1.1	3.1
	14.038	18.311	1.1488	0.2968	41.08	62.32	3.5	3.7
	17.7	13.428	1.2937	0.7647	81.12	73.49	4.9	6.1
	12.207	42.725	0.0931	0.4931	45.59	99.73	4.2	2.5
	7.935	11.597	0.1918	2.5401	33.69	25.02	3.6	2.3
	10.376	19.531	0.2852	0.1503	61.77	117.19	6.6	7.2
	7.935	12.817	1.4826	0.2979	20.45	49.32	2.5	4.2
	13.428	17.7	0.6542	0.3778	79.28	27.22	4.8	1.1
	7.324	17.09	0.2247	0.8576	41.5	29.42	6.2	1.3
	10.986	12.817	0.1907	0.3302	46.81	64.15	4.2	4.9
	17.7	15.259	0.9679	0.3888	47.79	23.8	3.5	1.2
	13.428	21.362	0.0449	1.308	78.55	117.68	7	6.6
	12.207	71.411	0.0361	0.0774	24.54	295.53	1.9	5
	13.428	20.752	0.5038	0.0281	27.47	64.7	2.1	3.5
	7.935	16.479	0.486	0.9985	34.91	71.96	4.4	5.3
	18.921	14.038	0.4916	0.7813	100.95	41.32	5.8	3.5
	15.869	21.973	0.1966	1.0808	76.35	109.31	5.6	5.9
	9.766	14.648	0.1626	0.6173	52.06	57.37	4.3	4.1
	9.155	22.583	0.08	0.3147	21.79	104.43	2.7	5.7
	25.635	21.973	0.324	0.1667	96.13	63.72	3.6	3.1
	11.597	31.738	0.5234	0.4101	40.22	128.48	4.3	4.7
	15.259	24.414	0.3423	0.3279	51.33	39.73	3.2	1.1
	7.324	17.7	0.0695	0.3477	52.12	73.67	7.3	5
	14.038	13.428	0.4778	0.552	29.24	58.96	2.4	4.5
	7.935	17.7	1.0583	0.1738	36.5	99.91	5.4	5.9
	6.714	16.479	0.5613	0.4668	34.06	30.33	6.2	1.5
	6.714	12.207	0.1136	0.4208	67.38	65.12	9.2	4.2
	14.038	26.855	0.1096	0.0456	72.02	132.14	5.2	5.9
	6.104	26.245	1.8582	1.6827	42.54	64.7	6.9	2.9
	7.324	50.659	0.7669	0.2849	29.42	134.03	2.7	2.9
	9.766	16.479	0.4305	0.6963	45.29	48.77	5.2	3.8
	13.428	38.452	0.4783	0.2335	28.56	145.26	2.5	4.3
	9.155	14.038	0.2188	0.6471	43.21	70.98	6.2	6
	10.376	15.259	0.5052	0.896	28.08	73.79	2.8	5.8
	29.907	17.09	0.1363	0.68	72.45	87.22	2.5	5.3
	15.259	18.311	0.1884	0.946	89.05	91.86	6.3	5.7
	12.817	21.973	0.1757	0.2455	73.3	112	5.7	5.8
	17.7	10.986	0.0843	1.8786	81.36	22.22	5.3	2
	22.583	13.428	1.3971	0.0705	194.15	47.3	9.5	4.2
	10.986	17.7	0.1372	0.1012	53.65	58.35	4.7	4
	25.024	12.207	0.0323	1.9681	67.99	46.75	3.2	4.2
	15.259	32.959	0.0397	0.6665	95.34	116.7	6.7	4
	10.376	11.597	0.2396	0.0291	62.5	25.82	6.2	2.6
	14.038	14.038	1.3475	0.4619	92.1	64.76	8.7	5.7
	6.714	17.7	1.9966	0.1784	23.5	72.94	3.7	4.6
	6.104	14.038	0.554	0.1863	26.86	59.33	2.7	4.9
	15.259	14.038	0.3151	0.3581	58.04	45.96	4.1	4.4
	8.545	15.869	0.2489	0.2181	42.05	53.59	5.4	4
	20.752	14.648	1.5168	0.5368	99	67.38	5.4	4.3
	10.376	14.038	0.4396	0.1959	74.34	80.69	9.6	6.7
	18.311	17.09	0.3738	0.4525	54.99	52.98	3.2	3.4
	21.973	28.076	0.5664	0.2852	126.34	80.81	6.5	2.8
	27.466	15.869	0.4967	0.5129	148.86	64.27	4.5	4.6
	14.038	14.038	0.2078	0.2485	74.58	114.14	6.1	10
	16.479	14.038	0.0265	0.0225	98.14	35.64	6.2	2.5
	10.376	25.024	0.233	0.0298	60.36	93.51	6.4	4.1
	20.752	14.038	0.2467	1.3131	39.12	23.86	1.9	1.3
	10.986	37.842	0.041	0.1806	35.77	61.52	3.5	1.1
	12.207	10.376	0.0337	0.2866	31.13	32.1	3.1	3.3
	18.311	26.245	0.641	1.7087	102.84	79.9	6.4	3.3
	13.428	25.024	0.7389	0.1911	53.28	72.45	4.7	2.9
	14.038	24.414	0.4591	0.1035	82.95	66.96	7.1	3.1
	23.193	10.376	0.1998	0.0518	102.66	22.71	4.8	2
	11.597	14.038	3.1163	0.6428	30.82	46.33	3	3.9
	15.259	15.869	0.4569	0.5831	48.1	65.73	3.5	5.6
	18.311	21.973	0.3308	0.0768	90.45	87.04	5.1	4.6
	16.479	10.986	0.0118	0.2811	54.57	34.97	4.4	3.4
	14.038	15.259	0.3227	0.4236	29.05	45.35	2.4	3.2
	15.259	20.142	0.0512	1.1256	22.95	80.26	1.2	4.3
	10.986	23.193	0.0472	0.2367	149.11	166.81	12.8	7.5
	10.376	10.376	0.1234	0.8789	50.11	57.68	5.5	6.6
	17.7	23.193	1.6744	1.0504	45.47	75.5	2.7	3.3
	12.817	23.193	0.9235	0.0672	51.57	37.23	3.9	1.1
	16.479	15.259	0.2047	0.493	89.97	48.34	6.7	3.5
	17.09	11.597	0.3203	1.1137	37.6	35.89	2.5	4
	8.545	16.479	0.6714	0.6815	20.75	60.06	1.6	4.8
	9.766	14.648	1.1009	0.3719	55.6	25.39	5.6	1.1
	9.155	41.504	0.2949	1.1453	55.6	179.57	7.5	5.2
	11.597	18.311	0.2769	0.0883	72.2	106.99	6.5	7
	14.038	22.583	0.8974	0.0421	36.99	46.14	2.4	1.8
	12.207	15.869	0.0566	0.2529	67.38	47.79	7.3	3.3
	17.7	15.259	1.7772	0.4049	116.33	66.71	7.3	5.5
	15.869	15.259	0.0862	0.1156	25.33	50.48	1.3	3.4
	10.376	16.479	0.6946	0.5437	31.86	31.56	3.7	2
	31.128	12.817	0.0243	0.9089	204.53	26.18	7.4	2.1
	10.986	12.207	0.2233	0.1093	80.81	21.12	6.6	1.4
	8.545	10.986	1.175	1.3744	50.72	70.74	4.8	9
	12.817	18.921	0.0576	0.0933	29.36	103.64	1.4	5.8
	25.024	11.597	0.4471	0.1307	34.42	29.36	0.9	2.7
	17.09	18.311	0.2863	0.2914	144.71	105.84	9.7	7.1
	9.766	24.414	0.1715	0.0831	59.14	98.75	6.7	5
	9.766	15.869	1.0348	1.154	56.21	69.15	4.9	4.7
	14.648	17.7	1.0176	2.0246	48.03	53.04	3.4	3.2
	13.428	18.311	2.2924	0.1563	35.46	72.75	3	5.1
	14.648	14.648	0.8458	0.0561	50.72	73.06	3.4	5.2
	12.207	17.09	0.1586	0.2634	30.33	83.98	2.7	3.9
	17.09	16.479	0.414	0.2816	74.46	58.29	3.4	4.3
	21.362	69.58	0.0411	0.1131	110.53	124.82	5.5	1.4
	24.414	12.817	1.2786	0.3895	41.81	59.02	1.1	5.8
	15.259	18.921	1.0395	3.4539	100.71	61.71	6.8	3.2
	15.259	16.479	0.2846	0.4127	87.77	38.57	6.6	2.5
	17.09	18.921	0.502	0.1433	94.91	30.15	5.5	1.3
	14.648	10.376	0.1588	2.2266	132.39	49.87	11.6	5.1
	24.414	16.479	0.4646	0.3093	66.28	72.88	3.1	6
[truncated: 3,594 more rows]

## Sheet: Figure 7
Figure7b-e	DPKA mEPSC+CRF mean and cumulative probabilties (CP)
	CP amplitude		CP IEI		CP charge transfer		CP tau decay			mean amplitude		mean frequency		mean area		mean tau decay
	DPKA base	CRF	DPKA base	CRF	DPKA base	CRF	DPKA base	CRF		DPKA base	CRF	DPKA base	CRF	DPKA base	CRF	DPKA base	CRF
	9.766	7.324	0.45	0.2911	54.57	35.22	5.4	6.2		15.6794	17.0853	4.51241	6.53111	55.5584	66.8429	4.06591	4.42917
	11.597	9.766	0.46	0.3671	66.65	54.38	4.8	6.3		14.284	12.356	6.67107	8.04211	50.0196	50.1778	4.09101	4.49944
	12.207	12.817	0.72	0.199	22.09	63.35	1.6	5.2		21.1177	22.9603	2.79674	3.49639	37.2322	35.5648	1.91471	1.67321
	11.597	9.766	1.22	0.141	63.6	25.94	5	2.7		14.6253	11.7941	2.03618	2.10777	41.7871	39.0169	3.28734	3.43447
	9.155	14.038	1.08	0.1601	41.99	21.91	4.2	1.2		12.9451	12.6025	4.5113	4.74742	49.3668	45.9089	4.47077	4.61548
	8.545	16.479	0.06	0.239	36.19	58.59	5.3	3.9
	40.894	28.687	1.38	0.0874	152.22	67.63	4.3	2.5
	9.766	19.531	1.74	0.1315	53.96	81.24	6.7	5.2
	9.766	9.155	0.11	0.3917	23.74	40.1	2	4.8
	10.376	13.428	0.45	0.6281	48.58	47.36	5.3	3.9
	6.714	11.597	1.06	0.5802	23.8	32.96	3.4	3.2
	6.104	17.7	0.6	0.0312	43.33	97.05	7.5	6.6
	9.155	14.038	1.08	0.7512	52.43	101.99	6.9	7.6
	31.738	18.311	0.25	0.2276	117.13	58.59	3.9	3.7
	10.986	14.648	0.47	0.0152	43.09	50.54	5.3	3.7
	7.935	12.207	1.75	0.0992	38.33	29.72	6.4	2.8
	15.869	17.7	0.23	0.1058	109.5	67.57	6.9	4.5
	7.324	43.335	0.25	0.0633	37.41	219.3	6.8	6.3
	7.324	10.986	1.05	0.5877	29.36	26.49	3.9	2.7
	13.428	14.648	1.96	0.8245	66.41	44.68	3.9	2.6
	6.104	11.597	0.4	0.082	21.3	67.5	3.3	7.3
	13.428	8.545	1.09	0.2158	33.51	42.79	2.6	7.1
	7.935	9.155	2.34	0.0143	51.03	21.36	8.1	2.9
	9.155	14.648	1.25	0.0573	48.58	38.15	6.6	2.9
	6.714	17.7	0.26	0.2022	34.61	64.15	5.1	4.5
	5.493	13.428	0.54	0.5501	21.12	81.85	4.6	7.1
	8.545	21.973	0.15	0.6395	36.13	96.68	4.5	4.9
	7.324	7.324	1.03	0.0908	26.98	25.7	4	3.1
	9.155	16.479	0.53	0.135	23.19	65.25	2.6	5.3
	6.714	10.986	0.44	0.2914	32.71	34.79	4.7	3.4
	14.648	56.152	0.47	0.0653	37.29	238.16	2.5	5
	8.545	9.766	0.47	0.1734	34.67	27.65	1.9	2.9
	9.155	18.311	1.2	0.0647	34	83.37	4.2	5.2
	15.869	8.545	0.25	0.0319	25.82	41.26	1.4	5.4
	15.869	14.038	0.84	0.2804	47.61	58.9	3.5	5.5
	12.207	5.493	0.24	0.0713	86.12	22.03	8.1	5.6
	8.545	7.324	0.62	0.0802	29.36	39.25	3.3	6.7
	11.597	11.597	0.07	0.028	47.36	26.12	5.4	2.8
	11.597	13.428	1.57	0.0262	86.18	39.98	8.9	3.8
	20.142	20.142	4.11	1.59	49.93	88.2	2.7	5.2
	10.376	25.024	0.62	0.0132	22.95	106.45	2.7	4.7
	12.207	15.259	0.9	0.1774	60.91	84.96	5.3	6.4
	7.935	12.207	1.09	0.31	43.58	51.15	6.8	5.5
	15.259	7.935	0.16	0.8681	69.76	23.74	5.1	2.5
	13.428	20.142	1.92	0.0973	42.3	63.96	3.4	3.6
	23.804	11.597	0.92	0.3561	89.9	41.02	4.7	4
	15.869	17.09	0.07	0.1617	55.48	57.68	4.1	4
	10.986	14.648	0.54	0.5234	23.56	43.76	1.7	3.1
	6.714	13.428	0.3	0.3136	24.23	55.91	3.1	5.1
	8.545	14.038	0.51	0.8257	32.59	40.41	3.2	3.4
	13.428	9.766	0.51	0.1579	71.35	40.1	6.7	4.4
	6.714	17.7	0.55	0.3107	25.39	56.52	3	4.2
	11.597	14.038	1.72	0.1196	61.65	58.23	6.7	5.1
	7.324	15.869	1.01	0.2617	27.59	48.16	4	3.2
	11.597	15.869	2.82	0.266	64.09	73.91	7.1	5.8
	9.155	7.935	0.22	0.1843	29.11	24.54	3.8	3.1
	12.207	15.869	1.03	0.1401	37.9	38.45	3.2	3
	54.321	18.311	0.67	0.3739	214.54	50.35	4.9	3
	12.817	12.817	0.88	0.0231	22.58	36.74	1.3	3.2
	14.038	12.207	1.3	0.112	38.76	27.22	3.9	2.1
	10.986	13.428	0.43	0.6616	30.82	51.7	3.6	4.8
	14.648	25.635	1.13	0.1637	48.16	46.94	3.8	1.2
	18.311	32.959	3.02	0.1259	43.27	105.71	2.5	3.5
	9.155	15.259	1.09	0.1027	63.29	64.33	7.3	5.4
	9.155	13.428	0.13	0.5106	47.36	58.84	5.8	5.3
	7.324	15.869	0.51	0.0432	26.92	72.39	3.4	5.4
	10.376	9.766	0.04	0.0683	52.55	22.83	5.2	2.8
	13.428	6.714	1.67	0.2558	179.44	21.42	14.8	3.2
	9.155	12.817	0.15	0.9693	58.65	56.27	6.1	5
	9.155	17.09	0.23	0.4323	48.65	47.12	6	3
	10.376	13.428	1.41	0.3249	43.03	99	3.9	6.8
	9.155	9.766	0.44	0.2102	60.06	63.6	7.3	7
	18.311	16.479	0.14	0.1288	32.1	73	1.4	5.9
	7.324	13.428	0.44	0.3611	28.02	59.75	5	4.7
	9.155	12.207	1.2	0.0186	42.11	23.62	4.3	1.6
	9.766	15.869	2.72	0.373	54.32	36.74	5.4	2.8
	16.479	7.935	1.02	0.1746	67.38	34.67	4.9	4.7
	7.935	16.479	0.85	0.1033	34.06	67.81	5.2	5.1
	10.376	9.766	1.71	0.196	72.57	35.95	8.6	4.6
	15.259	17.7	0.11	0.5931	35.34	64.33	2.2	4.5
	10.376	13.428	1.54	0.1714	32.29	48.95	3.9	3.9
	7.324	8.545	0.18	0.3325	20.08	31.07	2.3	4.2
	14.038	20.142	0.58	0.0764	70.62	81.6	5.5	4.9
	9.766	7.935	0.07	0.493	56.64	25.57	6.3	3.9
	17.09	9.155	0.88	0.1037	113.4	44.07	7.5	4.7
	9.766	10.376	0.6	0.1844	61.52	44.25	6.6	4.1
	9.766	8.545	1.45	0.0232	31.07	30.76	3.2	3.4
	11.597	17.7	1.08	0.1934	29.3	81.73	3	6.1
	17.7	19.531	0.22	0.5461	45.35	61.77	2.7	3.1
	20.142	12.207	0.38	0.1972	62.74	51.64	4	4.7
	12.207	20.142	1.27	0.1176	85.63	77.45	5.6	4.3
	10.376	15.869	0.03	0.324	29.24	66.04	3.4	4.4
	17.09	32.349	0.81	0.2331	78.74	97.05	4.7	3.1
	10.376	18.311	1.24	1.6588	39	73.43	4.5	4.7
	9.766	25.024	0.5	1.0833	54.93	137.63	6.3	7.1
	7.935	11.597	0.62	0.0718	22.83	67.81	3.1	7.6
	17.09	14.038	1.21	0.3327	41.69	57.25	2.4	4.3
	10.376	16.479	2.09	0.0768	60.91	112.85	5.1	9.8
	18.921	13.428	0.39	0.1526	55.3	55.54	3.1	5.7
	6.714	10.376	0.15	0.4191	49.8	61.04	6.6	6.7
	40.894	21.973	1.01	0.0809	188.17	71.53	5.6	3.3
	10.986	17.09	0.14	0.1273	33.57	74.95	2.8	5.2
	12.207	12.817	0.05	0.0176	86.85	69.09	7.8	6.4
	11.597	12.817	1.09	0.3827	45.78	52.37	4.3	5.1
	9.155	14.648	0.97	0.047	47.85	64.33	6.5	5.4
	11.597	25.024	0.39	0.334	54.99	62.81	4.3	2.8
	19.531	7.935	0.71	0.0771	51.39	27.28	2.5	3.3
	14.038	9.766	0.98	0.1246	24.48	36.19	1.2	4.5
	12.207	18.921	0.32	0.3633	76.97	30.52	4.5	1
	7.935	16.479	0.62	0.5679	46.26	68.12	7.1	4.8
	7.324	16.479	0.13	0.0465	44.62	69.58	4.5	5.8
	10.986	31.738	0.76	0.0506	46.51	87.52	5.6	2.8
	11.597	10.986	0.28	0.6201	26	39.55	2.6	4.3
	25.635	12.207	0.39	0.2577	65.37	65	2.7	5.3
	12.207	16.479	0.08	0.1936	91.61	79.28	9	6
	10.376	41.504	0.39	0.0367	32.78	219.67	4	6.5
	10.376	14.648	0.02	0.3246	23.01	56.7	2.1	4.8
	13.428	11.597	2.15	0.1213	20.14	29.91	1.1	1.9
	10.376	14.038	0.27	0.0627	40.22	56.95	4.8	4.9
	10.376	9.155	0.02	0.3411	47.42	26.18	5.3	2.9
	12.817	11.597	0.13	0.0553	62.62	49.26	5.3	5.3
	10.376	10.986	0.48	0.1123	70.62	23.56	7.7	2.5
	9.766	35.4	0.58	0.1497	20.26	184.14	1.7	5.3
	8.545	10.376	0.55	0.1195	26.43	50.66	3.6	5.7
	28.076	14.038	0.15	0.1254	64.64	69.27	2.5	5.4
	17.7	15.259	0.03	0.2567	49.44	21.97	2.9	1.1
	10.376	9.155	0.58	0.0182	27.22	34.91	2.7	4.1
	10.376	9.766	1.95	0.0339	64.82	43.46	9	5.5
	9.766	10.986	0.31	0.0533	53.53	30.82	5.5	2.6
	10.986	9.766	0.92	0.0409	31.43	64.94	2.9	6.1
	8.545	14.038	0.65	0.308	27.83	51.7	3.2	4.6
	7.324	17.09	1.82	0.0132	32.65	49.13	5.8	3
	18.311	11.597	0.58	0.8425	56.58	31.86	3.6	3.4
	7.324	10.986	0.14	0.4299	23.8	41.38	4.3	4.6
	11.597	13.428	1.1	0.2276	80.93	45.84	8.2	4.6
	9.766	34.79	0.92	0.1037	36.44	131.35	4.1	4.2
	12.207	10.986	0.85	0.1795	34.3	48.83	2.9	5.1
	15.869	11.597	0.98	0.0633	99.85	25.76	8.4	1.5
	8.545	9.155	2.03	0.1529	50.6	40.1	6.9	5.7
	10.986	10.986	0.21	0.0633	33.08	50.35	3.9	5.9
	25.635	10.986	0.22	0.0655	66.04	52	3	5.5
	17.09	10.986	0.59	0.1269	44.13	27.4	2.9	2.7
	10.986	10.376	0.98	0.017	29.42	35.46	2.1	3.4
	8.545	8.545	0.96	0.2436	43.46	54.81	5.3	7
	11.597	25.024	0.89	0.1041	42.91	98.02	3.2	4.1
	8.545	12.207	0.38	0.0572	37.11	54.87	5.4	4.8
	10.986	14.038	0.24	0.9531	27.1	62.44	2.9	5.4
	18.921	13.428	0.94	0.6496	45.23	51.94	2.5	4.4
	12.207	20.142	0.6	0.0388	79.41	163.76	7.1	8.6
	9.155	9.155	0.02	0.4548	28.99	29.17	3.9	3.4
	15.869	21.362	1.55	1.3033	53.96	58.04	4.1	3
	23.804	21.362	1.17	0.2875	66.59	97.23	2.9	5.1
	8.545	9.155	2.18	0.1171	22.34	21.42	3.7	2.9
	7.935	29.907	0.4	0.0247	39.12	95.03	4.5	3.5
	15.869	25.635	1.53	0.2263	32.04	66.71	1.3	3
	10.376	29.907	0.08	0.1243	29.48	73.97	3.1	2.9
	17.7	13.428	2.03	0.3638	34.97	75.74	2	7.4
	11.597	17.09	0.12	0.3754	21.85	47.91	1.4	3
	18.311	13.428	0.17	0.2037	44.62	59.02	2.4	4.9
	13.428	30.518	1.17	0.0915	25.51	49.19	1.1	1.1
	9.155	28.076	0.59	0.0687	38.33	85.21	5.6	3.2
	8.545	16.479	0.67	0.0824	61.83	79.96	8.7	5.7
	7.935	12.207	0.6	0.2494	52.55	27.47	7.6	1.6
	5.493	8.545	0.07	0.5379	21.48	36.5	4.6	3.7
	8.545	13.428	0.37	0.9681	23.01	29.05	2.8	2.3
	14.648	15.869	0.04	0.1194	34.67	47.36	2.4	3.2
	37.842	10.376	0.08	0.2154	155.33	35.58	5	3.6
	10.986	11.597	1.91	0.0706	85.08	91.06	13.2	8.9
	9.155	23.193	0.59	0.2226	27.22	102.66	3.4	5.6
	15.259	19.531	0.77	0.035	47.42	61.77	3.9	4
	14.648	7.324	1.28	0.1176	44.68	34.36	3.8	5.2
	9.766	10.986	0.59	0.3338	33.02	30.27	3.7	2.6
	6.714	10.986	1.58	0.2983	33.63	48.95	4.1	3.8
	20.142	18.311	1.38	0.0463	65.19	92.83	3.6	6.3
	12.817	18.311	2.12	0.266	55.3	27.65	5.5	1.1
	14.648	8.545	0.35	0.0231	118.53	38.88	10.6	3
	9.155	10.376	0.34	0.3393	59.27	27.04	6.6	3.1
	7.324	21.362	0.14	0.3045	22.58	119.26	3.6	7.7
	30.518	14.038	0.22	0.3271	139.83	77.94	5.4	7.3
	12.817	36.621	0.49	0.4585	55.05	150.09	5.5	5
	14.648	20.142	0.3	0.972	30.27	108.52	1.7	6.5
	17.7	32.349	1.65	0.5204	44.56	124.33	2.7	4.7
	18.311	42.725	0.43	0.3254	69.34	198.43	4.3	5
	15.869	19.531	0.22	0.3199	47.55	94.42	3.6	6.3
	16.479	13.428	0.23	0.0646	79.83	47	5.8	4.5
	10.376	29.297	1.28	0.0285	41.5	84.78	5.2	3.4
	12.817	12.207	0.36	0.2012	50.66	55.91	3.6	5.6
	17.09	12.817	1.67	0.0945	55.42	52.98	3.3	4.8
	28.687	23.804	0.56	0.2123	52.25	60.97	1.4	2.7
	18.921	12.817	0.67	0.1374	81.79	51.39	5.2	4.3
	26.245	29.907	0.03	0.2662	72.45	118.35	2.9	4.9
	10.986	12.817	0.53	0.4594	45.04	30.7	4.6	2.7
	17.7	21.362	0.41	1.1039	83.62	110.84	5.6	6.8
	26.855	11.597	0.09	0.5138	92.77	74.58	4.6	7.2
	9.155	25.635	0.17	0.3619	20.02	77.33	1.9	3.1
	10.376	7.935	0.6	0.6495	65.73	23.01	6.5	3.2
	12.817	20.752	0.02	0.0292	36.25	89.72	3.7	5.2
	33.569	14.038	0.5	0.1066	167.48	55.66	5.7	5.1
	21.362	18.921	1.76	0.2607	62.74	96.19	3.2	6.5
	42.725	12.817	0.1	0.2698	169.8	30.4	4.6	2.8
	16.479	14.648	0.82	0.1115	61.71	28.14	4.5	1.7
	21.973	9.155	0.17	0.1333	56.21	30.76	2.9	2.7
	9.766	17.7	0.22	0.6231	47.55	55.85	5.8	4.1
	7.935	14.648	2.67	0.7037	37.84	63.72	6.1	5.8
	17.09	14.648	0.82	0.3721	72.63	65.98	5	5.3
	13.428	7.324	0.45	0.1797	79.28	30.94	5.5	4.3
	14.648	12.207	0.25	0.0479	49.93	58.41	3.6	6.1
	25.024	10.376	0.71	0.1445	100.83	34.91	4.7	4.3
	10.376	21.362	0.92	0.0705	38.27	95.4	3.5	5.1
	12.207	40.894	0.6	0.0729	51.7	133.24	5.2	3.6
	9.766	9.155	3.62	0.2866	36.01	27.47	3.4	3.1
	7.935	9.155	0.24	0.1568	46.57	31.19	5.7	4.1
	18.311	12.817	1.67	0.1523	93.57	65.67	6.9	5.5
	9.766	19.531	0.41	0.1541	23.13	135.93	2.5	8.7
	10.986	15.259	0.39	0.1712	35.1	65	3.6	5
	10.376	13.428	0.18	0.0597	24.11	27.71	2.8	1.4
	35.4	12.207	0.42	0.9755	126.95	102.17	4.2	9.2
	15.259	13.428	0.6	0.205	56.58	51.45	4.9	4.3
	19.531	14.038	0.12	0.4839	59.08	54.14	3.6	4.8
	9.766	13.428	0.44	0.5238	50.29	54.87	3.2	4.9
	14.648	15.869	0.54	0.8103	36.68	52.19	2.6	3.7
	11.597	15.869	0.66	0.4978	38.09	53.83	3.6	4.7
	9.766	10.986	0.18	0.133	45.1	90.58	5.2	11.6
	36.621	7.935	0.9	0.3533	123.35	31.31	3.6	5
	7.935	14.038	0.16	0.3023	44.62	76.42	6.3	6.5
	10.376	10.986	0.06	0.0949	49.44	57.19	5.5	5.8
	9.155	9.155	1.26	0.2732	42.48	57.43	6.1	6.5
	34.79	9.155	2.2	0.1635	182.68	24.29	5.9	3.1
	10.986	18.921	1.76	0.7865	20.69	50.23	1.7	2.8
	7.324	11.597	0.4	0.2217	26.12	36.19	5.2	3.5
	9.766	9.766	0.04	0.3869	34.91	24.6	3.9	3
	9.155	9.766	0.19	0.0232	29.36	30.03	3	3.9
	25.024	17.09	0.19	0.2989	106.51	61.95	5.1	4.5
	30.518	25.635	1.08	0.2841	179.14	111.15	6.7	5.3
	10.986	28.076	0.44	0.394	28.26	114.01	2.6	4.9
	30.518	7.935	1.29	0.5301	94.91	40.41	3.4	6.6
	12.207	26.855	0.44	0.0416	48.52	105.77	4.6	3.9
	16.479	15.259	1.59	0.8251	65.8	60.73	5.1	5
	6.104	17.7	1.04	0.3182	60.73	73.18	11.8	5.3
	16.479	21.973	0.53	0.2396	28.99	42.48	1.4	1.7
	8.545	19.531	1.06	0.0379	21.73	59.75	3.1	3.4
	10.986	10.376	0.54	0.1235	31.37	28.56	3.4	2.2
	16.479	12.817	0.74	0.4139	68.18	80.2	5	6.7
	12.207	13.428	0.95	0.1929	36.99	41.56	3.7	2.8
	12.207	16.479	0.4	0.3064	35.83	61.46	2.9	4.5
	8.545	12.817	0.82	0.4876	30.15	56.34	3.7	4.1
	10.376	16.479	0.32	0.1034	67.93	80.32	8.3	6.2
	9.155	39.673	0.93	0.105	49.56	174.5	6.2	5.3
	24.414	32.349	0.04	0.4581	94.48	153.81	4.2	6.1
	20.752	9.766	0.18	0.234	115.11	31.31	6.5	3.5
	16.479	12.817	0.44	0.0461	48.1	32.53	3.5	2.6
	25.635	12.817	1.44	0.2053	195.19	52.43	8.4	4.3
	24.414	15.259	1.33	0.0919	106.87	75.01	5.1	6.4
	9.155	7.935	0.14	0.0496	54.69	53.89	6.1	7.7
	14.038	11.597	0.66	0.6911	91.25	38.39	7.5	4.1
	17.7	17.7	0.75	0.5715	35.83	51.39	2.2	3.4
	9.155	19.531	0.14	0.4701	25.39	57.37	4.2	3.3
	15.259	13.428	1.59	0.0886	28.44	89.84	1.5	7.3
	9.766	14.648	1.06	0.018	27.53	63.6	3.5	4.9
	7.935	13.428	0.59	0.6515	43.21	27.4	5.6	2.2
	11.597	53.711	0.56	0.1318	21.24	231.32	2	5.3
	32.959	15.869	0.82	0.081	160.34	73.67	5.3	5.4
	9.155	9.766	0.29	0.2472	35.03	36.32	4.3	3.9
	14.648	11.597	0.99	0.316	24.84	32.29	1.4	2.9
	10.986	18.311	0.39	0.0695	50.11	52.43	5.2	2.9
	7.324	16.479	0.14	0.1649	24.9	55.54	4	4.3
	7.935	7.935	0.35	0.415	31.37	40.22	4.4	6.3
	18.311	34.79	0.05	0.0943	27.04	66.28	1	1.3
	19.531	9.766	0.03	0.5641	51.09	40.77	2.8	5.3
	11.597	43.945	1.06	0.9884	40.53	200.26	4.4	5.4
	13.428	15.259	0.36	0.3657	58.53	58.11	4.5	4.6
	8.545	14.038	2.46	0.0233	32.29	40.16	4.7	3.2
	12.817	29.297	0.15	1.1307	44.07	105.53	3.4	4.3
	24.414	10.986	0.45	0.0505	90.03	29.54	4.6	3.1
	10.376	10.376	0.39	0.386	36.56	67.38	4.6	7
	15.869	10.986	0.82	0.5537	46.51	57.8	3.5	5.7
	28.076	25.635	1.01	0.7995	75.13	100.83	2.8	4.7
	9.155	44.556	0.38	1.0468	48.71	256.59	6.9	6.7
	11.597	13.428	1.27	0.1887	21.79	29.54	1.6	2.5
	9.155	13.428	0.45	0.5517	27.4	21.85	2.8	1.4
	33.569	37.842	4.15	0.8886	101.87	92.35	3.1	2.8
	14.038	46.997	0.13	0.5267	69.34	142.4	5.5	3.4
	17.09	8.545	0.06	0.5504	58.65	20.63	3.8	2.8
	9.766	15.259	1.23	0.4232	53.59	68.05	5.6	5.6
	13.428	11.597	0.4	1.1925	42.54	63.17	2.8	6
	17.09	13.428	0.05	0.4748	57.74	53.22	4	4.4
	22.583	39.673	0.12	0.2082	40.1	183.35	1.3	5.8
	9.766	7.324	0.25	0.0598	26.98	23.19	2.7	3.6
	36.621	8.545	1.19	0.3139	195.5	20.14	6.2	2.8
	9.155	7.324	0.25	0.1943	27.53	22.89	3.2	4
	20.752	14.038	0.26	0.1195	55.11	40.41	3.1	3
	27.466	10.376	0.49	0.0421	137.39	25.51	6.3	3
	14.648	21.973	1.43	0.332	45.72	63.05	3.5	3.1
	12.817	11.597	0.22	0.025	63.23	43.76	5.6	4.9
	14.648	15.869	0.7	0.2767	32.84	63.54	2.4	5.3
	18.311	10.376	0.35	0.1576	74.28	41.44	4.4	4.5
	10.376	22.583	0.11	0.5408	34.42	41.32	3.8	1.3
	15.259	25.635	0.12	0.7162	50.78	159.73	3.6	8.2
	9.766	24.414	0.16	0.2202	38.09	199.16	4.2	9.7
	11.597	7.935	1.2	0.6722	20.32	37.6	1.2	4.5
	29.907	17.09	1.18	0.2331	82.34	80.87	3	6
	13.428	10.376	1.51	0.9342	41.26	50.29	3.3	3.6
	15.869	19.531	0.1	0.0991	59.69	65.98	4.6	4
	51.88	10.986	0.44	0.0985	174.62	51.82	3.7	5.3
	17.7	20.752	2.24	0.5351	84.05	93.63	5.3	5.2
	11.597	14.038	0.18	0.1399	28.93	73.97	2.9	6.1
	43.335	21.973	0.29	0.2637	147.52	48.83	4	2.2
	8.545	21.362	0.66	0.7621	22.09	41.44	3	1.4
	18.921	8.545	0.57	1.5344	62.01	36.25	3.8	3.9
	15.869	37.231	0.34	0.0933	34.79	162.9	2.5	5.3
	40.283	30.518	1.67	0.8412	215.27	143.62	5.9	5.7
	14.648	15.869	0.37	0.9992	44.62	48.28	3.3	3.1
	23.804	19.531	0.48	0.2104	107.3	69.52	6.1	4.2
	25.635	25.024	0.19	0.9615	42.11	100.28	1.2	4.9
	35.4	8.545	0.27	1.4116	128.05	29.3	4.4	3.6
	17.7	38.452	1.4	0.0116	89.23	138.86	5.9	4.4
	22.583	18.311	1.87	1.9083	46.88	45.59	2.2	2.7
	14.648	19.531	1.73	1.0224	44.25	140.5	3.4	8.4
	23.193	12.207	0.04	0.2868	53.71	28.14	2.7	2.5
	15.869	12.207	2.23	0.1174	41.75	71.96	2.9	6.4
	12.817	34.18	0.3	0.7317	91.13	132.2	8.7	4.9
	12.817	19.531	0.79	0.0206	21.61	52.8	1.1	3.1
	12.207	32.959	0.07	1.3938	61.77	106.08	5.2	4.2
	7.935	19.531	0.25	0.452	38.76	79.35	4.3	5.2
	8.545	50.049	1.22	1.156	26.67	244.93	3.5	5.6
	6.714	10.376	0.2	0.5229	22.83	34.79	3.4	4.2
	11.597	19.531	0.94	0.3338	30.7	81.67	2.9	5
	14.038	10.376	0.54	0.7844	74.22	36.56	6.2	3.9
	20.142	20.142	0.38	0.7094	43.21	41.99	2.2	2.4
	9.155	11.597	1	0.3614	23.56	33.26	2.7	3.1
	17.09	17.7	0.45	0.0523	54.32	76.23	3.2	5.7
	12.207	17.09	0.33	1.302	32.96	39.49	3.5	2.7
	8.545	10.986	1.07	0.1534	30.4	34	3.7	3.2
	25.024	15.869	0.62	0.5368	65.67	52.06	2.7	3.4
	10.986	18.921	0.21	0.7931	31.98	69.27	3	4.5
	17.09	12.207	0.1	0.0552	73.79	44.49	4.4	3.8
	36.011	26.245	4.62	0.0805	99.43	128.42	3.1	6
	12.817	18.921	0.03	1.0337	30.58	57.13	2.4	3.1
	8.545	21.362	2.02	1.2987	20.32	99.67	2.9	6.4
	13.428	18.921	0.05	0.3682	52.06	82.4	4.4	5
	15.869	15.869	1.22	0.1352	26.61	81.36	1.2	6.8
	7.324	25.024	0.33	0.3626	22.52	265.01	3.5	12
	56.763	18.921	2	0.3426	252.62	60.18	5.2	3.6
	18.311	16.479	0.07	0.4057	30.15	62.07	1.2	4.1
	11.597	14.038	0.11	0.0706	41.26	31.19	4.3	2.5
	9.766	48.828	0.05	0.0554	24.41	202.58	2.9	5
	11.597	14.648	1.03	0.5187	38.57	61.71	2.8	4.9
	15.869	16.479	2.45	1.0078	33.87	59.02	1.8	4.1
	7.324	40.894	0.25	0.0425	46.26	161.5	6.9	4.7
	9.766	32.959	0.67	0.8066	31.19	135.38	3.9	5.1
	9.155	14.038	0.84	0.1082	37.05	67.32	3.3	5.5
	9.766	9.155	0.35	0.1106	39.73	43.46	4.4	4.7
	10.376	17.7	1.54	0.567	51.64	72.69	4.8	5.4
	21.362	10.986	1.05	0.047	71.9	34.55	4	4.1
	34.79	9.766	0.37	0.5488	125.55	33.87	4.3	4.7
	27.466	36.621	0.34	0.9676	46.14	168.21	1.3	5.4
	17.09	17.09	0.1	0.2389	48.46	44.25	2.7	3
	27.466	23.804	0.28	0.0235	70.07	75.2	2.9	3.5
	9.155	51.27	0.14	0.3434	23.38	207.7	3	4.8
	11.597	14.038	1.61	0.2643	40.53	65.12	3.5	5.5
	12.817	10.986	1.21	0.7599	103.88	32.29	9.6	3.5
	14.038	14.038	0.27	0.1686	31.43	72.2	1.9	7.6
	19.531	17.7	0.42	0.3981	40.83	153.69	2.4	11.3
	11.597	14.038	3.89	1.6757	68.85	60.55	5.9	5.5
	9.766	7.935	0.61	0.3507	28.87	60.06	2.9	10.7
	15.259	7.935	1.18	1.1752	105.1	37.9	7.4	5.1
	13.428	38.452	2.97	1.1455	24.96	108.95	1.6	3
	32.349	5.493	0.15	0.2016	92.35	22.28	3.2	2.6
	15.259	5.493	4.64	1.4415	41.99	21.73	3.2	1.4
	13.428	47.607	1.88	0.6816	52.86	251.89	4.7	6.3
	10.376	31.128	0.76	0.0467	46.88	125.06	5.7	4.7
	20.142	9.155	2.43	0.4825	31.49	27.28	1.2	2.8
	15.869	33.569	0.24	0.0768	23.8	88.44	1.1	2.9
	12.817	19.531	0.73	0.6435	84.72	50.17	5.5	3
	15.869	13.428	0.87	0.4514	63.17	27.89	4.6	2.3
	16.479	15.259	0.25	0.2144	47.67	36.99	3.2	2.7
	26.245	23.193	1.2	0.3169	42.6	132.2	1.1	6.2
	18.921	9.155	2.4	0.0881	100.16	28.87	6.2	3.7
	14.038	8.545	0.27	0.0317	31.19	31.43	2	3.9
	13.428	22.583	0.52	0.0688	22.09	95.7	1.3	5.1
	39.673	29.297	0.61	1.2802	130.19	56.03	3.7	1.4
	12.817	12.817	0.23	0.5149	46.94	60.85	4	5.5
	18.921	7.935	0.09	0.3963	54.38	21.24	3.2	3.1
	6.104	39.063	0.28	0.9103	22.77	148.93	4.4	4.2
	10.376	21.973	0.39	0.3463	20.57	84.11	1.1	4.5
	8.545	33.569	0.37	0.2138	22.09	243.1	2.6	7.3
	14.038	20.752	0.2	0.9272	33.87	43.82	2.6	2.2
	15.259	13.428	0.46	0.4694	66.96	36.38	5.5	2.9
	28.076	10.376	0.85	1.0544	68.97	26.61	2.8	2.9
	7.324	7.324	0.7	0.0394	22.77	41.44	3.3	6.2
	26.245	31.128	0.75	0.8156	68.12	196.17	2.8	7.6
	14.038	15.259	0.44	0.2599	67.08	43.52	6.1	3.6
	6.104	18.921	1.08	0.6662	21.18	62.44	5	3.9
	15.259	11.597	0.1	0.8259	63.48	34.67	4.3	3.2
	54.932	9.766	1.24	0.8557	198.18	42.97	4.2	4.7
	12.817	11.597	0.62	0.2629	23.56	59.45	1.6	4.7
	11.597	12.207	0.66	0.0968	30.15	38.7	2.1	4.4
	9.766	10.376	0.13	0.0927	41.2	62.44	5.4	6.4
	29.297	15.259	0.65	0.3606	53.89	68.66	1.2	5.7
	11.597	10.986	0.81	0.2157	32.84	24.05	3.1	2.4
	9.155	12.207	0.82	1.8793	37.84	86.73	5.5	9.7
	20.752	9.766	0.59	0.0234	64.64	26.37	3.6	3.1
	9.766	15.259	0.46	1.1439	40.41	64.09	4.9	4.7
	11.597	22.583	0.05	1.3716	28.69	58.35	2	2.9
	12.207	15.259	0.22	0.1414	26.49	57.5	2.5	4.8
	19.531	18.921	1.29	0.2437	52.61	50.66	3	2.9
	20.142	32.349	0.27	0.3142	30.03	117.98	1.1	4.6
	13.428	18.921	0.1	0.1795	66.22	43.03	5.4	2.7
	9.155	20.142	0.67	0.2783	23.13	109.62	2.9	6.5
	30.518	15.869	0.2	0.9641	52.31	24.41	1.5	1.1
	17.09	45.166	0.73	1.01	42.36	253.05	2.7	6.4
	23.193	10.986	0.24	0.6472	76.29	59.51	3.7	4.8
	9.155	25.635	0.32	0.9813	42.18	49.5	6.2	1.6
	18.921	24.414	1.68	0.6353	45.35	56.27	2.8	2.3
	17.7	11.597	0.7	0.5373	25.02	23.86	1	1.6
	48.218	10.376	0.08	0.3732	168.4	46.69	4.4	6.1
	23.193	9.766	0.22	0.7538	60.18	27.71	2.9	3
	10.986	15.869	0.67	1.1334	56.27	44.37	7.4	3.1
	9.155	12.817	0.77	1.555	39.67	37.17	4	4.1
	34.18	8.545	0.64	0.6943	128.54	20.32	4.2	3
	17.7	48.218	3.09	0.0326	33.14	212.59	1.5	5.4
	10.986	25.635	0.48	0.929	61.22	52.06	6.8	1.4
	13.428	11.597	0.3	0.8811	21.12	96.37	1.3	7.7
	13.428	12.207	1.48	0.2945	25.21	54.87	1.3	5.7
	31.128	20.142	1.84	0.5665	54.26	55.36	1.4	2.8
	19.531	17.7	0.5	0.6962	66.83	69.15	4.3	4.5
	26.245	12.207	2.94	0.1655	79.16	38.27	3.2	3.1
	16.479	10.376	0.23	0.9078	42.97	57.68	3.2	6.6
	14.038	9.155	0.09	0.9971	69.21	41.26	6.7	5.6
	32.959	9.155	0.03	0.8258	58.41	43.33	1.3	4.9
	13.428	16.479	0.41	0.3734	24.9	31.43	1.3	1.5
	10.376	13.428	0.43	2.1419	28.87	62.32	2.7	5.1
	7.935	37.231	0.06	0.1599	22.83	110.17	2.9	3
	9.155	10.986	0.11	0.1918	50.96	68.42	6.7	7.6
	14.038	17.7	0.95	0.3369	24.9	46.08	1.3	2.6
	10.986	21.362	1.67	0.0746	49.32	86.61	5.1	4.9
	8.545	9.766	0.27	0.1949	28.26	65.67	3.1	7.8
	34.79	9.766	0.43	0.3043	253.11	35.64	7.3	3.9
	18.921	18.921	0.26	0.4774	33.63	68.12	1.2	4.6
	6.714	10.376	0.25	0.3021	21.12	26.43	3.2	3.1
	10.376	20.142	1.9	0.5709	55.91	106.75	5	5.7
	23.804	14.038	0.24	0.3421	37.72	46.14	1	4.1
	17.09	20.752	0.05	0.1385	35.1	36.8	2.3	1.5
	30.518	11.597	0.08	0.3181	86.24	63.6	2.6	6.5
	11.597	15.259	0.27	1.2673	44.86	54.69	3.9	4.8
	28.076	21.973	0.02	0.5913	91.8	79.47	3.5	4
	24.414	12.207	0.62	0.2727	38.02	75.99	1.1	8.3
	18.921	34.18	0.75	0.0623	62.74	172.67	3.9	5.5
	56.763	15.869	0.33	1.8011	142.52	39.49	2.8	2.8
	24.414	10.986	0.75	1.708	39.37	32.35	1.3	2.8
	20.142	18.921	0.66	0.3937	41.5	56.76	1.8	3.2
	12.207	10.986	0.49	0.2216	21.67	47.67	1.2	3.2
	11.597	10.376	0.65	0.911	45.53	28.56	3.6	2.7
	7.935	10.376	0.25	0.3796	24.29	31.13	2.4	3.5
	8.545	26.855	0.42	0.457	20.81	134.4	3.3	6.3
	21.973	27.466	1.74	0.3898	51.15	241.39	2.3	8.6
	7.935	9.766	0.45	0.1722	31.62	36.38	4.7	4.7
	9.766	15.869	0.11	0.1545	52.92	67.2	6.7	3.9
	12.207	8.545	0.45	0.935	72.75	41.87	6.6	5
	7.324	37.842	0.45	0.804	22.03	86.3	3.5	2.6
	11.597	14.038	0.12	0.6678	95.46	34	10	2.9
	15.259	19.531	1.9	1.011	45.53	73.67	3.4	4.9
	12.207	15.259	1.74	0.6623	37.78	93.69	2.6	6
	10.986	20.142	0.12	0.1204	26.98	60.06	2.7	3.3
	15.869	47.607	0.08	0.2387	81.48	200.26	5.6	5.2
	47.607	18.921	0.46	0.7639	169.62	39.92	4.1	2.6
	14.648	11.597	1.37	0.1703	34.97	79.35	2.6	8.2
	33.569	9.155	0.56	0.6653	200.74	58.41	7.1	7.9
	10.986	17.09	0.21	1.9597	23.19	48.28	1.8	3
	10.986	12.207	0.19	2.6577	31.98	60.18	3.4	5
	10.376	17.7	0.48	1.273	36.62	50.23	3.7	3
	9.766	21.973	0.02	0.1681	25.45	97.47	2.8	5.7
	15.259	34.79	0.11	0.1259	33.81	123.23	2.3	4.2
	10.376	25.024	0.84	0.2219	22.16	80.69	2	4.4
	9.766	18.311	0.31	0.5469	45.17	76.84	5.9	4.9
	15.869	10.376	0.19	0.1871	31.37	63.96	1.6	6.2
	26.855	18.311	0.38	0.6186	78.12	51.33	3.4	3.5
	23.804	10.376	0.02	1.1324	37.41	24.54	1.1	2.9
	14.648	7.935	1.9	0.1829	20.08	41.87	1	6.8
	35.4	10.376	0.45	0.1747	146.18	42.3	5	4.2
	21.973	19.531	3.2	0.0908	46.14	77.39	1.3	3.7
	11.597	26.855	0.11	0.1495	51.27	68.12	4.4	2.4
	15.869	40.894	0.03	4.5506	27.22	216.98	1.3	6.9
	26.855	25.635	3.68	0.0581	74.58	64.82	3	2.9
	23.193	45.166	0.53	0.0425	91	181.15	5.3	4.6
	10.986	16.479	0.29	0.4296	25.76	55.54	2.9	4.1
	21.362	10.376	0.2	0.3571	57.5	58.84	2.9	7.7
	57.373	14.038	0.25	0.1898	216.31	81.36	4.4	7.2
	9.766	12.817	0.45	0.1503	31.01	80.99	3.7	7.5
	16.479	15.259	0.46	0.4738	27.65	22.28	1.3	1
	20.142	45.166	2.31	1.7194	35.03	234.56	1.3	6.3
	10.376	9.155	2.56	0.2976	61.71	42.91	5.1	6.5
	9.155	8.545	0.39	0.0645	23.44	42.42	2.5	5.5
	28.076	17.7	0.84	0.3368	245.91	28.14	9.4	1.3
	13.428	12.207	1.48	1.7718	24.41	51.82	1.4	5.6
	17.09	17.7	1.21	0.7629	64.76	50.29	5.1	3.1
	8.545	15.869	0.97	0.3117	31.07	54.87	3.7	3
	12.207	11.597	1.5	0.1048	65.73	30.46	3.8	2.6
	17.09	8.545	1.16	0.5576	24.23	42.97	1.1	2.2
	10.376	23.804	0.15	0.8736	28.56	37.84	3.1	1.1
	7.935	42.725	0.08	0.6811	28.2	191.65	5.3	5.7
	9.766	23.193	0.86	0.0441	44.43	42.79	4.9	1.4
	17.09	51.88	0.44	0.1221	41.75	275.21	2.4	6.1
	26.855	16.479	0.14	0.9589	139.53	92.9	5.7	7.6
	9.155	25.635	0.36	0.102	24.05	71.04	3.2	3.4
	29.907	21.973	0.28	1.8207	86.55	97.23	3.4	5.5
	24.414	10.986	0.23	0.0735	44.07	38.27	1.4	3.3
	7.935	10.986	0.35	0.1308	30.64	27.4	4.8	2.6
	10.986	18.921	0.72	0.3017	73.97	51.64	7.1	3.2
	10.376	25.635	0.22	0.0721	49.13	77.94	3.5	3.4
	10.986	33.569	0.37	1.7318	27.16	158.94	3.1	5.4
	9.155	14.038	0.16	0.302	29.85	23.38	4.2	1.4
	28.687	15.869	0.08	0.8528	64.45	111.88	2.2	7.7
	6.714	13.428	1.16	0.229	21.24	50.17	3.6	3.8
	17.09	8.545	0.75	0.9506	84.11	54.32	5.6	7.3
	11.597	20.142	0.15	0.7617	50.17	79.41	5	4.7
	10.376	7.935	0.16	0.1914	32.84	30.88	4.3	4.5
	10.986	26.855	1.7	1.0183	20.63	203.92	1.8	8.5
	14.038	11.597	0.05	0.7029	37.6	94.24	3	9.5
	20.142	9.155	1.65	0.3414	67.99	40.34	4	4.3
	15.259	11.597	0.67	0.9839	33.69	33.33	2.4	2.4
	28.076	9.766	0.54	0.0179	90.27	22.03	3.3	2.2
	9.766	10.986	0.17	0.4696	25.02	34.79	2.5	4.1
	10.376	13.428	0.6	0.2086	73.67	88.2	7.8	7.7
	18.311	25.635	0.15	0.0925	32.17	70.37	1.3	3.1
	28.076	9.766	1.19	0.1325	135.93	23.19	5.8	1.4
	10.986	17.09	0.58	0.169	36.19	41.2	4.4	2.6
	7.324	10.986	0.07	2.2044	32.59	27.28	4.2	3
	9.766	9.766	0.3	0.0685	41.2	23.62	4.5	2.3
	17.7	17.09	0.26	0.5032	61.71	39.12	3.8	2.7
	15.259	7.935	0.83	0.7982	88.32	21.61	6.5	2.8
	7.324	29.907	2.17	2.5328	32.23	86.73	3.2	3.5
	12.817	13.428	0.04	1.1735	21.85	39.73	1.4	3.7
	10.986	10.376	0.57	0.1123	24.41	45.35	2.7	4.5
	14.038	9.155	0.26	0.5974	38.76	26	3.2	2
	12.207	21.973	1.3	0.2524	60.18	107.36	5.7	6.3
	9.766	13.428	0.66	0.2985	29.42	78.74	3.8	4.6
	9.155	15.259	4.24	0.8169	50.84	45.65	6.4	3.5
	12.207	14.648	0.6	0.0187	74.58	20.63	5.6	1
	14.648	32.349	0.25	0.7897	86.55	143.13	6.7	5.1
	16.479	10.376	0.33	2.8664	24.78	27.59	1.2	3.2
	15.869	10.376	0.76	0.7223	45.17	65.12	2.9	7.9
	15.259	20.142	0.09	0.4363	40.65	59.02	3	3
	17.7	12.207	0.9	1.5323	42.91	76.66	2.2	8.8
	37.231	10.376	0.06	0.18	138.55	28.26	4.4	3
	12.817	11.597	0.21	0.3751	33.57	31.13	2.9	2.8
	9.766	12.817	0.04	1.3015	61.58	29.48	7.1	2.5
	8.545	8.545	0.36	0.692	30.33	61.1	3.7	8
	9.155	7.324	1.6	1.0838	21.24	35.64	3	6.6
	10.376	10.376	0.62	0.562	66.16	38.45	7.9	4.6
	14.648	29.297	1.81	0.6546	49.74	90.45	4	3.2
	34.18	23.804	1.43	0.827	84.29	96.31	2.6	4.9
	6.714	10.986	0.56	0.8832	25.21	46.63	4.5	5.5
	21.973	13.428	0.09	0.6864	92.29	40.34	5.1	2.6
	13.428	8.545	0.03	0.0375	26.67	61.58	1.4	7.9
	15.869	19.531	0.61	0.9976	34.91	107.97	1.6	7.4
	15.259	32.349	0.46	0.6947	88.5	79.9	7.8	2.8
	13.428	15.259	0.06	0.1871	30.33	90.39	2.3	7.3
	34.79	16.479	0.66	0.8289	254.58	124.27	6.7	8.6
	36.011	28.076	0.47	0.9471	147.16	67.5	4.7	2.6
	10.986	17.7	0.49	0.0298	36.25	43.82	3.2	2.3
	9.155	15.259	0.03	1.235	26.73	25.21	3.2	1.4
	11.597	15.259	0.59	1.2637	27.89	58.9	1.6	5
	7.324	11.597	3.3	1.8078	25.39	78.37	3.7	7.1
	9.155	7.935	0.57	0.797	36.19	20.57	2.5	2.1
	7.324	11.597	0.5	0.6094	23.5	67.02	2.8	5.9
	14.648	9.766	0.09	0.3378	47.61	39.98	3.1	5.1
	10.376	9.155	0.57	1.3555	52.31	60.55	5.7	7.4
	14.038	14.648	0.51	0.1854	21.79	34.24	1.2	2.6
	10.376	53.101	1.43	0.2463	69.4	234.01	5.4	5.4
	14.038	25.635	0.07	0.6144	57.56	237.61	5.1	9.7
	15.869	16.479	0.55	1.4511	66.65	54.38	5.3	4.5
	24.414	21.362	0.07	0.4148	92.22	57.07	4.5	3.1
	12.817	10.376	0.32	0.1949	28.93	41.02	2.6	4.2
	19.531	9.766	0.45	0.1788	94.18	32.29	7	3.4
	24.414	10.376	2.26	0.333	72.88	64.7	3.4	7.6
	8.545	11.597	1.86	0.1313	45.1	35.03	4.6	3.4
	9.766	9.766	0.14	0.1718	34.3	41.63	4.2	5.7
	30.518	15.259	0.93	0.7753	67.81	73.73	2.5	5.5
	7.324	9.766	1.68	0.379	50.29	22.52	7	3.1
	25.635	19.531	0.41	0.4277	55.66	42.48	2.5	2.5
	9.155	20.752	1.55	0.3553	22.28	107.85	2	6.6
	14.648	15.259	1.48	0.6508	40.89	41.2	3.5	2.8
	30.518	11.597	1.18	0.7402	93.75	34.3	3.5	3.3
	17.09	18.921	0.29	0.4177	47.18	99.06	3.4	6.9
	15.869	14.038	0.71	1.1971	86	54.81	5.5	3.6
	13.428	22.583	0.29	0.2751	42.3	72.57	4.2	3.4
	20.142	31.128	1.97	0.0968	50.84	88.68	2.6	3.6
	21.973	26.855	0.14	0.0628	37.29	109.44	1.2	5.2
	14.648	9.155	0.28	0.2048	38.82	31.74	2.9	4.4
	20.142	6.104	1.32	0.6619	97.35	24.9	6	3
	11.597	18.921	0.71	1.081	33.45	28.26	3.1	1.1
	8.545	7.935	0.85	0.6978	40.47	35.89	3.7	6.2
	15.869	53.711	3.19	0.5688	36.19	176.94	2.3	3.9
	11.597	14.038	0.35	0.5283	40.22	61.95	3.5	5.9
	13.428	24.414	0.37	0.4358	81.85	54.99	6.7	2.6
	15.259	15.869	1.18	1.3443	42.6	46.2	3.1	3.3
	9.766	7.935	0.24	0.133	50.54	27.65	6.6	4.3
	14.648	20.142	0.66	0.1475	34.48	94.6	2.9	5.4
	18.311	9.766	0.29	0.1238	25.09	47.97	1.1	6.2
	10.376	8.545	1.47	1.0501	67.81	21.3	8.1	2.8
	12.207	20.752	0.07	1.1899	35.22	39.49	2.8	1.3
	11.597	12.207	0.09	0.375	63.29	80.26	7.3	7.2
	9.155	9.766	0.78	0.3707	28.63	26.98	3.4	2.4
	9.155	12.817	5.25	0.2529	33.57	63.6	3.7	5.9
	24.414	28.076	0.28	0.3036	84.59	46.39	3.8	1.2
	29.907	18.921	0.65	0.1004	118.35	52.31	4.6	2.9
	6.714	12.207	2.07	0.4694	24.54	35.58	3.2	3
	14.648	10.376	0.02	0.9934	59.02	32.1	4.9	3
	16.479	17.09	1.2	0.8586	48.52	34.48	3.2	1.6
	7.935	8.545	0.07	0.1046	31.13	36.74	2.8	5.5
	9.766	24.414	0.13	0.467	27.77	104.61	2.7	5.3
	9.766	10.376	0.43	0.7492	55.48	27.47	6.6	3.3
	13.428	32.959	0.82	0.1451	46.33	253.97	4.2	9.5
	11.597	36.621	1.51	0.735	65.25	184.88	6.2	6.1
	49.438	14.038	0.74	0.4048	186.46	45.1	4.7	3.1
	28.076	10.986	0.08	0.5365	139.77	43.76	6	4.5
	10.376	14.038	0.44	0.1044	38.88	45.35	3.4	3.6
	12.207	7.935	0.34	0.8083	55.11	21.73	4.7	3.3
	7.935	6.714	0.57	1.3021	30.94	23.32	2.9	4.5
	9.766	9.766	0.05	0.6563	21.18	35.77	2.4	4.3
	11.597	20.142	0.41	1.8208	41.56	30.46	4	1.1
	21.362	11.597	3.06	0.9688	48.71	33.81	2.6	3.5
	8.545	10.376	0.42	0.4787	39.12	54.14	3.5	5.9
	21.973	21.973	0.11	0.4892	140.2	58.9	7.2	3.1
	9.155	18.921	0.59	0.1492	54.08	57.92	6	3.4
	12.207	7.935	0.17	0.9979	61.65	40.47	5.8	3.8
	18.921	17.7	0.46	1.0068	29.85	32.71	1.1	1.5
	8.545	30.518	0.76	0.6687	45.29	86.91	7.9	3.1
	16.479	20.752	0.15	0.1219	29.66	87.77	1.5	5.8
	10.376	24.414	0.28	0.3452	22.83	54.93	2.3	2.6
	12.207	29.297	0.4	0.4492	28.87	81.91	2.5	3.1
	14.648	9.155	1.73	0.2076	62.62	36.01	4.8	4.1
	21.362	46.997	0.2	0.9614	99.85	247.56	5.9	6.1
	10.986	21.973	0.96	0.2221	42.54	71.96	4.4	4.4
	11.597	7.935	0.64	1.3908	59.75	48.46	4.6	6.8
	25.635	11.597	1.35	0.4296	62.38	30.82	2.5	2.9
	14.038	16.479	0.6	1.1782	34.55	57.92	3	4.3
	39.673	17.7	0.45	1.1746	166.26	40.71	5	2.5
	31.128	17.7	0.15	0.6408	102.48	67.99	4.2	4.7
	7.935	51.88	0.05	0.5145	35.28	199.52	5.3	4.7
	9.766	12.817	1.19	0.1743	34.24	82.21	4.8	5.7
	8.545	12.817	1.43	0.1377	24.84	59.39	2.4	5.4
	11.597	9.766	0.77	1.3612	57.01	33.94	4.4	4.4
	8.545	39.673	0.53	0.5598	49.26	134.22	6.9	4.3
	35.4	10.376	2.37	1.0695	140.14	47.42	4.8	5.5
	9.155	47.607	0.27	0.9952	47.49	205.08	7.2	5.2
	14.648	39.673	0.94	0.1773	28.2	172.12	1.9	5.5
	8.545	9.155	0.19	0.0702	44.31	39.73	6.6	4.8
	14.648	19.531	1.6	0.3238	63.6	49.74	4.6	2.6
	8.545	11.597	1.01	1.9302	24.05	23.32	2	1.8
	32.959	11.597	2.97	0.6913	191.89	29.48	6.8	3.1
	23.193	8.545	1.22	4.2225	78.61	28.63	4.3	4
	10.376	38.452	0.18	1.0163	36.62	189.88	4.2	6.2
	23.193	9.155	0.45	2.0962	63.29	55.48	2.9	6.9
	14.038	14.038	1.43	0.3179	46.14	44.13	3.5	4
	7.935	15.869	0.75	0.5914	34.3	27.4	5.5	1.4
	10.376	10.376	1.15	0.0421	52.12	34.48	4.4	3.5
	19.531	10.986	0.18	0.7035	46.45	32.23	2.5	2.6
	12.817	11.597	0.2	0.102	73.36	57.98	6	5.5
	7.324	12.207	0.58	1.1853	33.51	32.84	5.3	2.8
	22.583	16.479	0.19	0.584	47.61	58.96	2.2	4.7
	16.479	11.597	0.6878	0.0467	50.84	37.41	3.3	3.5
	9.766	45.166	0.0394	0.3086	36.62	116.03	3.7	2.8
	16.479	12.817	0.7212	0.169	57.98	55.24	4.3	4.7
	14.648	13.428	0.2023	0.5277	29.91	35.22	2.3	3
	23.193	31.738	0.5506	0.2825	43.03	57.01	1.4	1.4
	9.155	15.869	0.0799	1.9737	33.14	28.02	4	1.4
	28.687	12.207	0.1811	0.6697	40.22	51.88	0.9	4
	10.986	14.648	0.2053	1.1221	40.34	24.78	4.8	1.3
	17.09	42.114	0.8278	0.1804	39.18	189.45	2.7	5.2
	19.531	12.207	0.387	1.5345	47.36	84.96	2.3	8.1
	16.479	11.597	0.7479	0.1205	27.59	60.91	1.3	6.6
	8.545	8.545	0.3337	0.3429	34.79	22.28	3.6	3
	15.869	7.935	0.1499	0.1223	29.97	28.87	1.5	3.2
	14.038	10.986	0.0274	0.1419	46.69	57.13	3.6	6.2
	21.362	10.376	0.459	0.2872	53.28	81.48	2.9	9.9
	8.545	13.428	0.1764	0.3105	35.28	62.44	4.4	5.5
	14.038	12.817	1.0244	0.1113	49.32	55.3	3.9	4.5
	17.09	26.855	0.2562	1.6309	34.24	80.38	2.3	2.9
	12.817	18.921	0.1358	0.5862	35.28	75.68	3	4.8
	32.959	14.038	0.4692	0.9622	80.2	33.26	2.7	2.6
	27.466	10.376	0.0474	0.0898	81.36	25.21	2.7	3
	6.714	17.09	0.0954	1.1755	26.55	91.06	5.3	5.1
	8.545	14.038	0.2301	0.1716	29.42	28.14	3.8	2
	9.766	11.597	0.1007	0.651	58.72	34.73	7	3.3
	23.193	8.545	0.1787	0.3503	73.49	57.13	3.5	6.4
	42.114	9.155	0.6294	1.2784	75.2	66.77	1.3	8.4
	13.428	12.207	1.402	0.2572	62.74	28.93	5.7	2.5
	10.986	48.828	0.0784	0.1306	30.58	207.4	2.9	5
	18.921	29.297	0.1785	0.3193	41.08	90.21	2.5	3.4
	7.324	11.597	0.6104	1.6139	24.54	53.89	4.1	4.7
	18.921	13.428	0.0859	1.5882	66.65	59.88	4.4	5.5
	9.155	12.817	0.0188	0.1478	31.92	90.94	4.9	8.8
	14.038	12.207	0.2388	0.0699	31.8	50.72	2.7	5.2
	9.155	6.104	0.286	1.4262	23.56	31.98	2.6	2.2
	13.428	23.804	0.0186	0.5719	69.4	61.77	5.3	3
	9.155	13.428	0.8511	0.4745	26.37	64.33	2.9	4.9
	11.597	42.114	0.3158	0.6707	47.3	172.67	5.9	5
	10.986	7.935	0.0293	0.3711	24.6	54.2	2.4	6.3
	10.376	18.921	0.0504	2.567	22.64	111.02	2.1	6.2
	12.817	28.076	0.7919	1.0221	23.86	73	1.6	2.8
	20.752	14.648	0.0728	0.8573	27.28	46.39	0.9	3
	29.907	13.428	0.0324	1.5969	110.05	87.77	3.6	6.3
	34.18	13.428	0.3318	0.8929	127.87	37.78	2.7	3.2
	14.648	31.738	0.0116	0.933	38.33	90.15	2.9	3.3
	9.155	40.283	0.5241	0.0388	23.56	225.89	3.3	6.5
	14.038	14.038	0.3394	0.3887	96.5	71.53	7.2	7.2
	11.597	14.038	0.2186	0.439	86.12	33.75	7.4	2.8
	20.752	9.766	0.254	0.3976	35.16	27.04	1.2	2.8
	10.986	13.428	0.2153	1.5027	40.53	23.13	3.5	1.4
	18.311	14.038	0.1165	0.4222	57.07	61.28	3.3	5.2
	14.648	12.817	0.6645	0.2555	34.24	48.46	2.2	4.1
	31.128	8.545	0.0477	0.0378	84.53	40.1	2.7	5.7
	9.766	9.766	0.2928	0.8861	28.2	24.41	3.3	2.9
	14.648	20.142	0.1931	1.0644	67.81	154.72	6.1	7
	12.817	19.531	1.2465	0.3919	22.16	94.06	1.3	7.1
	17.09	15.259	0.1311	0.5361	41.99	42.05	2.8	2.8
	31.128	15.259	0.0819	0.0266	152.53	36.8	5.7	2.4
	14.648	14.648	0.6744	0.5086	31.86	89.54	2.5	7.9
	10.376	21.973	0.1642	0.7512	40.53	51.39	4.8	2.5
	8.545	12.817	0.9639	0.1916	20.94	44.19	2.5	3.7
	17.09	12.207	0.0558	0.3587	50.54	71.59	2.9	6.9
	10.986	20.752	0.1748	1.04	25.63	68.48	2.4	3.8
	20.142	9.155	0.0711	0.1308	132.39	57.31	8.3	7.8
	9.766	26.855	0.068	0.3788	72.45	130.55	8.7	5.9
	8.545	14.648	0.2263	1.0465	20.57	37.84	3.3	2.8
	11.597	10.986	0.2412	0.3909	60.97	33.33	6.1	3.4
	12.207	21.973	0.2945	0.7146	32.84	37.54	3.3	1.4
	11.597	9.766	0.7907	0.3001	75.07	49.99	6.1	5.7
	13.428	21.973	0.9134	0.1853	35.83	80.63	2.8	5
	12.207	14.648	0.5304	0.3442	89.97	94.91	8.7	7.3
	12.817	9.766	0.1299	0.0673	30.88	60.3	2.6	6.6
	28.687	7.935	0.6637	1.2816	93.32	41.5	3.7	6
	32.959	21.362	1.0663	0.4902	53.47	64.64	1.3	3.5
	9.766	38.452	0.2372	0.3888	21.91	129.7	2.2	3.7
	10.376	24.414	0.1085	0.3103	28.5	62.74	3.3	2.6
	11.597	17.09	0.1953	1.4374	22.52	95.15	1.7	7.6
	15.259	10.376	1.0024	0.0221	38.27	48.83	2.4	5.4
	8.545	12.207	1.1985	0.1209	39.98	30.76	5.8	2.7
	13.428	14.038	0.171	0.2242	29.54	44.19	1.5	3.5
	12.817	6.714	0.4624	1.1543	57.62	27.89	4.8	4.5
	18.921	18.311	0.4966	1.6135	83.13	50.6	5.6	2.9
	14.038	16.479	0.6087	0.0507	30.58	69.46	1.5	5
	8.545	10.376	0.1188	0.4395	27.65	48.89	3.3	6.8
	14.038	17.7	0.5728	0.5196	54.26	54.75	4.5	3.8
	6.104	37.231	0.1913	2.0884	22.77	283.57	4.7	8.9
	13.428	10.986	0.3217	0.3832	84.05	73.97	8.5	7.6
	10.376	12.207	0.0958	1.2952	38.21	52.98	4.1	5.7
	12.207	18.921	0.5208	1.1742	102.54	59.45	9.4	3.4
	10.376	13.428	0.1116	0.9418	23.32	89.05	2.5	8.3
	10.986	14.038	0.0957	0.4532	75.07	33.45	8.3	2.6
	19.531	50.049	0.6014	0.6108	49.44	188.05	2.5	4.3
	10.376	23.804	0.4338	0.4202	60.85	66.1	4.3	3.3
	14.038	7.935	1.307	0.6538	23.38	30.82	1.1	5.6
	10.986	5.493	0.2164	0.4291	38.82	28.56	3.6	7.2
	13.428	11.597	1.0313	0.6073	108.34	53.53	9.7	5.4
	24.414	10.376	0.7667	0.2086	53.34	60.91	2.5	6.2
	12.817	14.648	0.1443	0.0571	33.69	37.6	2.6	2.7
	17.7	31.128	1.1087	0.1018	25.63	91.61	1.1	3.5
	15.869	17.09	0.1797	1.2218	47.85	89.78	3.3	6
	11.597	12.817	0.6414	0.4947	42.91	38.57	4.3	3.4
	8.545	15.259	0.2799	0.1108	23.56	40.77	3.4	3.2
	25.024	8.545	0.0453	0.4519	216	33.87	9.5	4.8
	10.376	14.038	0.4195	0.0923	27.34	95.34	2.7	8
	39.063	34.18	0.2227	0.0951	86.18	297.91	2.4	8.5
	17.09	17.7	0.7169	0.0522	72.88	82.82	5.1	5.2
	18.311	6.714	0.3833	0.5517	47.24	28.69	2.8	2.7
	30.518	10.986	0.1766	0.2979	50.6	21.91	1.2	1.5
	10.986	13.428	0.4422	0.2132	51.88	25.45	5.5	1.6
	12.207	25.635	0.0909	0.0718	24.9	42.91	1.3	1.3
	9.766	33.569	0.0787	1.5605	54.69	138.73	8.1	4.8
	10.376	18.311	0.0879	0.1687	45.23	96.31	5.6	6.6
	12.817	11.597	0.0978	0.974	32.78	37.72	2.8	4
	23.193	29.907	0.1805	0.4452	110.47	67.32	5.3	2.4
	10.986	65.308	0.4091	0.6893	34.24	234.44	3.3	4.3
	21.362	27.466	0.0975	0.3381	31.62	194.46	1.1	8.5
	9.155	10.986	0.0271	0.4993	33.75	37.23	4.8	3.2
	30.518	14.038	0.7526	0.247	68.48	89.17	2.6	7.5
	18.921	13.428	1.206	0.7431	27.95	22.58	1.1	1.3
	14.038	19.531	0.5375	0.02	112.73	59.2	8.4	3.5
	6.104	14.038	0.1558	0.76	27.59	22.58	5.9	1.4
	12.207	15.869	0.0598	0.8055	44.01	89.84	4.4	5.2
	20.142	12.207	0.2498	0.3963	62.07	41.69	4.5	3.9
	16.479	12.207	0.2237	0.4103	76.97	48.16	6.4	4.4
	9.155	10.376	0.3153	1.0788	26.55	24.35	2.9	3
	7.935	19.531	0.1404	1.7348	31.13	39.12	4.3	2
	12.817	9.155	0.4938	0.3343	20.02	20.02	1.2	2.7
	9.155	32.349	0.3955	0.1661	66.71	143.43	9	5.3
	10.376	7.324	0.0296	0.4917	28.69	38.7	2.7	5.6
	14.648	12.817	0.0483	1.2537	28.81	57.74	1.4	6.2
	12.207	7.935	0.317	0.9509	46.81	31.8	4.6	3.1
	12.817	10.986	0.5227	0.1453	112	32.17	7.9	2.9
	10.376	10.376	0.2423	1.8458	39.73	35.89	4.5	3.5
	26.855	32.349	0.3399	0.7224	51.57	150.88	1.5	5.6
	10.376	9.155	0.1774	0.6857	21.06	40.71	1.4	5.3
	12.207	19.531	0.1188	0.0724	25.39	66.22	1.9	3.9
	7.935	11.597	0.2713	0.2928	38.82	29.54	6.6	2.5
	6.714	9.155	0.1925	0.105	38.09	44.25	5.8	5.9
	6.714	10.986	0.1528	1.9169	21.73	42.3	2.9	4.4
	14.038	11.597	0.3022	0.6116	49.68	29.05	3.7	2.8
	24.414	28.687	0.4528	0.5091	38.57	130.62	1.1	4.9
	21.973	15.259	0.1908	0.4906	57.86	32.47	3	2.1
	50.049	26.855	0.1923	5.1593	87.65	236.63	1.3	9.7
	20.142	10.986	0.0458	1.4645	51.21	28.69	2.7	2.8
	17.7	9.766	1.0546	0.9635	36.07	20.87	2.3	1.6
	8.545	13.428	0.0777	0.1268	35.77	23.93	5	1.4
	7.935	8.545	0.5199	0.0344	61.22	25.82	8.2	3.1
	7.935	10.986	0.4222	0.0697	23.25	97.78	3.4	10.8
	5.493	8.545	0.435	0.0432	25.57	22.46	4.5	3
	13.428	14.648	0.495	1.3684	41.2	56.27	3.3	4
	11.597	19.531	0.0436	0.0575	55.66	31.92	5.4	1.3
	11.597	21.362	0.374	0.3707	35.83	76.6	3.3	4.7
	16.479	10.986	0.2192	1.1139	26.25	23.32	1.4	1.4
	42.114	10.986	0.1513	0.8127	67.75	47.49	1.2	5.5
	6.104	12.207	0.3281	1.6408	22.34	29.72	4.5	3.1
	7.324	14.648	1.0734	3.8691	22.46	36.5	3.3	2.4
	10.376	14.648	0.4926	0.0332	38.76	61.22	3.4	5.4
	9.155	13.428	0.0472	0.2847	29.54	66.77	2.6	4.8
	26.855	23.193	0.3251	2.7975	60.36	81.67	2.4	4.3
	8.545	15.259	0.8527	0.3751	41.93	101.99	3.6	7.7
	9.766	6.714	0.8648	0.0587	31.07	20.63	3.7	3.2
	17.7	8.545	0.1171	0.3143	29.42	34.12	1.1	5.8
	21.362	17.09	0.6138	1.1291	32.23	53.83	1.1	3.4
	18.311	12.207	0.197	0.4012	61.04	51.15	3.2	5.5
	12.207	40.894	0.0524	0.5457	32.29	130.86	2.8	3.8
	7.324	14.038	1.6282	0.0191	29.72	34.24	4.2	2.9
	15.869	53.101	0.0829	0.268	124.02	377.2	8.8	9
	28.687	11.597	0.0168	0.5068	46.88	22.16	1.2	1.6
	15.259	12.817	0.9524	0.4324	22.89	32.35	1	2.9
	11.597	9.155	0.3882	0.0653	27.83	40.53	2.4	3.3
	6.714	10.986	0.2009	0.0131	26.25	31.49	4.9	2.4
	10.376	9.766	0.2776	0.3711	76.84	52	9.3	5.8
	12.207	15.869	0.141	0.0381	34.12	48.16	3.5	3.3
	7.935	15.259	0.1527	0.4964	26.79	39	3.2	3.1
	12.817	10.986	0.5033	1.1526	107.12	31.62	9.1	3
	6.714	13.428	0.0951	0.3488	36.13	48.34	6.2	3.7
	9.155	7.935	0.3211	0.0884	20.39	38.33	2.5	4.6
	14.038	8.545	0.3834	0.2736	40.59	47.36	3.3	7.1
	8.545	8.545	0.4661	0.567	41.32	38.15	6.1	5.5
	35.4	18.921	0.1215	3.1544	79.53	30.94	2.5	1.1
	12.817	19.531	0.3212	0.0957	52.55	88.87	4.5	5.2
	10.986	7.324	0.2151	0.5298	76.17	39.06	8.6	5.5
	16.479	12.207	0.2573	0.9128	21.3	77.7	1	6.7
	15.869	7.935	0.3904	1.0042	44.74	35.4	2.8	4.9
	9.766	12.817	0.106	0.8558	35.22	94.36	4.7	8.8
	9.766	54.932	0.4906	0.1037	25.33	207.15	2.3	4.4
	11.597	7.935	0.0649	0.9286	47.55	23.5	3.8	3.5
	29.907	15.869	0.0342	0.6918	46.69	44.8	1	2.8
	24.414	8.545	0.3633	0.8028	63.29	38.33	2.9	5.2
	62.866	18.921	0.307	0.3483	247.5	70.25	4.9	4.1
	16.479	18.311	0.2819	0.1481	40.22	89.54	2.7	5.9
	13.428	9.766	0.3712	1.0757	22.71	64.03	1.3	7.4
	12.207	18.921	0.1578	1.2164	111.88	39.79	10.6	2.3
	7.935	12.817	0.1082	0.3751	20.69	43.46	2.7	4.2
	7.324	14.648	0.2738	0.1528	36.44	112.98	5	10.7
	14.648	54.932	0.2111	0.1584	31.86	233.15	2.6	5
	18.311	9.766	0.5964	0.125	31.8	37.72	1.5	2.5
	10.986	17.7	0.1466	0.7898	24.66	35.16	2.5	1.6
	14.038	8.545	0.2888	0.6581	106.75	30.76	7.8	3.1
	9.155	9.155	0.1741	0.5818	21.61	22.34	2.7	2.2
	34.18	17.7	0.0907	1.0085	69.21	118.47	2.2	8.4
	13.428	14.648	0.1024	0.654	22.16	26.25	1.4	1.6
	7.324	10.376	0.1639	0.4288	38.94	60	5.9	5.4
	25.024	22.583	0.3613	0.096	34.91	83.68	1	4.5
	12.207	18.311	1.6562	0.4416	91.31	50.96	7.2	3.1
	12.817	8.545	0.1891	0.9881	42.3	23.07	4.4	3.1
	20.752	41.504	0.2898	1.4401	53.65	208.44	3.2	6
	18.921	10.376	0.6659	0.1395	26.98	47.91	0.9	4.7
	9.155	9.766	0.1524	1.7333	46.69	21.06	5	1.9
	17.09	13.428	0.1265	0.2491	60.55	40.28	3.8	3.1
	8.545	26.245	0.2562	0.735	28.08	42.97	4.7	1.1
	8.545	15.869	0.3288	1.2536	52.67	39.12	7.8	2.2
	10.986	9.155	0.2511	0.1551	88.07	29.3	7.7	3.8
	10.986	8.545	0.0168	0.2619	42.24	60	4.8	6.1
	14.648	10.986	0.6572	0.1677	28.63	24.54	1.3	2.7
	17.7	10.376	0.0295	0.2644	41.02	67.32	2.7	8.3
	10.986	13.428	0.472	0.3537	26.49	29.05	2.5	2
	12.817	20.752	0.0417	0.9504	78.49	33.57	8.1	1.3
	15.259	17.09	0.3313	2.2047	94.6	39.79	7.6	2.9
	14.038	21.973	0.144	0.7223	101.68	86.98	9.1	4.9
	40.894	22.583	0.6564	0.5888	64.82	155.33	1.2	8.2
	14.038	49.438	0.0516	1.4584	36.13	208.37	2.7	5.1
	8.545	18.921	0.491	0.1286	21.3	80.51	2.9	5.3
	9.155	11.597	0.3706	0.5964	55.42	57.92	7.4	5.5
	6.104	23.804	0.8588	0.2257	22.83	53.22	4.8	2.6
	14.038	18.921	0.4081	0.3558	40.71	70.31	4.1	4.7
	10.376	13.428	0.6253	0.6571	22.58	52.19	2.1	4.8
	9.155	15.869	0.3816	0.4039	29.3	46.81	3.1	3.4
	17.7	13.428	0.3433	1.5347	45.23	40.1	2.5	3.6
	9.766	14.038	0.1055	1.9015	46.69	34.85	4.9	2.8
	40.283	8.545	0.1594	0.181	91.74	46.45	2.4	5.4
	6.714	16.479	0.1047	3.0558	33.02	57.31	5.5	4.3
	9.766	12.207	0.2192	1.1083	25.09	50.72	2.6	4.9
	7.935	24.414	0.9514	0.6355	39.73	57.98	4.9	2.1
	19.531	7.935	0.9759	0.1905	76.35	23.68	4.5	4.1
	7.324	45.776	0.3294	1.1746	52.92	186.83	8.2	4.8
	7.935	14.038	0.6785	0.4554	21.67	34.61	2.8	2.5
	15.259	25.635	0.4977	0.1948	57.62	224.73	4.5	10.1
	13.428	10.376	0.6855	1.3467	55.79	78.12	4.8	9
	34.18	11.597	0.3351	0.4368	56.34	37.17	1.2	3.7
	12.207	15.259	0.0377	0.7171	23.68	41.26	1.7	3.2
	8.545	18.921	0.1555	0.3871	26.92	73.12	3	4.5
	7.324	11.597	0.6013	0.3724	34.48	67.57	5.5	6.8
	7.324	26.245	0.5114	2.2884	52.92	73.67	7.9	2.9
	7.935	9.155	1.3337	2.0313	22.58	45.84	3.1	3.6
	32.959	20.752	0.27	0.4749	73.85	68.73	2.6	4
	18.921	28.076	1.09	0.7527	31.74	147.22	1.2	6.3
	17.7	6.104	0.5881	0.6581	34.3	21.3	1.4	4.1
	14.648	7.324	0.2557	0.9734	38.33	42.48	3	6.6
	19.531	12.207	0.5346	0.0438	29.91	25.45	1.1	1.8
	14.648	14.038	0.4257	0.2962	37.66	24.23	2.8	1.4
	32.349	7.935	0.1507	0.2209	47.3	33.69	1.1	4.6
	9.766	7.324	0.1533	0.7063	30.27	35.52	3.6	4.8
	14.648	11.597	0.5357	1.3888	60.91	32.17	4.8	3.2
	18.311	14.648	0.06	1.0478	67.93	50.84	5	4.2
	10.376	17.7	0.5172	0.1364	21.06	74.77	2.4	5
	24.414	6.104	0.5928	0.7732	40.34	21.67	1.1	4
	10.376	7.935	0.1667	1.1167	66.96	31.8	6.6	4.3
	11.597	31.738	1.0195	0.1614	51.03	52.19	5.3	1.3
	14.038	7.935	0.4326	0.0352	22.22	25.63	1	4.6
	15.869	20.752	0.2476	0.0714	100.22	37.78	8.2	1.3
	24.414	11.597	0.2586	0.6907	62.19	23.5	2.8	1.8
	16.479	14.038	0.2504	0.2881	91.55	36.87	6.5	3
	12.207	12.207	0.1589	0.0612	85.75	31.19	8.4	2.6
	11.597	14.648	0.3882	1.3382	31.92	61.89	2.6	4.8
	10.986	27.466	0.1245	1.0434	33.75	72.88	3.6	2.8
	9.766	19.531	0.5287	0.8096	35.4	44.98	4.1	2.8
	12.207	7.935	0.6935	0.4204	21.73	34.24	1.4	4.6
	8.545	13.428	0.3278	0.829	20.02	46.26	2.8	3
	12.817	17.09	0.452	1.3447	24.48	52.19	2	3.2
	6.104	10.376	0.9045	0.5021	21.85	30.64	2.5	2.9
	7.935	17.09	0.3848	2.4782	57.56	29.17	6.4	1.2
	9.766	10.986	0.3994	1.445	38.09	67.69	4.1	6.7
	13.428	26.245	0.4369	0.0852	116.03	208.92	9.6	10.4
	18.921	7.324	1.1335	0.0673	28.81	41.08	1.2	6.2
	13.428	16.479	0.2906	0.1086	35.77	51.76	2.5	3.4
	12.207	13.428	0.0962	0.1475	22.22	43.03	1.5	3.1
	11.597	14.038	0.0647	0.1733	20.02	138.37	1.3	11.8
	12.207	12.207	0.1584	0.2485	90.76	28.99	7.3	2.7
	40.283	12.207	0.1839	0.528	67.63	47.18	1.3	1.5
	15.259	11.597	0.4583	0.0586	32.41	111.39	1.8	9.8
	14.038	12.207	0.2606	0.0864	44.62	34	4	2.2
	14.038	21.362	0.0102	0.3765	52.86	35.77	4.8	1.3
	13.428	10.986	0.0985	0.4878	29.97	36.74	2.4	3.4
	10.376	8.545	0.5679	0.8199	21.97	47.06	2.6	6.1
	7.935	13.428	0.0186	0.1737	28.02	54.81	3.8	4.7
	12.207	7.324	1.0919	0.6886	27.71	30.52	1.7	5.4
	7.935	7.324	0.1234	0.1761	20.32	32.84	1.5	3
	29.907	9.766	0.1022	0.0618	51.33	20.69	1.5	2.1
	19.531	7.935	0.0944	0.2813	67.81	29.42	4.2	2.1
	10.376	11.597	0.2835	0.074	61.77	30.88	5.6	2.9
	6.714	12.817	0.4825	0.591	29.3	51.64	4.3	3.5
	10.376	7.935	0.5143	0.7232	25.88	26.18	2.4	1.7
	9.155	7.935	0.0824	0.2133	72.08	23.38	9.5	2.9
	11.597	19.531	0.3718	0.233	33.33	46.63	3.6	2.6
	24.414	8.545	0.2666	0.0485	140.2	26.55	6.7	3
	26.855	11.597	0.1702	0.0145	65.12	31.01	2.5	2.8
	17.09	12.207	0.5851	0.0213	76.35	24.72	4.9	1.8
	10.986	10.376	0.1168	0.2918	76.66	34.48	6.3	2.7
	18.311	14.038	0.2575	0.061	30.94	29.3	1.2	1.8
	7.324	11.597	0.5907	0.0504	33.45	96.31	4.1	8.1
	18.311	13.428	0.0988	1.3481	27.47	77.94	1.1	4
	9.155	9.766	0.5709	0.1267	34.3	24.23	4.4	3.2
	13.428	12.207	0.3709	0.0624	112.55	22.71	10.4	1.4
	15.259	10.376	0.2639	0.2151	33.75	43.46	2.6	3.2
	7.935	17.09	0.4741	0.5741	30.7	49.26	5.1	3
	8.545	6.714	0.2396	0.3105	23.5	25.57	2.7	4.4
	15.259	9.155	0.1126	0.8448	31.43	25.7	2.1	3
	10.986	7.935	0.9242	0.3422	51.7	27.95	3.8	3.3
	14.648	14.038	0.093	0.6465	36.44	35.95	2.2	2.8
	7.324	11.597	0.3603	1.0842	21.67	49.99	2.8	4.7
	16.479	12.817	0.3182	0.1752	56.21	39	3.2	3.2
	9.155	11.597	0.5734	0.0439	45.04	59.88	7.6	6.1
	10.376	14.038	0.2115	0.2877	73.06	39.55	7.2	3.3
	10.986	6.104	0.1097	0.1548	66.96	30.76	5.3	5.3
	14.648	9.766	0.0984	0.6576	29.66	20.02	2	1.3
	10.376	12.817	0.0384	0.5487	24.78	40.04	2.4	3.1
	11.597	15.869	0.3533	0.1639	41.38	145.81	4.4	8.8
	28.687	28.687	0.2798	0.4771	44.92	115.54	1.2	4.6
	28.687	8.545	0.1569	0.1872	52.37	24.48	1.4	2.8
	10.986	25.024	0.1675	0.0239	24.66	118.41	1.9	5.2
	12.817	15.259	0.0296	0.4549	89.66	147.77	6.8	11.1
	9.155	9.155	0.9367	0.1437	23.44	50.96	2.4	6.1
	7.324	7.324	0.0287	0.4849	23.5	25.94	3.1	3.1
	10.986	19.531	0.5658	0.9861	30.7	40.71	2.3	2.2
	9.155	10.986	0.4557	0.415	61.83	26.25	6.8	2.3
	9.766	5.493	0.0727	0.114	30.33	24.96	3.1	2.4
	9.766	13.428	0.689	0.5087	52.31	117.25	5.6	9.8
	10.376	9.155	0.0465	0.0318	26.37	41.75	3.1	5
	15.869	9.766	0.3043	0.0586	41.87	22.03	3	2.5
	9.766	14.038	0.2142	0.045	35.1	32.84	4.6	2.7
	18.921	6.714	0.3097	0.3021	46.81	20.75	2.7	3.6
	7.935	7.324	0.1073	0.0696	21.97	22.46	3.1	3.4
	12.207	7.935	0.1008	0.1052	29.54	51.7	2.4	6.1
	12.207	6.714	0.0262	0.1071	45.35	39.73	3.6	5.8
	25.024	11.597	0.8317	0.2298	68.79	48.4	3.2	4.9
	10.986	11.597	0.8613	1.0653	53.47	30.15	5.1	2.8
	12.817	20.752	0.134	0.4714	42.11	35.95	3.2	1.2
	14.648	12.817	0.6564	0.5033	44.8	53.34	3.3	5.2
	8.545	14.038	0.0852	0.6178	21.42	140.2	1.8	10.7
	14.038	11.597	0.3249	0.0458	34.12	26.67	1.7	2.3
	15.869	7.324	0.2243	0.0745	63.6	31.49	5	5
	10.376	7.324	0.1874	0.487	29.91	62.44	2.9	11.8
	18.921	18.311	0.2357	0.0678	92.47	52.12	6.3	2.6
	12.207	5.493	0.3064	0.0522	104.8	27.47	8.5	5.4
	7.935	9.155	0.2923	0.1635	32.35	21.18	5.2	2.6
	10.376	7.324	0.085	0.4692	91.61	33.2	9.5	4.1
	10.986	12.207	0.3882	0.0493	92.47	115.48	9.4	10
	9.155	8.545	1.2455	0.0591	27.28	75.01	2.5	10.3
	7.935	10.986	0.4254	0.1281	20.81	52.86	2.7	5
	7.935	11.597	0.27	0.1315	47.49	61.04	5.7	6.2
	7.935	8.545	0.1763	1.1167	20.39	29.42	2.9	4.3
	10.986	14.648	0.2526	0.0938	32.29	47.49	3.2	3.1
	16.479	10.376	0.1442	1.0355	23.62	48.16	1.1	5.1
	9.766	12.207	0.0788	0.0717	28.32	62.19	2	6.5
	26.855	13.428	0.6127	0.0536	114.5	32.78	4.8	1.8
	7.324	10.986	0.0522	0.1446	31.13	23.99	5.2	2.3
	14.648	10.986	0.4134	0.189	49.8	29.91	4.1	3.3
	10.376	16.479	0.5547	0.8034	27.04	42.48	2.6	3
	15.869	8.545	0.1845	0.0609	38.33	29.11	3	4.7
	7.324	18.311	0.1988	0.4458	30.58	68.54	3.4	3.9
	6.714	15.869	0.0315	0.1136	22.22	135.07	3.8	8.1
	15.259	7.324	0.4347	0.0238	57.8	25.7	4.4	3.4
	11.597	10.376	0.0457	0.329	26.92	30.27	2.5	2.5
	10.986	7.935	0.8252	0.4923	84.96	33.94	8.1	5.9
	7.324	9.155	0.2326	0.3468	24.48	23.44	4.8	3.1
	14.648	26.245	0.1659	0.023	22.89	127.01	1.1	5.6
	23.804	15.869	0.272	0.0476	41.08	26.06	1.3	1.5
	21.362	16.479	0.1661	0.2484	45.04	50.23	1.9	3.5
	9.766	12.207	0.3158	0.1216	37.84	45.1	4	4
	31.128	9.155	0.1139	0.6843	48.71	23.01	1.1	2.8
	14.038	18.921	1.0329	0.6248	41.14	69.82	3.3	4.2
	10.376	10.986	0.3864	0.0552	20.51	57.25	1.7	6.6
	28.687	6.104	0.1489	0.4123	107.85	23.8	4.7	4.5
	12.817	6.104	0.0369	0.2512	109.44	38.33	9.9	5.7
	22.583	13.428	0.1366	0.0336	46.33	55.3	2.2	5.3
	11.597	23.193	0.6715	0.2117	27.59	186.89	2.1	8.2
	8.545	11.597	0.5777	0.1947	25.7	59.51	3.7	6
	17.09	18.921	0.3168	0.51	29.79	34.91	1.3	1.5
	21.362	13.428	0.2848	0.242	43.95	52.98	1.5	4.5
	8.545	10.986	0.1342	0.3482	23.68	26.06	3	2.4
	12.817	9.155	0.9479	0.0711	23.07	54.44	1.7	4.9
	10.986	6.104	0.0865	0.1	55.24	22.28	5.4	3.7
	15.869	10.376	0.0501	1.7444	33.39	131.23	2.6	11.6
	20.142	9.155	0.5069	0.6366	209.96	34.67	10.7	4.6
	18.311	13.428	0.7627	0.0846	42.66	37.9	2.6	2.7
	21.362	12.817	0.0942	0.0252	59.08	38.64	3.1	3.1
	14.038	11.597	0.5586	0.0187	25.21	29.79	1.3	2.9
	14.038	7.324	0.1596	0.1636	29.36	23.07	1.6	3.1
	9.766	9.155	0.3091	0.9488	59.27	22.58	7.1	1.6
	14.648	20.752	0.1567	0.7008	31.92	33.57	2.4	1.3
	9.766	12.817	0.834	0.0383	52.37	35.46	8.4	3
	11.597	14.038	0.5609	0.7737	83.44	57.43	7.9	4.3
	14.038	9.155	0.034	0.0704	122.25	41.44	10.5	6.2
	10.376	9.155	0.3666	0.2524	29.6	20.14	3.3	2.3
	30.518	35.4	0.8589	0.3117	225.59	184.57	11.1	6.1
	7.935	21.362	0.5882	0.0444	57.98	139.47	7.2	6.8
	12.207	14.038	0.7742	0.2783	83.74	113.65	5.2	9.7
	10.376	13.428	0.1136	0.0652	24.23	22.95	2.4	1.2
	25.024	8.545	0.7197	0.6706	39.67	28.14	1.2	3.4
	18.311	8.545	0.547	0.0884	47.85	29.6	2.9	3.8
	7.935	8.545	0.1387	0.4097	43.82	31.49	5.4	4.8
	19.531	12.817	0.4923	0.5529	63.72	50.05	3.5	4.6
	6.104	9.766	0.1715	0.1376	43.58	63.42	6.4	7.9
	7.324	8.545	0.4984	0.7121	27.47	29.11	3.3	1.7
	9.155	9.766	0.1676	0.1249	33.14	36.32	4.1	4.5
	9.155	15.259	0.1302	0.2601	22.58	34.61	3.4	2.6
	10.376	9.766	0.6111	0.3371	54.99	21.12	6.2	2.7
	18.921	6.714	0.2587	0.338	177.43	22.16	8.8	4.4
	18.311	6.104	0.5805	0.4514	47	20.63	2.9	4.2
	7.935	12.207	0.3614	0.6356	42.36	34.06	5.6	2.9
	12.817	17.09	0.1241	0.7881	38.09	191.59	3	13.1
	16.479	11.597	0.8406	0.5562	151.18	85.88	10.5	7.9
	9.766	10.986	0.067	0.4566	22.03	28.93	2.6	2.7
	8.545	14.038	0.063	0.4723	57.92	55.54	8	5.1
	42.725	9.766	0.6718	0.0591	74.58	58.72	1.5	6.7
	13.428	10.986	0.6163	0.1817	69.58	31.62	6.4	3.1
	19.531	9.155	0.7003	0.6843	29.97	24.41	1.1	3
	12.817	14.038	1.6919	0.2377	33.81	25.76	2.3	1.7
	12.817	21.362	0.0888	0.1873	50.54	185.67	4	9
	14.038	11.597	0.1459	0.644	23.19	28.93	1.3	3.1
	9.766	5.493	0.1867	0.1271	53.22	22.58	6	5.3
	19.531	15.259	0.4373	0.1446	161.93	162.54	8.2	14.1
	10.376	10.986	0.1407	0.4109	24.23	56.7	2.7	5.8
	10.986	11.597	0.1386	0.0542	40.04	21.61	4.3	0.9
	11.597	13.428	0.9239	0.3425	21	35.89	1.6	2.8
	12.207	15.869	0.763	0.1453	52.49	98.39	5.5	9.5
	32.349	12.817	0.2754	0.2221	53.41	62.44	1.2	5.2
	9.766	10.376	0.2354	0.1694	37.05	29.36	4.4	2.7
	12.817	18.921	0.0554	0.6089	21.36	176.51	1.3	10.2
	39.063	9.766	0.2328	0.0825	83.56	75.81	2.4	8
	14.648	7.935	0.35	0.4569	41.75	35.16	2.8	5.4
	18.921	7.935	1.0452	0.0839	51.33	21.85	3.1	2.9
	14.648	9.155	0.1777	0.4859	49.19	20.51	3.1	1.3
	10.986	10.376	0.0378	1.2226	21.42	71.72	1.4	8.1
	17.7	7.935	0.1943	0.0452	50.11	56.95	3	7.2
	15.259	18.921	0.1772	0.1167	70.62	84.47	5.9	4.7
	20.142	11.597	0.2334	0.1008	31.49	28.38	1.1	3
	42.725	23.193	0.1159	1.3908	77.64	37.29	1.5	1.2
	9.766	9.766	0.2242	0.2116	77.94	20.69	9.2	2.3
	9.766	8.545	0.3772	0.06	61.4	24.84	6.3	3.8
	7.935	9.766	0.0823	0.335	51.64	36.74	4.2	5.2
	18.311	7.324	0.0663	0.087	30.46	21.67	1.2	3.2
	8.545	13.428	0.5704	0.3059	70.74	182.5	7	16.2
	18.921	6.714	1.2293	0.5317	86.3	25.63	5.7	3.5
	14.038	16.479	0.099	0.8883	23.13	181.34	1.2	12.5
	6.104	15.259	0.3157	0.0559	32.35	50.23	6.6	3.7
	15.259	10.376	0.1602	0.535	119.69	27.71	6.9	2.3
	7.324	8.545	0.228	0.0586	26.55	33.33	4.2	4.8
	10.986	10.376	1.2889	0.1503	25.57	28.75	2.5	2.8
	6.714	11.597	0.0385	0.4917	22.09	31.68	1.9	3
	10.986	10.986	0.0309	0.1426	43.09	139.65	4.4	16.8
	27.466	8.545	0.2939	0.1159	71.84	25.09	3	2.3
	23.193	18.921	0.3798	0.266	214.48	73	9	4.6
	18.921	10.986	1.2276	0.1372	90.94	34	6.2	2.9
	8.545	14.038	0.2331	0.1981	49.8	67.38	7.5	6.5
	35.4	7.324	0.2372	0.306	56.15	41.56	1.2	6.5
	48.828	7.324	0.1903	0.4405	120.97	34.97	2.5	5.4
	9.766	9.155	0.3426	0.1825	28.02	25.94	2.9	3.3
	37.842	9.766	0.0478	1.1765	58.78	28.44	1.1	3
	37.231	16.479	0.3251	0.0613	57.01	64.64	1.1	4.3
	10.986	21.973	0.5774	0.0748	44.74	60.36	4.6	2.4
	18.921	11.597	0.1104	0.1594	43.7	97.35	2.7	10.2
	10.986	6.714	0.8127	0.1818	34.42	20.08	4.7	3.6
	12.817	19.531	0.6279	0.4669	20.02	210.14	1.1	12.5
	15.259	6.104	0.17	0.2975	24.35	32.17	1.3	6.3
	21.362	13.428	0.3125	0.1719	48.28	82.7	2.4	6.3
	26.855	13.428	0.0453	0.8103	50.84	24.35	1.4	1.3
	9.766	5.493	0.0565	0.2006	23.38	22.22	2.4	2.5
	11.597	17.7	0.5947	0.793	34.91	151.86	2.9	7.6
	19.531	13.428	0.2031	0.4031	32.1	39.37	1.4	1.9
	10.376	10.376	0.1965	0.6164	35.1	25.63	4.1	2.5
	18.311	21.973	0.1718	0.1703	35.28	93.75	1.8	4.5
	11.597	9.155	0.377	0.4812	75.93	28.32	5.4	3.3
	14.038	9.155	0.0444	0.1017	23.99	36.87	1.3	4.2
	10.986	9.766	0.14	0.5868	21.36	29.48	1.8	3.7
	10.376	7.935	1.0705	0.329	120.12	47.42	11.3	5.9
	16.479	10.376	0.0519	0.1332	83.25	27.77	6.3	2.9
	15.259	19.531	0.4015	0.2714	87.22	151.55	7	9.9
	17.09	23.804	0.0333	0.057	37.05	85.02	2.5	3.5
	20.752	7.324	0.0968	0.7296	49.32	30.09	2.5	4.2
	9.155	9.155	0.5096	1.672	85.21	31.31	12.5	5
	14.038	11.597	1.1679	0.1956	29.91	24.11	2.2	1.1
	12.817	18.921	0.3027	0.2311	25.88	149.48	2.2	8.3
	8.545	7.935	0.2118	0.3721	47.73	24.6	6.4	4
	10.986	25.635	0.1519	1.5746	29.42	80.44	2.7	3
	9.155	7.935	0.0735	0.1623	49.93	25.57	7.4	3.9
	19.531	12.817	0.412	0.6136	179.99	27.53	9.8	2.2
	22.583	6.714	0.346	0.1393	96.5	27.71	5.1	4.4
	9.155	7.324	0.3065	0.1973	34.48	34.73	5.2	4.2
	26.855	7.324	0.4978	0.0458	42.72	46.39	1.2	7.6
	11.597	15.869	0.5787	0.1844	40.59	23.68	3.9	1
	6.104	8.545	0.4595	0.1101	36.32	22.89	4.6	2.8
	10.376	10.376	0.5876	0.324	83.98	106.38	7.6	14.5
	11.597	9.155	0.2956	0.1091	107.91	25.21	10.1	2.7
	23.193	6.714	0.2214	0.0548	34.48	24.29	1.1	3.4
	10.376	12.207	0.1667	0.2319	26.79	39.79	3.5	3.2
	23.193	6.104	0.5012	0.4613	61.22	42.05	2.7	6.8
	9.766	7.935	0.1434	0.1248	35.71	23.74	3.7	3.5
	11.597	7.935	0.2121	0.8717	25.51	20.81	2.7	3.3
	15.869	11.597	0.1185	0.5163	33.26	83.68	2.4	9
	9.155	17.7	0.3935	0.0266	26.25	24.6	3.5	1
	15.259	7.935	0.0843	0.0888	24.23	48.58	1.3	7
	14.038	18.311	0.4998	1.5821	109.25	178.83	10.2	10.8
	17.7	8.545	0.9547	0.5431	30.7	40.04	1	4.6
	50.049	10.376	0.0579	0.2543	80.63	39.37	1.2	3.5
	8.545	7.935	0.4061	0.3669	22.09	29.3	3	5.7
	27.466	8.545	0.9991	0.742	44.13	42.3	1.2	4.5
	12.817	10.986	0.428	0.1059	23.13	28.56	1.5	2.1
	12.207	12.207	0.0662	0.5064	77.94	46.57	7.4	3.9
	12.207	7.324	0.2166	0.0935	26.79	26.79	2.4	4.9
	10.986	7.935	0.516	0.1259	27.95	30.88	3	3.6
	10.986	9.155	0.1509	0.6281	28.38	26.73	2.7	4
	9.155	9.766	0.7932	0.0987	33.14	32.35	5	3.5
	29.907	10.986	0.3709	0.1955	53.41	32.04	1.5	2.4
	26.245	7.324	0.1566	0.073	34.91	25.15	0.9	2.3
	14.038	21.973	1.1706	0.0675	37.54	52.43	3.3	2.6
	8.545	17.7	0.3908	0.0287	37.17	50.42	3.7	2.9
	15.259	9.766	0.0368	0.3604	22.89	36.8	1.1	4.4
	10.376	6.714	0.4639	0.6252	25.63	22.09	2.7	3.3
	13.428	16.479	0.5971	0.5677	20.39	80.63	0.9	5.8
	14.038	18.311	0.1006	0.6321	129.94	32.71	10.5	1.2
	23.804	9.766	0.2445	0.4305	101.38	58.11	4.6	6.2
	26.855	15.869	0.3301	0.0143	66.35	33.26	2.8	1.8
	9.155	14.038	0.4444	0.3694	29.24	36.32	3.4	2.9
	11.597	20.142	0.0462	0.1016	28.87	31.62	2.5	1.1
	11.597	7.935	0.7168	0.1134	107.3	24.84	10.6	3
	10.986	7.324	0.0394	0.0515	37.6	36.68	3.4	6.5
	13.428	6.104	0.2133	0.097	37.23	26.37	3.2	5.3
	16.479	8.545	0.2767	0.5312	25.27	22.09	1.1	1.8
	9.155	9.766	0.3446	0.036	38.64	65	5.6	6.2
	17.09	9.155	0.8651	0.2072	28.75	37.78	1.3	5.1
	34.18	10.376	0.5016	0.3257	46.81	25.94	0.9	2.2
	16.479	11.597	0.6198	0.6869	49.99	41.81	3.4	3.7
	16.479	9.766	0.0381	0.0425	65.43	23.32	4.3	3
	17.09	15.259	0.0945	0.7008	33.75	46.94	1.9	3.2
	12.817	9.766	0.6879	0.081	38.09	20.14	3.5	2.3
	47.607	25.024	0.0257	1.205	109.38	59.88	2.7	2.8
	18.921	14.648	0.1571	0.0158	60.42	126.04	3.8	10.5
	10.986	6.714	0.3063	0.3555	42.6	26.92	4	4.7
	31.738	11.597	0.0126	0.116	44.86	36.25	0.9	3.5
	12.207	9.766	0.5413	1.2854	54.93	24.6	5.1	2.5
	13.428	10.986	0.146	0.171	22.22	27.83	1.4	2.8
	9.155	12.207	0.3453	0.0369	29.97	93.63	3	8.2
	31.738	7.324	0.4344	0.0781	50.11	47.18	1.1	8.5
	24.414	8.545	0.0488	0.175	82.58	67.26	4.3	8.2
	14.038	6.714	0.8728	0.093	50.17	24.29	3.7	4
	9.766	6.714	0.3237	0.2636	29.42	29.97	4.2	5.2
	10.376	13.428	0.3435	0.9395	64.64	36.74	6.8	1.6
	26.245	19.531	0.1532	0.186	39.92	154.97	1.1	12.3
	15.259	18.311	1.3847	0.8578	24.84	41.99	1.2	2.4
	20.142	10.986	0.1621	0.4947	90.82	30.58	4.5	2.6
	42.114	6.714	0.2333	0.0918	90.33	33.33	2.4	4.3
	8.545	13.428	0.3655	0.098	21.97	23.74	2.8	1.3
	31.738	6.714	0.1452	0.2418	43.33	24.54	0.9	4.2
	11.597	21.973	0.2227	0.0335	24.29	101.87	1.9	4.3
	10.986	9.155	0.4916	0.0891	51.82	22.58	4.9	2.9
	10.986	9.766	0.0903	0.2476	32.59	89.97	2.8	10.3
	25.635	12.817	0.5241	0.1556	45.17	54.75	1.3	4.9
	12.817	10.986	0.1516	0.2909	54.87	20.94	5	1.5
	35.4	9.766	0.7204	0.2468	75.93	33.33	2.2	3.5
	14.648	8.545	0.0479	0.0755	51.64	30.27	4	3.9
	14.648	15.259	0.3966	1.8536	104.92	121.28	9	7.8
	12.817	6.104	0.1673	0.5431	38.51	25.39	3	3.6
	12.817	16.479	0.2464	0.2076	52.92	73.36	4.5	5.1
	9.155	17.09	0.0817	0.4071	34.85	29.24	5	1.1
	22.583	21.362	0.1224	0.0168	57.56	104.74	2.8	5.4
	6.714	17.7	0.1252	0.3155	42.48	74.28	8.6	4.5
	11.597	10.986	0.2373	0.0557	55.24	78.49	5.3	8.3
	6.714	15.259	0.0257	0.1993	20.26	144.53	3.1	11.2
	10.986	15.869	0.335	0.3391	111.21	67.14	11.6	3.8
	7.935	9.155	0.0339	1.1502	38.76	24.9	6.1	3
	14.648	9.766	0.1566	0.056	53.83	33.14	4.9	5.2
	9.766	10.376	0.4748	0.0995	83.68	36.93	10.4	4.4
	10.986	21.973	0.4459	0.4514	64.21	34.55	6.4	1.2
	10.986	12.207	1.379	0.0379	20.63	22.16	1.5	1.5
	41.504	9.766	0.0643	0.1776	110.6	27.95	3	3.5
	12.207	19.531	2.4013	0.1032	22.28	167.36	1.3	9.2
	10.376	10.986	0.378	0.741	24.6	27.28	2.1	2.6
	10.376	12.207	0.2356	0.2402	22.89	30.94	1.7	2.5
	9.766	9.155	0.2607	0.1194	25.94	45.78	2.5	7.4
	6.714	12.817	0.1624	0.3918	47.06	37.23	8.2	3.6
	14.038	27.466	0.237	0.3415	37.72	135.8	3.2	5.7
	12.817	5.493	0.2991	0.4065	47.18	20.75	4.8	4.8
	16.479	15.869	0.1722	0.0458	49.56	38.21	3.2	2.9
	7.324	7.935	1.4898	0.6716	29.97	23.01	4.9	2.1
	15.259	7.324	0.2968	0.3411	35.16	30.64	2.5	4.9
	7.935	9.155	0.4514	0.1629	50.11	23.13	7	2.8
	17.09	23.193	0.2694	0.4765	116.09	81.54	8.1	3.9
	12.817	9.155	0.8211	0.1463	149.41	37.72	13.6	4.8
	33.569	7.935	0.2666	0.748	66.96	26.12	2	3.8
	32.959	12.207	0.3416	0.1431	52.31	22.89	1.2	1.6
	13.428	11.597	0.1543	0.0762	86.91	39.31	6.5	4
	12.817	7.935	0.1432	0.051	36.68	24.54	3.5	4
	13.428	20.142	1.4974	0.2949	49.01	214.05	3.7	11.7
	21.362	22.583	0.1129	0.1954	136.35	49.44	8.7	2.4
	15.259	6.714	0.0848	0.246	23.32	22.83	1.1	3.4
	9.766	23.193	0.658	0.2025	82.09	201.78	10.9	11.4
	7.935	40.283	1.2854	0.0753	28.32	68.36	5	1.2
	15.259	12.817	0.1842	1.1461	35.22	109.92	2.5	8.8
	20.752	9.155	0.4606	0.1711	39.49	67.32	1.3	6.3
	9.155	9.766	1.1401	0.0337	30.52	61.52	3.3	8.8
	8.545	8.545	0.327	0.0781	34.91	28.08	5	1.5
	9.155	8.545	0.0849	0.1745	53.59	33.14	6.3	4.4
	9.155	18.311	0.2971	0.2189	24.96	68.73	3.3	4.6
	18.921	17.7	0.0883	0.3009	45.35	41.5	2.6	2.7
	10.986	12.817	0.1769	0.4305	35.22	75.81	3.9	6.8
	9.766	10.986	0.4619	1.224	74.58	96.31	11.2	9.7
	6.714	9.766	0.5388	0.0352	24.66	39.98	4.3	4.2
	12.817	30.518	0.5905	0.0931	32.78	68.24	2.5	2.5
	15.259	16.479	0.2134	0.5158	20.81	42.79	1	2.5
	13.428	9.766	0.1124	0.5442	57.98	82.03	5.6	9.3
	11.597	17.09	0.5144	0.3111	45.9	43.4	4.7	2.8
	18.311	12.207	0.1955	0.1553	50.48	20.26	3.2	1.2
	10.376	7.935	0.5829	0.1225	28.99	23.44	3.2	3.4
	30.518	13.428	0.6465	0.1023	45.41	113.16	0.9	8.5
	6.714	12.817	0.1166	0.0886	21.24	51.45	3.8	4.6
	15.869	21.973	0.4076	0.1539	50.6	73.12	3.2	3.6
	11.597	9.155	0.3641	0.3941	29.79	21.73	2.8	2.8
	15.869	14.648	0.3473	0.2105	28.56	27.89	1.5	1.1
	14.038	11.597	0.5101	0.2392	33.57	28.69	2.5	2.6
	10.986	26.855	0.668	0.7099	28.44	47.24	3.1	1.4
	13.428	9.155	0.1243	0.3081	61.1	26.18	5.4	3
	14.648	10.376	0.3329	0.1624	41.2	22.71	2.8	2.7
	12.207	10.376	0.2204	0.0646	24.05	82.89	1.4	8.6
	11.597	8.545	0.0906	0.1734	39.12	57.8	3.3	9.3
	12.207	18.311	0.5138	0.2709	31.56	31.49	2.8	1.4
	10.376	17.7	1.0115	0.2238	31.25	50.9	3	3.5
	12.207	5.493	1.9899	0.4311	33.45	22.09	3.2	5.6
	12.817	11.597	1.3635	0.1247	20.51	20.45	1.3	1.3
	18.921	16.479	0.6114	0.3486	52.19	128.85	3.2	10.4
	14.038	10.376	0.1853	0.9903	50.29	92.04	4.4	11.2
	12.817	17.09	0.5508	0.1336	24.84	37.35	1.4	2
	10.376	20.142	0.2042	0.0455	31.68	61.28	3.8	3.8
	15.869	9.766	0.205	0.446	168.7	35.1	11.8	3.4
	14.648	9.155	0.2662	0.182	51.51	28.5	4.2	3.7
	10.376	7.935	0.8073	0.3479	24.84	51.57	2.5	9.4
	12.817	5.493	0.1952	0.0521	36.44	21.3	3.1	3.3
	9.155	18.921	0.0144	0.0821	27.1	32.9	3.4	1.3
	17.09	10.376	0.3824	0.2746	42.11	23.32	2.9	2.6
	12.817	8.545	0.8231	0.3963	41.63	34.24	4.3	5.2
	17.09	17.7	0.1355	0.3474	49.93	29.79	3.2	1.2
	9.155	9.155	0.3974	0.1003	21.61	39.79	3	4.7
	14.038	11.597	0.8908	0.2515	78.8	44.98	6.5	5.1
	8.545	11.597	0.1202	0.3496	60.97	56.52	8.8	5.8
	7.935	8.545	0.4547	0.0357	26.18	24.23	3.9	2.9
	14.648	6.714	0.6883	0.316	40.28	41.26	2.6	3.9
	11.597	15.259	1.241	0.454	21.55	55.48	1.6	3.6
	14.648	13.428	0.6487	0.1846	44.31	42.91	2.9	3.4
	14.038	18.311	0.0364	0.4808	28.44	194.64	2.3	11.8
	14.038	12.207	0.2513	0.26	36.8	116.03	2.8	10.6
	23.193	15.259	0.2362	0.4527	56.76	25.76	2.5	1.6
	23.193	5.493	0.2676	0.3356	172.85	37.72	8	7
	18.921	10.376	0.2653	0.0188	39.06	45.96	2.3	5.1
	7.935	10.376	0.1672	0.1354	20.51	26.98	2.6	3.4
	14.648	6.714	0.2986	0.083	38.21	31.25	2.7	4.3
	9.766	9.155	0.3847	1.1591	40.65	39.06	4.8	4.4
	13.428	18.311	0.1785	0.4961	31.37	74.4	2.4	5.5
	14.038	13.428	0.6045	0.4437	73.12	49.93	6.4	3.7
	12.817	12.207	0.3312	0.6625	41.81	24.9	3.2	1.7
	16.479	13.428	0.2054	0.042	55.79	121.28	4.5	9.4
	10.986	24.414	1.1343	0.4509	30.7	38.57	2.9	1.1
	17.09	16.479	0.312	0.1256	31.01	24.17	1.3	1.1
	7.935	11.597	0.0565	0.5455	38.76	42.11	5.8	4.7
	9.155	11.597	0.1239	0.2023	26.43	47.12	3.5	4.6
	9.766	9.766	0.6759	0.0353	24.41	52.19	2.6	6
	18.311	10.986	0.073	0.4765	32.29	30.82	1.6	3.2
	10.986	11.597	0.3514	0.5978	35.58	35.22	3.8	3.4
	25.635	37.231	0.6494	0.0263	79.35	63.29	3.3	1.4
	26.245	8.545	0.202	0.1103	89.9	30.82	4.3	5.4
	8.545	12.817	0.4315	0.6853	25.51	21	3.2	1
	21.362	9.155	0.1565	0.791	29.6	24.54	0.9	3.2
	17.7	7.324	0.6267	0.1465	69.89	26.06	5	4.3
	17.09	9.155	0.5409	0.0228	103.15	37.9	8	1.8
	18.921	7.324	1.1192	0.1878	42.54	38.21	2.7	5.4
	10.986	17.09	0.6283	0.1652	40.59	84.35	4.2	6.5
	12.207	11.597	0.1947	0.0246	30.94	49.56	2.8	5.4
	7.324	14.648	0.4386	0.1445	21.55	35.22	3.9	2.6
	11.597	5.493	0.8558	0.2471	54.57	25.63	4.7	4.6
	9.766	9.155	0.3462	0.2244	51.94	22.28	7.2	3
	14.648	7.935	0.6049	0.218	61.28	29.42	5.4	4.7
	9.766	12.207	0.7074	0.1266	21.42	30.09	1.6	2.9
	7.935	7.935	0.1821	0.0949	22.28	36.93	1.9	4.7
	14.648	8.545	0.3089	0.1162	54.32	34.42	4.4	4.1
	11.597	5.493	0.1473	0.1106	38.02	38.39	3.2	6.3
	7.324	9.766	0.3218	0.3488	20.94	30.33	3.7	2.5
	15.259	8.545	0.4566	0.115	27.16	20.94	1.5	2.9
	9.155	17.09	0.2503	0.6114	33.14	47.06	5.1	3
	11.597	15.259	0.2372	0.8849	22.4	40.95	1.9	3.1
	9.155	14.038	0.0883	0.3828	60.06	113.28	6.4	9.5
	22.583	23.193	0.8113	0.3156	59.02	55.11	2.6	2.5
	14.648	7.324	0.4413	0.0467	35.89	29.24	2.9	3.4
	14.648	19.531	0.3257	0.0349	113.95	30.94	6.9	1.2
	15.869	17.7	1.2937	0.6876	66.89	155.94	5.4	8.3
	14.038	10.986	0.0634	0.5744	48.34	31.49	4.4	3.3
	7.935	10.376	0.3836	0.0876	39.06	32.41	5.4	3.6
	14.648	28.687	0.2633	0.172	37.48	53.77	3.3	1.5
	25.635	32.959	0.0321	0.1865	38.57	56.34	1	1.4
	9.766	9.155	0.476	0.2839	30.88	63.54	3.9	8.9
	20.142	7.935	0.0614	0.0477	65.55	35.52	3.7	5.2
	10.376	7.935	0.3017	0.0234	38.94	42.24	4.2	3.5
	9.155	12.817	0.5615	0.2452	21.79	50.6	2.4	4.3
	12.207	17.7	0.7221	0.1402	33.26	31.49	2.2	1.1
	20.142	7.324	0.4132	0.8099	115.23	42.3	7.1	8
	11.597	10.376	0.3756	0.0793	43.33	42.48	4.3	4.9
	14.648	8.545	0.0789	0.0396	25.21	23.56	1.1	2.9
	12.207	7.935	0.8803	0.1245	21.48	25.51	1.3	3.7
	23.193	37.842	0.6498	0.2958	98.21	82.95	5	2.5
	7.324	21.973	0.5407	0.0383	56.4	32.23	9	1.1
	23.193	7.324	0.3104	0.1473	84.53	25.21	3.8	4.2
	10.986	6.104	0.2027	0.0599	98.21	26.86	10.1	5
	13.428	8.545	0.0853	0.1147	49.99	43.4	3.3	3.9
	15.869	12.817	0.3344	0.0623	26.86	83.98	1.3	8.4
	9.766	15.869	1.3626	0.1027	81.05	34.79	8.5	2.6
	23.804	10.376	0.9896	0.0608	65.25	52.19	3	5.2
	12.207	11.597	0.6569	0.0559	91.19	83.37	8.9	7.9
	12.817	9.766	0.0542	0.14	32.65	44.37	2.6	4.8
	9.766	17.7	0.0204	0.6778	67.38	31.92	8.2	1.1
	20.752	12.817	0.1947	0.0312	41.5	42.66	1.8	3.8
	12.817	15.869	0.0672	0.3136	45.17	43.64	3.7	2.8
	13.428	12.207	0.5143	0.0218	21.42	97.05	1.2	11.1
	10.986	9.766	0.1802	0.5705	43.82	40.22	4.3	4.3
	14.648	6.104	0.4455	0.3298	40.71	25.88	3	1.7
	21.973	7.935	0.0824	0.1162	107.97	56.82	6.4	10.3
	7.935	17.7	0.2618	0.1433	50.96	59.08	5.7	4
	17.09	13.428	1.4807	0.7859	52.49	115.54	3.5	9
	15.869	8.545	0.5093	0.1328	52.43	36.5	3.4	5.9
	28.076	11.597	0.7792	0.3503	66.22	36.93	2.5	3
	20.752	10.986	0.5663	0.0787	31.13	48.4	1.1	5
	7.935	10.376	0.0656	0.9599	85.02	98.02	10.5	11.8
	14.038	22.583	0.2037	0.1831	49.87	102.84	3.6	6.1
	15.869	20.142	0.2554	0.0573	21.73	36.56	1	1.6
	9.155	14.038	0.1772	0.2112	33.69	24.11	4.2	1.5
	29.297	17.09	0.4984	0.2432	46.14	36.8	1.1	2.4
	6.714	7.935	0.0324	0.3383	25.09	29.91	4.8	3.1
	7.935	9.155	0.0727	0.3309	27.04	69.27	3.5	9.1
	8.545	6.714	0.1197	0.2326	30.88	35.77	3.2	4.1
	12.207	7.935	0.1132	0.2913	35.58	32.65	3	5.1
	13.428	8.545	0.4609	0.3719	113.77	26.49	8.6	3.4
	10.376	20.142	0.5796	0.9489	90.45	27.34	10.2	0.9
	17.7	6.714	0.019	0.2215	60.24	24.29	4.1	4.9
	17.7	10.986	0.7734	0.6788	47.79	33.87	3	4
	9.766	13.428	0.1044	0.8383	28.69	54.08	4.1	4.6
	9.766	7.935	0.6424	0.2448	26.55	31.8	3.2	4.4
	17.09	7.935	0.0583	0.8408	141.91	34.3	7.5	4.4
	10.376	11.597	0.0148	0.0986	35.58	22.16	3.7	1.5
	11.597	25.024	0.3771	0.2979	57.74	271.06	6.3	11.8
	9.766	33.569	0.3115	0.141	24.66	78.61	2.7	2.5
	13.428	12.207	0.1267	0.1511	58.96	49.01	6.1	4.2
	7.935	15.869	0.9012	0.1704	39.61	28.2	6.6	1.4
	10.986	25.024	0.1388	0.1045	37.6	40.28	4	1.3
	10.986	12.207	0.5436	0.0289	20.2	24.48	1.6	2
	17.09	10.986	0.2154	0.754	36.93	60.18	2.3	5.2
	10.986	9.766	0.2901	0.9253	32.65	83.98	3.8	8.9
	17.09	14.648	0.268	0.0852	170.78	46.39	10.1	3.8
	10.376	8.545	0.6628	0.0864	26.18	20.75	2.8	2.3
	9.766	8.545	0.4143	1.1166	21.55	29.11	1.9	3.5
	10.986	14.648	0.5714	0.1642	46.08	56.88	4.4	5
	21.362	18.311	0.0783	0.2568	88.99	57.98	5	3.8
	9.766	15.869	0.3764	0.2223	23.99	59.94	2.5	4.4
	18.311	17.09	0.653	0.0716	70.62	27.83	4.8	1.4
	8.545	9.766	0.11	0.0791	29.05	21.42	3.6	2.7
	14.038	12.207	0.0215	0.6345	72.27	59.45	7.2	5
	19.531	17.09	0.5508	0.2587	60.49	39.43	3.4	2.5
	12.817	13.428	0.4128	0.1083	101.07	28.75	9.6	2.3
	13.428	10.986	1.429	0.3907	24.29	43.27	1.3	4.6
	12.207	35.4	0.3621	0.6171	114.69	187.68	11.6	6.6
	7.935	9.766	0.5566	0.3717	36.93	35.34	3.8	3.5
	10.376	7.935	0.4724	0.0256	50.05	24.84	5.2	3.9
	23.804	6.104	0.3442	0.4401	35.83	20.26	1.1	4
	13.428	18.311	0.0215	0.0529	36.62	73.67	3.1	3.9
	23.193	8.545	0.331	1.5492	34.79	23.86	1.1	3
	14.648	8.545	0.1567	0.1581	41.75	23.25	3.1	2.8
	11.597	7.935	0.3557	0.2341	29.36	72.63	2.5	9.7
	7.324	6.104	0.2643	0.0681	34.85	33.94	5	5.5
	13.428	7.324	0.4829	0.1707	25.33	47.67	1.2	5.5
	8.545	10.376	0.1739	0.0494	48.22	60.55	6.2	4.9
	13.428	15.259	0.5047	0.3642	45.78	28.5	4.4	1.4
	14.038	9.155	0.1249	0.7451	55.42	21.97	4.9	3.1
	11.597	11.597	0.117	0.8815	24.54	93.44	1.4	9.9
	17.7	11.597	0.6844	0.6385	179.38	33.81	10.1	3.8
	15.259	20.142	0.2175	0.0526	137.39	178.71	8.2	8.1
	14.038	7.935	1.8416	0.054	128.6	44.07	9.1	5.1
	9.766	27.466	0.2644	0.1665	27.22	57.98	2.8	2.5
	10.376	15.259	0.3286	0.2192	32.04	59.69	3.8	4
	8.545	7.324	0.184	0.173	57.19	66.41	6.9	10.2
	12.817	7.935	0.2703	0.2491	49.26	30.27	4.7	4.5
	15.869	7.324	0.6667	0.6618	40.77	23.86	3.3	3.2
	17.09	17.7	0.079	0.2739	42.3	27.95	2.7	1.1
	28.687	6.104	1.2228	0.0205	94.24	22.28	3.4	4.8
	9.766	10.986	0.118	0.3521	52.19	35.77	6.3	3.6
	15.869	9.155	2.1583	0.0729	95.89	50.35	6.7	6.3
	15.259	9.766	0.1501	0.0677	37.41	25.33	2.3	3.2
	12.817	13.428	0.1022	0.5058	41.5	46.39	2.6	3.8
	15.869	9.766	0.5284	0.0305	167.6	57.5	11.3	7
	11.597	10.376	0.3348	0.1938	41.14	46.81	4.4	3.4
	7.935	7.324	1.5046	0.2945	28.56	23.86	4.2	3.6
	7.324	10.376	0.6516	0.224	28.08	77.51	3.8	7.1
	11.597	9.766	0.1929	0.2169	20.87	32.84	1.3	3.5
	14.648	10.986	0.5855	0.2206	127.99	31.19	8.2	2.8
	14.648	26.245	0.412	0.1173	20.63	58.65	0.8	2.4
	14.648	11.597	0.1084	0.226	27.4	53.65	1.3	5.9
	21.362	39.063	0.0822	0.2123	56.76	94.12	3	2.7
	18.311	6.104	0.132	0.6156	170.35	25.27	9.9	3.2
	17.09	17.7	0.6637	0.2289	55.3	31.43	3.1	1.2
	19.531	9.155	0.3739	0.2641	35.77	63.11	1.6	8.7
	20.752	30.518	0.0982	0.0666	36.25	122.44	1.3	4.8
	16.479	6.714	0.3542	1.5309	40.53	27.1	2.8	4.6
	9.155	15.869	0.0676	0.7023	38.27	57.74	5.3	3.9
	12.207	9.155	0.5455	0.2672	47.06	34.48	5	5.1
	10.986	28.076	0.0852	0.2921	26.86	56.76	2.8	1.8
	34.79	21.973	0.1442	1.5908	48.4	60.49	1	2.9
	9.155	16.479	0.3143	0.4636	57.01	122.13	7.9	8.5
	10.376	9.155	0.7845	0.0964	77.94	23.07	8.6	2.3
	7.324	7.324	0.2274	0.4074	57.5	23.62	7.3	3.6
	15.869	20.752	0.8315	0.2151	28.08	212.4	1.5	10.4
	33.569	9.155	0.2092	0.0476	59.51	24.72	1.3	2.7
	12.207	7.935	0.0418	0.2208	41.56	37.72	3.5	6
	20.142	26.245	1.2336	0.2104	39.73	69.21	1.4	2.7
	17.09	14.648	0.8242	0.1011	39.73	53.77	2.4	4
	12.817	8.545	0.7632	1.6903	56.27	31.25	5.9	5.2
	10.376	5.493	0.5357	0.8024	40.16	43.21	4.6	5.8
	14.648	12.207	0.083	0.0864	41.87	51.15	3.5	5
	42.725	5.493	0.4367	0.1972	72.75	27.16	1.3	5
	9.766	5.493	0.6311	0.1985	32.47	22.16	3.5	2.9
	9.155	12.207	0.0649	0.0284	34.91	60.85	4.7	6.8
	9.155	7.935	0.0545	0.3114	36.25	36.68	4.8	6.5
	17.7	17.09	0.2938	0.026	36.01	34.12	1.4	1.5
	14.648	13.428	0.6552	0.11	23.56	39.12	1.3	3.2
	14.038	10.376	0.214	0.6067	71.29	64.94	7	5.9
	14.648	7.324	0.0434	0.1154	33.69	52	2.2	5.3
	17.09	16.479	0.2269	0.6616	33.39	65.19	1.8	4.4
	15.259	21.362	0.2787	0.6649	83.8	168.76	6.4	9.1
	26.855	7.324	0.2551	0.0164	71.59	57.13	2.9	6.1
	12.207	7.324	0.2428	0.1716	38.76	23.86	3.5	4
	14.648	10.376	0.6623	0.0594	94.54	62.01	6.2	7.7
	14.648	9.766	0.6542	0.5193	30.4	79.1	1.8	8.6
	7.935	6.714	0.6823	0.0513	21.36	22.34	2.6	2.9
	17.09	15.869	0.0435	0.4224	27.83	110.41	1.1	6
	23.804	12.207	0.8248	0.1036	36.32	97.17	1.1	9
	7.324	34.18	0.7167	0.2769	30.94	76.35	5.7	2.3
	10.376	10.986	0.4558	0.492	21.67	30.94	1.4	3.5
	26.855	8.545	1.4007	0.2408	44.62	22.09	1.1	3
	17.09	5.493	0.6766	0.11	77.15	28.75	5.9	6.3
	14.648	21.973	0.8198	0.098	48.22	87.71	3.8	4.2
	18.311	6.714	0.0147	0.2595	184.27	29.79	10.7	5.7
	11.597	29.907	0.0796	0.2978	40.34	53.53	3.2	1.4
	9.766	12.207	0.0593	1.3427	25.27	88.07	3.4	7.6
	9.766	9.155	0.4835	0.1748	34.79	21.42	4.1	2
	9.766	13.428	0.0619	0.3837	52.86	52.61	5.5	3.1
	15.869	16.479	0.4057	0.098	59.63	66.28	4.8	5
	12.207	7.935	2.2089	0.4202	28.87	28.93	2.6	2.9
	15.259	8.545	0.8205	0.2481	159.97	28.69	10.3	3.2
	22.583	7.324	0.0173	0.2089	235.6	27.89	12.4	4.1
	21.362	7.935	0.4237	0.2911	39.43	29.17	1.4	3.9
	12.207	7.935	0.6192	0.4569	45.35	22.64	4.2	3.7
	14.038	21.362	0.1572	0.082	128.36	86.91	11.8	4.6
	12.817	12.817	0.6536	0.277	48.52	34.97	5.7	2.2
	30.518	20.142	0.2058	0.1478	69.76	39.98	2.6	2.1
	13.428	16.479	0.8245	0.1644	88.32	42.66	6.2	2.9
	14.038	7.935	0.0636	0.6477	21.3	57.31	1	8.9
	12.817	9.155	1.0038	0.6203	39	20.14	3	2.2
	11.597	19.531	0.1791	0.3413	33.94	106.38	3.8	4.8
	36.011	7.935	0.1551	0.552	58.35	44.86	1.2	6.8
	9.766	9.766	0.2867	0.3166	51.21	107.24	4.2	12.6
	7.935	16.479	0.509	0.073	34.48	162.11	4.4	12
	21.362	13.428	0.4385	0.3192	51.03	121.03	2.7	9.5
	23.804	6.104	0.7676	0.0453	234.44	33.69	11.1	6.5
	10.986	18.921	0.4304	0.4838	24.96	71.23	2.7	4.2
	15.259	5.493	0.6663	0.431	90.64	25.7	7.2	5.9
	20.752	15.259	0.629	0.4206	60	32.04	3.1	1.6
	12.207	14.648	0.3715	0.1467	65.12	50.96	6.5	5
	7.324	15.869	1.2361	0.1481	48.89	28.87	3.5	1.4
	22.583	12.207	0.0957	0.0587	25.45	49.93	0.7	5.1
	10.986	8.545	0.35	0.0636	94.24	31.31	9	2.7
	29.297	8.545	0.8811	0.2003	67.69	25.82	2.7	3.9
	7.935	8.545	0.2818	0.2329	35.46	31.86	5.2	3.8
	8.545	7.935	0.3613	0.0366	37.11	66.04	5.2	9.7
	14.648	11.597	0.4005	0.2004	67.02	33.45	6.5	2.9
	8.545	6.714	0.064	0.216	28.93	21.55	3.9	2.9
	7.324	14.648	1.5105	0.0219	36.32	36.68	5.5	2.9
	15.869	12.207	0.6735	0.3764	41.26	106.02	2.7	8.7
	10.986	8.545	0.1659	0.4226	31.13	34	2.8	4.6
	14.648	17.09	0.0752	0.4428	22.89	29.54	1.2	1.3
	9.766	15.869	0.3865	0.9983	26.18	39.25	3.6	2.7
	7.324	17.09	0.2976	0.7096	21.61	55.48	3.4	3.7
	13.428	9.766	0.4434	0.2664	31.19	37.05	2.7	3.9
	8.545	7.935	1.3497	0.1587	61.1	28.44	6.5	4.8
	24.414	16.479	0.3064	0.1796	46.08	27.1	1.6	1.4
	10.376	13.428	0.2318	0.1128	41.26	41.63	4.7	3.3
	8.545	9.155	0.2817	0.0846	40.89	26.67	5.7	3.5
	13.428	9.155	0.0416	0.7439	21	27.65	1.1	3.8
	8.545	9.155	0.0612	0.1636	55.05	41.2	8.3	5.6
	8.545	9.155	1.2586	0.886	24.29	23.86	2.9	2.7
	9.766	15.869	0.0382	0.7778	39.92	132.08	5.2	7.9
	8.545	17.09	1.4942	0.0685	30.88	44.56	4	3
	9.155	7.324	0.5264	0.3172	21.55	27.77	2.9	4.5
	12.207	21.973	0.3739	0.8487	54.32	61.52	5.8	2.7
	9.155	8.545	0.0293	0.221	56.52	31.92	5.8	1.8
	9.766	15.869	0.6951	0.3359	38.88	73	5.5	4.8
	7.935	27.466	0.1156	0.2639	25.7	56.64	3.9	1.8
	13.428	15.259	0.8019	0.1261	72.88	69.58	6.4	5.9
	12.817	10.986	0.072	0.0296	22.83	20.45	1.3	1.3
	14.038	26.855	0.4897	0.2217	45.65	106.75	3.5	5.2
	11.597	31.128	0.0577	0.3005	24.72	90.21	2.4	3.2
	18.921	9.155	1.2642	0.793	30.09	37.96	0.9	5
	9.155	12.207	0.0968	0.5453	35.34	37.6	4.4	3
	11.597	9.766	0.2492	0.0969	59.02	30.94	5.9	3.3
	27.466	7.324	0.4876	0.8872	44.25	24.96	1	4.6
	16.479	7.324	1.3675	0.044	148.44	25.09	10.6	4.1
	15.259	10.376	0.2889	0.2327	59.75	75.07	5	7
	14.038	8.545	0.4546	0.1354	24.54	46.88	1.2	6.6
	12.817	8.545	0.2797	0.1545	91.67	32.53	5.7	4.6
	11.597	7.935	0.1953	0.6485	27.16	28.5	2.2	4
	12.207	19.531	0.7791	0.3815	39.18	63.9	2.9	3.7
	18.921	9.155	0.2145	0.9094	70.98	29.42	4.4	3.3
	17.7	32.349	0.0398	0.2061	34.67	76.97	1.3	2.6
	8.545	9.766	0.3869	0.9644	75.62	33.75	10.9	5.1
	10.986	6.714	0.6425	0.4845	27.34	25.15	1.3	4.2
	8.545	7.935	0.2234	0.0734	44.25	35.64	6.5	4.5
	15.259	21.362	0.2696	0.1047	31.74	58.78	2	3
	18.921	9.766	0.8258	0.0802	30.4	63.54	1.1	7.4
	14.038	7.935	0.1777	1.8551	135.62	61.52	10.7	8.2
	17.09	14.648	0.1085	0.0777	79.04	31.49	5.5	2.2
	17.7	8.545	0.2503	0.0267	170.04	27.83	10.6	4.5
	7.935	35.4	0.7842	0.0586	22.71	54.02	2.6	1.1
	7.935	12.207	0.1079	0.7578	51.27	35.46	7.7	2.5
	12.817	16.479	0.0892	0.0786	23.86	151.31	1.3	11.6
	9.155	16.479	0.2245	0.0811	32.78	46.39	4	3.1
	26.855	7.935	0.4826	0.074	121.89	38.02	5	6.5
	6.714	6.104	1.4301	0.929	32.78	24.17	5	3
	10.986	10.986	0.0975	0.4709	60.42	68.36	7.2	8
	12.207	7.324	0.0303	0.2095	28.2	29.79	2.5	4.8
	8.545	12.207	0.4278	0.127	29.11	39.49	3.7	3.6
	14.648	15.869	0.1859	0.11	40.89	158.14	2.8	12
	18.921	6.714	0.0906	0.0262	41.99	37.05	2.4	3.8
	26.245	6.714	0.5047	0.6751	35.03	20.63	0.8	3.1
	34.79	6.104	0.8821	0.1749	58.47	30.4	1.1	6.1
	20.142	34.18	0.0885	0.6493	30.03	89.05	1.1	2.8
	13.428	7.324	0.2683	0.2586	88.56	27.53	7.3	4.2
	10.376	11.597	0.3836	1.0012	27.28	28.38	2.7	2.7
	26.245	23.804	0.3303	0.2118	61.65	38.57	2.9	1.3
	11.597	9.766	0.6934	0.4519	43.09	32.41	4.4	4.2
	18.311	7.935	0.0462	0.131	27.53	62.38	1.2	10.4
	7.935	7.324	0.5691	0.1094	31.92	26.25	3.5	5.2
	8.545	8.545	0.8908	0.616	34.79	57.86	4.4	9.1
	12.207	10.986	0.7427	0.1997	60	25.51	4.9	2.3
	12.207	10.986	1.7509	0.1967	43.03	68.42	5	4.1
	15.259	11.597	0.3583	0.0343	35.52	40.95	2	4.1
	10.376	13.428	0.0779	0.2257	36.01	122.92	3.6	9.3
	17.7	7.935	0.1078	0.5381	43.33	45.84	2.6	7.9
	17.09	11.597	0.0683	0.3678	39.86	41.38	2.4	4.3
	18.311	9.766	2.2982	0.1616	71.96	40.22	4.7	5.4
	15.259	7.324	0.3323	0.2841	25.7	36.87	1.3	6.4
	17.7	8.545	0.2904	0.1053	77.58	27.83	5.4	3.4
	15.869	15.869	0.5339	0.205	114.14	22.83	8.6	1
	13.428	24.414	2.529	0.0741	23.5	39.43	1.4	1.2
	7.935	25.635	1.4579	0.3035	23.74	41.02	3.8	1
	12.817	7.324	0.0424	0.1209	26.37	27.34	2.5	4.7
	13.428	7.935	1.9623	0.2391	128.72	26.37	10.9	3.5
	11.597	18.311	1.6452	0.1828	29.72	35.83	2.8	1.6
	9.155	8.545	0.6509	0.2666	23.07	38.94	2.7	4.7
	12.817	9.155	0.392	0.1027	25.15	47	1.4	6.6
	8.545	9.766	1.6651	0.169	38.33	47.97	5.9	6.1
	10.986	15.869	0.6947	0.0687	68.79	26.37	8.4	1.2
	28.076	11.597	0.847	0.1385	85.08	66.59	3.5	6.1
	18.311	8.545	0.1144	0.3879	46.14	24.41	1.5	2.9
	24.414	17.09	0.5862	0.3075	41.02	30.64	1	1.4
	11.597	9.766	0.3561	0.0283	21.24	35.95	1.6	4.8
	9.155	6.714	2.0447	0.1525	34.61	29.42	3.1	4.7
	28.076	9.155	1.6617	0.3946	61.28	25.09	2.3	3.4
	8.545	15.259	0.7483	0.2905	21.91	139.4	2.8	8.7
	17.09	11.597	1.5459	0.1617	52.73	21.3	4.1	1.3
	18.311	14.648	1.0989	0.0315	49.32	45.35	2.7	3.3
	10.376	14.038	0.7812	0.0785	27.22	21.3	3.1	1
	9.155	10.376	0.7749	0.2955	33.39	76.66	4.4	7.5
	5.493	20.752	0.7429	0.1197	21.18	43.33	2.8	1.6
	10.376	9.766	0.5951	0.1746	25.63	62.19	2.6	7.2
	32.959	12.207	1.6739	0.4351	53.47	38.7	1.3	3.1
	19.531	7.935	0.6539	0.3484	173.52	21.24	10.2	2.8
	12.207	7.324	1.5777	0.1659	27.65	24.84	2.5	4.8
	10.986	23.193	0.9036	0.1213	33.39	43.58	3.1	1.6
	10.376	10.376	0.3986	0.5354	68.18	101.38	6.7	11.9
	13.428	21.973	0.1853	0.5023	66.22	171.45	5	8.5
	11.597	7.324	0.1678	0.9185	30.58	21.67	2.4	3.3
	12.207	6.104	0.0629	1.0928	35.1	23.25	2.9	3.9
	9.766	11.597	0.025	0.0895	40.34	33.08	5.1	2.7
	7.935	16.479	0.1404	0.2831	36.07	27.59	6.7	1.2
	14.648	8.545	0.6597	0.3721	33.69	50.66	2.5	7.2
	14.038	10.376	0.1748	1.3217	29.48	34.97	2	3.3
	9.155	9.155	0.1072	0.4377	42.36	57.07	5.9	7.2
	14.648	23.804	0.3369	0.037	63.23	36.13	5.4	1.1
	10.986	12.817	0.1919	0.646	94.36	53.04	6.9	3.4
	7.935	9.155	0.3216	0.2657	28.81	37.96	4.3	3.9
	8.545	12.817	0.0567	0.0663	47.91	26.73	7.1	1.4
	10.376	9.766	0.212	0.0438	77.21	37.35	8.7	4
	13.428	15.869	1.581	0.1146	101.93	115.66	7.6	8.8
	10.986	7.935	0.1114	0.401	28.81	24.35	3	3.4
	12.207	7.324	0.3059	0.7489	55.73	33.51	5.2	5.8
	18.921	10.376	0.0267	0.5988	31.49	60.24	1.1	7.1
	5.493	15.869	0.6848	1.4438	20.45	85.14	4.2	7.1
	9.766	27.466	1.9945	0.0439	47.36	44.19	6	1.1
	10.376	5.493	0.6984	0.1199	26.37	28.2	3.3	5.5
	12.207	11.597	0.4517	0.777	52.98	22.28	4.9	1.5
	8.545	7.324	0.3312	0.2255	48.03	35.95	6.1	6
	12.207	16.479	0.0819	0.0906	36.07	153.44	2.6	11
	7.935	8.545	0.2805	0.1268	53.16	64.15	8.6	9.8
	12.207	11.597	0.0764	0.1465	28.5	26.18	2.8	2.1
	8.545	7.935	0.269	0.0679	38.39	33.02	5.6	5.3
	15.259	17.09	0.2457	0.0522	34.12	40.53	2.4	2.5
	12.817	8.545	0.0399	0.1591	31.19	32.04	2.9	3.7
	7.935	15.869	1.1928	0.4419	64.82	129.82	8.2	9.4
	8.545	18.921	0.8184	0.2308	75.32	54.93	9.7	3
	23.193	9.766	0.1089	0.5091	42.36	59.02	1.1	5.4
	17.09	9.155	2.3921	0.4897	33.33	50.9	1.4	6.9
	7.935	14.648	0.3157	0.536	32.78	26.12	3.6	1.4
	16.479	7.935	0.8068	0.1347	110.84	60.67	7.7	9.7
	7.935	12.817	0.2098	0.1125	21.42	45.23	3.1	3.8
	9.155	12.817	0.378	0.9688	25.21	40.22	2.5	3.3
	24.414	7.324	0.826	0.0554	41.44	33.69	1.1	4.1
	10.376	5.493	0.579	0.1288	95.64	24.17	9.3	4.4
	12.207	15.869	1.4714	0.6805	37.78	27.28	3.3	1.3
	8.545	22.583	0.3686	0.1553	21.06	102.84	2.8	5.7
	8.545	9.766	0.3581	0.1739	29.48	64.88	3.7	7.1
	16.479	7.324	0.2189	0.19	50.05	24.41	3.1	3.4
	7.935	9.155	0.2625	0.123	34.79	64.94	5.1	8.1
	10.986	7.935	0.0626	0.0776	29.66	34.73	2.6	5
	6.714	9.766	0.175	0.3955	37.96	35.28	6.5	4.8
	10.376	14.038	0.1102	0.0234	88.62	65.37	10	5.1
	10.376	18.921	0.8041	0.9084	43.21	199.4	4.2	11.9
	26.245	10.376	0.6621	0.351	98.88	22.64	4.8	2.4
	12.207	17.7	0.3065	1.0917	39.49	157.04	3.7	10.1
	10.376	13.428	0.3516	1.0142	29.79	44.25	3.5	4
	7.324	25.635	0.0437	0.3646	20.39	44.92	3.6	1.3
	9.766	10.986	0.3795	1.2927	32.29	38.15	3.1	3.5
	12.207	20.142	0.2157	0.4443	42.72	161.56	4.7	8.4
	6.714	28.687	0.8085	1.1083	36.68	44.56	6.9	1.1
	9.766	10.376	0.3437	0.0205	41.14	46.88	5.7	4
	10.986	21.973	0.5247	0.2261	79.77	172.18	6.1	7.7
	6.714	15.259	0.4219	0.2262	26.49	30.76	4.4	2.4
	12.817	10.986	1.803	0.2323	27.04	33.08	2.2	3.7
	8.545	13.428	1.3457	0.0359	58.78	23.99	5.8	1.4
	7.324	13.428	0.2531	0.3288	25.51	50.05	4.2	5
	20.142	7.935	1.8521	0.2515	31.37	41.32	1.1	6
	14.648	12.817	0.0327	0.2326	38.94	34.79	2.9	3
	17.09	7.935	0.7925	0.9087	89.66	23.44	6	2.9
	15.259	10.986	0.0677	0.1408	24.29	28.56	1.2	2.6
	9.766	6.104	0.5116	0.2014	61.04	35.03	8.1	9.4
	14.038	7.935	0.8671	0.3258	26.73	34.85	1	4.5
	8.545	18.311	0.1303	0.0497	33.57	72.45	3.8	4.8
	10.376	9.155	0.229	0.3422	25.88	83.44	3.1	9
	7.324	11.597	1.2943	0.294	23.68	20.63	4.1	1.4
	9.766	6.104	0.0961	0.0854	34.06	33.26	2.9	5.2
	14.648	9.155	0.6337	1.5924	87.46	44.8	7	6
	18.921	11.597	0.7054	0.4709	56.46	42.54	3.6	4.1
	7.324	10.986	0.8361	0.0483	21.48	38.51	3.1	3.3
	22.583	6.104	0.5808	0.2058	44.49	50.84	2.1	8.2
	7.935	10.986	0.0456	0.0225	81.24	78.49	13.5	6.4
	10.376	7.935	0.3754	1.3401	34.42	20.14	3.9	2.9
	10.986	9.766	0.21	0.0855	111.88	27.77	10.7	3
	18.311	9.766	0.1456	0.3685	44.13	67.02	2.7	6.9
	7.935	20.752	1.4284	0.7818	20.69	97.6	2.8	5.6
	17.09	25.024	0.3329	0.0772	26.61	42.3	1.1	1
	22.583	6.714	2.0787	0.4528	36.99	26.18	1.3	4.2
	9.155	13.428	0.0257	0.4379	21.12	24.17	2.5	1.3
	23.804	7.935	1.3578	0.0277	90.58	23.32	4	3.9
	12.817	18.921	1.346	0.4196	47.36	51.57	5	2.9
	9.766	12.817	0.2319	0.0269	34.79	30.88	3.7	3
	9.155	12.817	0.0888	0.2534	25.76	83.68	3.2	6.7
	12.817	8.545	0.307	0.0095	67.87	45.78	6.6	6.3
	26.855	15.259	0.1698	0.2336	136.72	76.35	6	6.1
	26.245	13.428	1.1834	0.4221	62.19	21.85	2.7	1.5
	10.986	9.155	0.4322	0.4073	59.2	33.94	7.5	4.5
	18.311	12.207	0.522	0.7171	147.46	27.1	8.8	2.4
	17.7	10.376	0.2371	0.3966	33.39	25.39	1.4	2.4
	31.128	11.597	0.2711	0.1508	54.44	21.36	1.3	1.5
	9.766	7.935	0.117	0.3091	31.49	52.19	3.2	7.4
	10.986	7.324	0.1292	0.2248	25.7	54.63	2.4	7.8
	9.155	15.869	0.3254	0.1861	61.58	46.26	7.1	3
	10.986	12.817	0.0221	0.5379	45.41	59.08	4.7	5.2
	5.493	10.376	0.2182	0.1791	21.67	36.38	4.6	3.4
	7.324	28.687	0.1188	0.3292	62.38	53.04	8.8	1.2
	9.766	13.428	0.3125	0.5166	25.02	72.2	1.4	4.4
	14.038	9.766	0.8845	1.2335	91.13	29.54	9.9	3
	7.935	10.986	0.8868	0.1495	39	31.98	4.9	2.8
	14.648	7.935	0.4554	0.6653	138.43	35.34	9.7	5.5
	17.09	16.479	0.1306	0.2362	155.82	57.07	9.4	3.4
	6.104	8.545	0.2603	0.1703	20.94	32.1	3.3	3.8
	7.935	10.376	0.5125	0.8176	116.21	82.95	20.1	7.3
	7.935	17.09	0.4234	0.7719	28.14	24.48	4.4	1
	14.648	7.324	0.0728	0.114	41.81	20.51	3.4	2.5
	34.18	8.545	0.4561	0.0908	99.12	26.06	2.5	2.8
	8.545	10.376	0.158	0.3589	26.92	26.79	2.7	2.7
	10.986	18.311	0.0344	0.6362	43.21	62.19	4.7	3.5
	6.714	6.714	0.1748	0.2108	37.9	48.58	6.3	4.4
	11.597	8.545	0.0538	0.2566	26.18	28.93	2.4	3.8
	8.545	6.104	0.2961	0.354	82.03	36.38	11.3	9
	7.935	5.493	1.0236	0.1137	61.46	20.51	8.2	4.1
	8.545	8.545	0.4178	0.1997	48.16	22.52	5.4	2.8
	10.986	15.869	1.2212	0.2835	46.57	24.9	5.7	1.2
	22.583	11.597	0.0516	0.7699	64.7	49.38	2.8	5.6
	7.935	21.973	0.9825	0.3569	27.34	200.87	4.7	9.2
	13.428	12.817	0.2166	0.0275	20.2	50.72	1.1	4.5
	29.297	9.155	0.1074	0.4164	39.67	21.42	1	2
	18.311	10.376	0.8724	0.2375	84.29	41.08	3.4	4.9
	14.038	6.104	0.1338	0.0915	34.97	39.37	2.4	6.8
	15.259	9.766	0.0765	0.4484	35.4	55.48	2.3	7.6
	9.766	8.545	0.6824	0.0419	29.17	43.58	3.9	5.2
	7.935	6.714	0.4283	0.2298	24.48	22.52	3.4	2.9
	10.986	13.428	0.0672	0.0284	39.92	22.64	4.4	1.5
	10.986	6.104	0.104	0.2057	91.19	25.7	9.2	5.6
	22.583	6.104	0.202	0.6771	36.19	33.33	1.3	3.6
	12.817	9.766	0.4347	0.5655	30.46	28.75	2.7	3.7
	8.545	7.324	0.4527	0.2418	23.68	31.8	3.1	4.7
	7.935	10.986	0.3451	0.7128	20.81	25.82	2.6	2.7
	9.766	10.376	0.2899	1.1938	71.17	54.69	8.8	6.5
	16.479	10.986	0.4902	0.3543	56.03	33.75	2.4	3
	7.935	12.207	0.3346	0.6534	37.72	23.62	6.7	1.5
	7.324	7.935	0.2028	0.3338	39.43	26.55	8	3.2
	12.817	17.09	0.1512	0.3254	75.38	25.33	7.5	1.1
	7.935	7.324	0.2567	0.083	33.94	22.22	5.5	2.7
	7.935	10.986	0.1341	0.1555	25.51	31.92	2.8	2.8
	7.935	10.376	0.93	0.1315	54.32	31.13	8.5	3.4
	11.597	6.104	0.455	0.9232	20.08	33.87	1.3	4.8
	12.817	7.324	0.0466	0.4784	20.26	26.12	1.1	4
	9.155	9.155	0.0732	0.2114	31.25	35.16	4.4	4.2
	7.324	8.545	0.0116	0.8162	32.71	23.86	4.4	2.8
	12.817	10.986	0.4406	0.1048	23.62	30.7	1.5	3.8
	17.7	8.545	0.0366	0.1867	50.35	20.75	3	3.1
	8.545	7.935	0.2011	0.3825	33.14	32.65	3.7	2.6
	9.766	10.376	0.5015	0.2183	23.07	48.34	1.7	5
	15.259	6.714	0.1168	0.3533	75.32	24.54	6.5	3.1
	13.428	10.376	0.0676	0.0437	141.36	35.89	12.1	3.4
	11.597	13.428	0.1341	0.3172	65.92	48.65	6.8	3.8
	11.597	25.024	1.3473	0.4442	97.17	40.59	9.1	1.2
	10.376	28.076	0.4907	0.1118	88.07	74.16	10.2	3.2
	21.362	10.986	0.3019	0.3299	55.6	24.78	2.6	2.6
	8.545	10.376	0.5779	0.06	29.42	36.74	3.2	3.9
	7.324	14.648	0.6292	0.2764	25.82	120.24	3.1	7.7
	9.766	8.545	0.0952	0.0859	36.8	27.28	4.8	3.4
	17.09	12.817	0.0431	1.0981	24.11	41.69	0.9	3.5
	6.714	7.935	0.1814	0.5675	42.91	32.17	9.1	4.8
	14.038	6.714	0.222	0.0389	40.28	27.77	3.2	5.1
	7.324	20.142	0.337	0.2633	20.81	49.93	2.9	2.6
	10.986	12.817	0.1631	0.9348	20.81	35.16	2	3.2
	6.714	11.597	0.7905	0.2011	22.83	37.6	4.2	3.6
	6.714	10.376	0.2509	0.0228	30.94	68.48	4.4	6.2
	12.817	17.7	0.315	0.0712	52	116.03	5.7	7.5
	7.935	9.155	0.089	0.2473	21.18	26.61	4	3.1
	34.18	12.207	0.5892	0.0772	118.96	31.68	4.1	2.7
[truncated: 1,838 more rows]

## Sheet: Figure 8
Figure8b-e	WT IPSC+CRF mean and cumulative probabilties (CP)
[truncated: 1,259 more rows]

[truncated: 3 more sheets: Figure 9, Figure 10b-h, Figure 10j-p]
